# Supplementary material for: Dual genome-wide CRISPR knockout and CRISPR activation screens identify mechanisms that regulate the resistance to multiple ATR inhibitors
Source: PLoS Genet. 2020 Nov 2;16(11):e1009176. doi: 10.1371/journal.pgen.1009176 (PMC7660927; doi:10.1371/journal.pgen.1009176)
Supplement: S1 Table — (XLSX) [file pgen.1009176.s010.xlsx]

## Sheet: AZD6738_Knockout_HeLa
Rank	Symbol	LogP	Log(sgRNA Fold Change) of the Best Guide	Number of guides that were hits (out of 4)
1	ZCRB1	-5.878	3.72007	4
2	SOD2	-4.863	3.86446	4
3	MAD2L1	-4.849	3.2795	4
4	LIAS	-4.794	3.5596	4
5	DIRAS2	-4.715	2.17258	4
6	FDPS	-4.482	2.116	4
7	IFNGR2	-4.467	2.64207	4
8	CCDC51	-4.338	2.68715	3
9	SNRPA1	-4.236	3.17258	3
10	BRD2	-4.23	3.0571	4
11	PSMA3	-4.176	4.17258	2
12	MED12	-4.053	3.33012	3
13	DAGLA	-4.029	4.0571	2
14	ZNF626	-3.998	2.37903	3
15	EIF4A1	-3.968	4.2795	4
16	FAM122A	-3.963	3.64207	2
17	NOD1	-3.962	1.42634	4
18	GNL3	-3.818	2.58762	3
19	MIEF1	-3.818	2.79407	3
20	LUC7L3	-3.788	2.64207	3
21	ZNF664	-3.746	3.93157	2
22	IGF1R	-3.679	5.51653	1
23	EGR4	-3.639	2.2795	3
24	ODF2L	-3.639	2.0571	3
25	EEF1B2	-3.633	4.2795	2
26	DGCR8	-3.513	3.47214	4
27	PPP2R1A	-3.513	2.72007	4
28	KNTC1	-3.513	3.47214	4
29	EMC3	-3.503	4.93157	1
30	EIF4H	-3.47	2.4807	4
31	CDK13	-3.465	2.00819	4
32	MSC	-3.429	3.13511	2
33	ARL4A	-3.413	2.19461	4
34	NSA2	-3.348	3.17258	3
35	MALSU1	-3.348	3.0571	3
36	MZT1	-3.348	1.84298	3
37	ATP6V1A	-3.348	4.2795	3
38	PGK1	-3.348	2.0571	3
39	RETSAT	-3.348	3.82969	3
40	GATC	-3.344	2.47214	3
41	CLUAP1	-3.327	4.82969	1
42	UCHL5	-3.325	2.93157	2
43	HIGD2A	-3.324	2.72007	3
44	OR4X2	-3.309	3.2795	3
45	SLC20A1	-3.307	3.37903	3
46	CBX3	-3.286	3.64207	3
47	HIST1H2BL	-3.243	2.47214	3
48	PHLDB2	-3.209	2.64207	3
49	SEC13	-3.202	4.47214	3
50	FAM187B	-3.169	2.47214	3
51	ATP6V1C1	-3.169	3.22703	2
52	TFAM	-3.169	3.93157	2
53	EPS15L1	-3.156	2.64207	3
54	IMPDH2	-3.146	2.84411	2
55	H2AFB3	-3.111	3.72007	2
56	RAB12	-3.105	1.79407	3
57	FOS	-3.105	4.72007	1
58	PSMC3	-3.105	3.17258	3
59	WDR41	-3.085	3.34004	2
60	PLVAP	-3.084	2.37336	4
61	MT3	-3.082	3.0571	2
62	MAP1S	-3.049	2.64207	4
63	FAXDC2	-3.047	2.69453	3
64	COPS4	-3.047	2.79407	3
65	PFN1	-3.047	2.44942	3
66	DHX37	-3.047	1.97464	3
67	REEP1	-3.024	2.89841	2
68	RPL28	-3.011	1.90098	4
69	CLTC	-3.004	1.93157	3
70	EIF3CL	-2.977	2.2795	4
71	PLAC9	-2.976	3.44942	2
72	TYRP1	-2.976	4.37903	2
73	CAMK2G	-2.959	4.68159	1
74	DDX42	-2.944	2.0571	4
75	ARHGAP29	-2.939	3.44177	3
76	WDTC1	-2.937	3.79407	2
77	EXOSC9	-2.937	2.64207	2
78	MEPCE	-2.927	2.64207	3
79	MYBL2	-2.921	1.95019	4
80	NOL9	-2.909	3.0571	2
81	ARL2BP	-2.902	2.09663	3
82	POLR2J3	-2.901	2.116	3
83	UBXN4	-2.9	3.84137	3
84	GPSM2	-2.899	3.72007	2
85	CDK2	-2.897	2.30733	3
86	BTAF1	-2.888	2.1382	3
87	MOB4	-2.876	2.9957	2
88	YPEL5	-2.868	3.0571	2
89	CRABP2	-2.864	1.95019	3
90	ARHGEF37	-2.85	4.2795	1
91	LMAN2	-2.848	3.33012	2
92	OR2T27	-2.845	3.03286	2
93	BAX	-2.833	1.29723	4
94	BARHL1	-2.827	2.09105	4
95	NDUFB8	-2.818	2.79407	2
96	TTK	-2.812	3.72007	2
97	QRICH1	-2.804	4.5596	1
98	NDUFC1	-2.785	1.7676	3
99	MCTP1	-2.785	2.68159	3
100	TELO2	-2.785	2.64207	3
101	ZNF20	-2.777	2.47214	3
102	MAP1A	-2.776	4.42634	1
103	LIG4	-2.771	2.64207	3
104	CUL1	-2.766	2.79407	4
105	AP1S1	-2.756	4.2795	2
106	ETHE1	-2.746	1.26569	4
107	MRPL50	-2.737	3.37903	3
108	USP17L30	-2.737	3.2795	3
109	SRBD1	-2.733	3.47214	4
110	PASD1	-2.725	4.49451	1
111	CMTR1	-2.722	2.64207	2
112	PSMC6	-2.722	2.47214	2
113	FAM25C	-2.722	2.75754	2
114	USP17L26	-2.722	3.31344	2
115	KLHDC7B	-2.717	2.5596	3
116	PIGY	-2.713	3.5596	3
117	CRNKL1	-2.711	2.64207	2
118	EID2	-2.702	1.58762	4
119	APAF1	-2.688	2.2535	4
120	TARDBP	-2.685	3.53823	4
121	MAX	-2.685	3.88153	2
122	PDXK	-2.684	2.32014	3
123	ABCG2	-2.68	4.17258	1
124	KDM1A	-2.679	4.33012	1
125	SLC39A10	-2.675	1.79407	3
126	IFIT3	-2.674	2.43561	3
127	TRAF2	-2.671	3.5596	2
128	MGAT4B	-2.664	2.76492	2
129	ZBTB11	-2.66	2.60142	4
130	ABCF1	-2.659	2.2795	4
131	TECTB	-2.659	1.68159	4
132	PHB2	-2.657	3.0571	3
133	LAMP3	-2.655	2.47214	3
134	PPAP2A	-2.648	1.79407	3
135	ZNF512	-2.642	1.74516	4
136	TMEM147	-2.638	4.51653	1
137	LNPEP	-2.636	2.84137	2
138	KRTAP5-11	-2.636	4.2795	2
139	F5	-2.635	3.13511	3
140	AMY1C	-2.626	3.116	3
141	AMPH	-2.619	4.0571	4
142	NHLRC2	-2.619	3.93157	2
143	OR51I1	-2.619	2.58762	2
144	VWA9	-2.619	2.37903	2
145	POLH	-2.616	1.47214	4
146	HOMER2	-2.616	1.80918	3
147	OSGIN1	-2.615	3.17258	2
148	MRPS25	-2.609	1.66479	4
149	SURF6	-2.609	2.2795	4
150	VPS37B	-2.597	2.93157	2
151	L3MBTL4	-2.596	1.35256	4
152	C3orf67	-2.583	4.0571	1
153	GPR89B	-2.58	2.47214	2
154	SAYSD1	-2.58	3.09663	2
155	ALDOA	-2.579	2.37903	3
156	XRCC2	-2.575	2.64207	4
157	MRPS22	-2.568	2.64207	2
158	C19orf53	-2.562	2.72007	2
159	CYP2S1	-2.562	2.60964	2
160	NEO1	-2.559	2.0571	3
161	TRAF3IP1	-2.556	2.03286	4
162	STRC	-2.543	3.0571	2
163	SEC61B	-2.542	2.2795	3
164	TFEC	-2.535	1.80434	4
165	TGFBR1	-2.53	3.47214	2
166	MARS	-2.518	3.9957	1
167	ST8SIA4	-2.514	1.93157	4
168	OCRL	-2.503	4.33012	1
169	C11orf74	-2.491	1.17258	4
170	RAD50	-2.484	2.79407	3
171	USP1	-2.484	2.2795	3
172	MTG2	-2.483	1.79407	3
173	C3orf70	-2.483	1.90955	3
174	LRP1	-2.483	1.47214	3
175	IL17RD	-2.483	1.69453	3
176	GATA1	-2.482	2.0571	3
177	CNOT1	-2.48	1.75225	4
178	IPO11	-2.479	2.64207	3
179	AHSG	-2.462	4.22703	1
180	MPP6	-2.462	4.22703	1
181	REG4	-2.462	4.22703	1
182	GAL3ST3	-2.462	4.22703	1
183	SLC35A1	-2.461	2.86446	3
184	UGT3A1	-2.46	3.5596	2
185	CDIPT	-2.456	2.2795	2
186	ZNF785	-2.456	3.0571	2
187	RPL36	-2.456	2.34661	2
188	AMD1	-2.456	2.2795	2
189	CCAR1	-2.456	3.2795	2
190	PHF12	-2.456	2.33464	2
191	ATP8B4	-2.456	2.54253	2
192	OPN4	-2.45	2.47214	3
193	TMEM86A	-2.445	2.47214	2
194	OR8J3	-2.445	2.0571	3
195	TTLL12	-2.442	2.95757	4
196	PRPF4	-2.432	2.2795	4
197	MAP1LC3A	-2.431	3.5596	4
198	NCOR2	-2.431	1.93157	4
199	ITGB7	-2.428	2.88718	2
200	CYLC2	-2.426	1.80512	4
201	RBM25	-2.425	2.37903	3
202	EAF1	-2.425	2.69453	3
203	NAE1	-2.425	1.60964	3
204	POLR3A	-2.421	3.86446	2
205	LSG1	-2.421	2.93157	2
206	BUB1B	-2.421	1.78556	4
207	LTV1	-2.421	2.64207	2
208	SYT8	-2.418	1.61898	3
209	POP7	-2.416	2.97994	2
210	C15orf52	-2.415	3.37903	2
211	IRS2	-2.41	1.66479	3
212	GTF2H3	-2.407	3.93157	1
213	HDAC8	-2.405	1.95757	4
214	C3orf18	-2.401	3.89841	1
215	GNG5	-2.4	1.74778	3
216	SYT9	-2.387	2.47214	2
217	GRIP1	-2.379	1.90319	4
218	ACTR3	-2.374	2.85065	3
219	NR2C2AP	-2.374	2.79407	4
220	C19orf47	-2.374	1.79407	4
221	CRYGA	-2.374	1.88023	3
222	HNRNPM	-2.374	2.75225	4
223	UCP3	-2.374	3.24473	3
224	CCNC	-2.374	3.64207	3
225	ZNF154	-2.373	2.58762	4
226	MRPL24	-2.371	2.47214	4
227	GDF2	-2.37	2.90955	2
228	PRRG1	-2.37	2.44942	2
229	TAF4B	-2.364	3.30864	3
230	COMMD5	-2.363	3.2795	3
231	MRPL2	-2.358	3.75754	3
232	ZBED6	-2.357	4.2535	1
233	NIT2	-2.357	4.116	1
234	DDX20	-2.356	2.64207	3
235	NELFCD	-2.356	2.37903	3
236	TFDP1	-2.35	2.47214	2
237	PLEKHF2	-2.35	2.2795	2
238	RSF1	-2.342	1.65185	4
239	ZNF649	-2.342	2.64207	2
240	WDR36	-2.336	2.47214	3
241	FADS3	-2.335	3.64207	4
242	PRAMEF8	-2.331	1.40503	4
243	NUTF2	-2.323	3.86446	1
244	CTSH	-2.323	3.86446	1
245	KLHL17	-2.323	3.86446	1
246	AKAP9	-2.32	3.47214	3
247	TXLNA	-2.32	1.91271	3
248	UTP6	-2.32	3.72007	3
249	TEX26	-2.318	3.22703	2
250	SLMO2	-2.318	3.0571	2
251	POTEF	-2.318	2.44615	2
252	SPATA5L1	-2.318	2.93157	2
253	BUD31	-2.318	2.79407	2
254	GFER	-2.316	3.17258	2
255	U2AF1L4	-2.315	1.60964	3
256	CUL2	-2.31	3.08685	3
257	RAPGEF6	-2.309	3.82969	1
258	MAP3K11	-2.305	2.0571	3
259	NSUN2	-2.304	2.15664	4
260	EPC1	-2.304	1.65226	4
261	ADGRE5	-2.304	1.15021	4
262	AHNAK2	-2.302	1.84137	3
263	ATP10B	-2.301	1.47214	4
264	UHRF1	-2.299	3.0571	3
265	S100A7L2	-2.299	2.0571	4
266	PRKRA	-2.299	3.37903	2
267	SLC35D1	-2.288	3.5596	3
268	PGP	-2.288	1.66479	3
269	PIGF	-2.286	4.22703	1
270	BTF3L4	-2.284	2.59552	4
271	C8orf44	-2.282	4.0571	1
272	TNFRSF13C	-2.278	1.09229	4
273	PHF21A	-2.277	2.64207	3
274	SCN3B	-2.277	1.96399	3
275	FKBP10	-2.277	1.6112	3
276	ZIC2	-2.277	2.13511	4
277	CTAGE15	-2.274	2.18835	3
278	GH2	-2.271	2.47214	2
279	C11orf80	-2.27	1.64207	4
280	NXPE3	-2.265	3.79407	1
281	SAT1	-2.264	1.57168	3
282	RBM42	-2.264	3.17258	3
283	ALG9	-2.262	2.0571	4
284	ZNF398	-2.26	1.67377	3
285	MYH7B	-2.258	3.0571	3
286	CAMSAP3	-2.248	2.0571	3
287	SQRDL	-2.246	2.93157	4
288	TLK2	-2.245	3.09663	2
289	PATZ1	-2.244	1.81792	3
290	GOLGA8R	-2.241	2.47214	2
291	FCGR1A	-2.237	2.72007	2
292	TMOD2	-2.237	3.25874	3
293	ACTBL2	-2.235	2.0571	3
294	DCUN1D1	-2.235	2.68159	3
295	RNASEH1	-2.234	1.96857	4
296	NRXN3	-2.229	1.69453	3
297	GOLGA6D	-2.227	2.17841	3
298	WNK1	-2.224	2.93157	3
299	UROD	-2.222	2.79407	3
300	PPFIA2	-2.217	3.9957	1
301	MEAF6	-2.214	2.93157	3
302	TRRAP	-2.207	4.75754	3
303	SNX5	-2.205	2.95757	3
304	RBM28	-2.202	4.17258	1
305	ARHGEF39	-2.202	4.17258	1
306	ARL3	-2.199	3.47214	3
307	NDUFS8	-2.198	1.95757	4
308	DUT	-2.195	1.57168	3
309	AQP7	-2.184	3.96399	4
310	NPIPB6	-2.182	2.2795	3
311	CCDC169-SOHLH2	-2.181	1.41074	3
312	C5orf24	-2.181	2.82969	2
313	LYPD2	-2.181	3.93157	2
314	METTL21C	-2.181	2.37903	2
315	OR10G8	-2.181	2.2432	2
316	HYPK	-2.181	2.0571	2
317	TNFAIP8	-2.181	4.116	1
318	HNRNPL	-2.181	2.0571	2
319	ATP6V0C	-2.181	2.79407	2
320	RRP1	-2.181	2.2795	2
321	SUPT6H	-2.179	1.69453	3
322	EDEM2	-2.175	2.2795	3
323	EIF2A	-2.175	1.34661	4
324	KIAA2018	-2.163	1.49522	4
325	EIF3B	-2.161	2.0571	2
326	LOC102723859	-2.155	2.64207	2
327	DIS3L	-2.155	2.47214	2
328	ASNS	-2.155	2.79407	2
329	SRPRB	-2.155	2.73518	2
330	NXN	-2.155	2.2795	2
331	TOP1	-2.155	2.5596	2
332	VDAC3	-2.155	2.67377	2
333	INTS4	-2.155	2.34661	2
334	LEMD1	-2.155	2.2795	2
335	POP4	-2.154	3.2163	3
336	FAM151A	-2.153	3.17258	4
337	PDE6G	-2.151	2.0571	2
338	TUFT1	-2.151	1.89841	4
339	DDX39A	-2.145	3.2163	3
340	KIAA1143	-2.143	2.35478	4
341	CACNA1G	-2.14	2.53103	2
342	GANAB	-2.139	3.0571	2
343	PLA2G4B	-2.133	2.17258	3
344	TMEM119	-2.132	2.2163	2
345	HNRNPF	-2.129	2.88718	2
346	GABRR2	-2.121	1.60339	3
347	SPDYC	-2.12	3.47214	2
348	ULK4	-2.118	2.75754	4
349	ASIP	-2.117	3.17258	2
350	TIPIN	-2.117	2.0571	2
351	ZDHHC18	-2.113	1.81199	4
352	BRWD3	-2.111	3.62189	2
353	RAB40B	-2.106	3.93157	1
354	SIN3A	-2.106	4.0571	1
355	MCM2	-2.106	4.0571	1
356	RBMS2	-2.106	3.93157	1
357	HADHA	-2.1	2.79407	2
358	CHIC1	-2.098	2.37903	2
359	DNM2	-2.097	1.5596	3
360	TTLL6	-2.093	2.9957	4
361	AP3S2	-2.092	3.64207	1
362	TSPAN18	-2.091	3.37903	2
363	TIA1	-2.089	2.32629	2
364	PLXNA4	-2.086	2.74516	4
365	CENPE	-2.078	2.36291	4
366	MLLT11	-2.078	2.53103	3
367	COL6A3	-2.078	1.47214	3
368	ITPRIPL2	-2.078	2.64207	3
369	FREM3	-2.078	1.26569	3
370	DNA2	-2.078	2.79407	3
371	NUP205	-2.078	3.37903	3
372	GTPBP4	-2.078	2.0571	3
373	CLEC4E	-2.078	1.37903	3
374	SLC25A5	-2.078	1.2795	3
375	PDDC1	-2.078	1.44615	3
376	ATP5G1	-2.078	1.39271	3
377	SMEK1	-2.078	3.93157	3
378	PSMB4	-2.078	2.2795	3
379	EEFSEC	-2.078	2.2795	3
380	RPLP0	-2.078	2.47214	3
381	RPS15	-2.078	1.47214	3
382	METTL16	-2.078	2.34661	3
383	CCNA2	-2.078	2.79407	3
384	TAF1C	-2.078	2.47214	3
385	BUB3	-2.078	2.47214	3
386	C14orf2	-2.078	2.93157	3
387	KIF20B	-2.078	2.0571	3
388	HK2	-2.076	3.2795	3
389	MCUR1	-2.076	2.0571	3
390	HSD17B12	-2.075	1.93157	4
391	NAA30	-2.073	2.0571	4
392	PRKRIR	-2.073	1.68513	3
393	IPPK	-2.073	2.62595	3
394	MLLT10	-2.073	2.20911	3
395	SH3TC1	-2.07	1.79407	3
396	CRP	-2.069	1.29259	3
397	KCNA6	-2.069	2.24473	3
398	C20orf96	-2.067	1.84801	3
399	LAMTOR2	-2.066	2.69453	3
400	QRICH2	-2.065	1.42634	4
401	RIPK1	-2.065	1.41837	4
402	C5orf49	-2.064	2.47214	2
403	XRCC6	-2.064	2.64207	2
404	SMIM4	-2.064	2.47214	2
405	PSMD7	-2.064	2.2795	2
406	KCNT2	-2.063	1.67377	3
407	HEY2	-2.06	1.93157	3
408	ENOPH1	-2.06	2.09105	3
409	CLTA	-2.055	2.116	3
410	SEPT5	-2.052	2.79407	4
411	SLC25A31	-2.052	2.2795	4
412	DPH2	-2.049	2.32014	2
413	FOLH1	-2.049	2.93157	2
414	SERBP1	-2.049	2.64207	2
415	CPSF3	-2.049	2.37903	2
416	RBL1	-2.049	2.47214	2
417	MLH3	-2.048	1.41967	3
418	GC	-2.047	3.47214	2
419	FUS	-2.046	2.06537	4
420	SND1	-2.042	2.64207	2
421	SPATC1L	-2.042	2.08685	2
422	SYT1	-2.041	3.9957	1
423	SLC25A2	-2.041	3.9957	1
424	SLC35E2	-2.041	3.9957	1
425	DNTTIP1	-2.04	3.5596	1
426	ESF1	-2.04	3.5596	1
427	NISCH	-2.037	1.47214	3
428	FZD7	-2.035	2.20911	2
429	PLEC	-2.032	2.47214	2
430	RYR1	-2.032	2.09105	3
431	ENY2	-2.03	2.75754	3
432	UTP23	-2.03	2.47214	4
433	PPP1R18	-2.029	2.19461	2
434	NKX2-4	-2.026	1.4315	3
435	MYC	-2.025	1.91026	3
436	MRPS6	-2.023	2.14199	2
437	LCE2B	-2.022	3.86446	1
438	PKN3	-2.022	3.86446	1
439	PGA5	-2.022	3.86446	1
440	CDK10	-2.022	3.86446	1
441	SDC4	-2.021	2.79407	2
442	UTS2	-2.02	1.16402	4
443	BOD1L1	-2.019	2.69453	3
444	ZNF615	-2.019	2.01646	3
445	GTF2E2	-2.019	1.79407	3
446	NDUFA2	-2.019	1.93157	3
447	TARS2	-2.019	2.64207	3
448	C20orf202	-2.015	2.5596	2
449	CALY	-2.015	2.31344	2
450	VBP1	-2.015	3.2795	2
451	KRTAP17-1	-2.015	2.79407	2
452	RAD51D	-2.008	2.17258	3
453	MASP1	-2.007	2.0571	3
454	FAM200B	-2.006	3.2795	3
455	ZUFSP	-2.004	2.0571	3
456	PRDM10	-2.003	2.75754	2
457	MORN1	-1.999	3.37903	3
458	DUSP13	-1.998	1.73518	4
459	MREG	-1.998	2.93157	2
460	NABP1	-1.995	1.56999	4
461	LDLRAD3	-1.99	1.93157	2
462	MON1A	-1.99	2.10441	2
463	ATXN7L2	-1.987	1.64207	3
464	GHITM	-1.987	2.25641	3
465	GLE1	-1.987	2.0571	3
466	SPDYE2B	-1.986	3.93157	2
467	FAM200A	-1.986	2.12422	2
468	MRPL12	-1.986	2.84137	2
469	ANKLE1	-1.98	3.9957	2
470	ST13	-1.98	2.50189	2
471	SCUBE1	-1.98	2.37903	2
472	POLG	-1.979	2.35967	2
473	DDAH1	-1.972	4.03693	1
474	TSSK6	-1.972	1.4315	4
475	EGFL6	-1.964	2.0571	4
476	FAM169A	-1.964	3.79407	1
477	SOX12	-1.964	3.79407	1
478	SRSF9	-1.964	3.79407	1
479	MYBPHL	-1.963	1.79407	3
480	SHCBP1	-1.963	1.54253	3
481	AAAS	-1.963	1.93927	3
482	CEP162	-1.96	3.76982	1
483	SMG5	-1.954	2.58762	4
484	WBP4	-1.953	3.47214	3
485	PDP1	-1.95	0.97026	4
486	ELOVL7	-1.95	1.26732	4
487	DSC3	-1.949	3.47214	1
488	C11orf85	-1.947	1.39814	3
489	PRICKLE4	-1.947	2.19461	4
490	RNF181	-1.947	1.116	4
491	CCDC88B	-1.934	2.0213	3
492	TUBD1	-1.934	3.17258	3
493	ALG3	-1.933	1.36523	4
494	SUPT5H	-1.93	3.93157	1
495	JOSD1	-1.93	3.93157	1
496	USP9X	-1.929	3.41074	1
497	ZBTB5	-1.929	2.10441	3
498	ZWILCH	-1.924	3.69453	2
499	PPP1R9A	-1.916	3.2795	4
500	DRAP1	-1.915	3.47214	3
501	KRCC1	-1.912	2.37903	4
502	ZWINT	-1.908	1.86446	3
503	SUCNR1	-1.906	2.37903	3
504	RNF217	-1.897	0.814533	4
505	DEFB106A	-1.894	2.20911	3
506	ITM2B	-1.891	1.33012	4
507	CTU2	-1.882	2.64207	4
508	ACHE	-1.882	1.53103	4
509	ATR	-1.882	1.23768	4
510	NADK2	-1.88	2.39271	2
511	THAP6	-1.88	2.84137	2
512	SEC61G	-1.88	1.64207	3
513	GRM4	-1.88	2.2795	2
514	SPDYE2	-1.88	3.72007	2
515	NONO	-1.88	2.47214	2
516	TRPM7	-1.88	2.0571	2
517	RPS20	-1.88	2.2795	2
518	TANGO6	-1.88	2.2795	2
519	GFI1B	-1.88	2.18835	2
520	PARG	-1.88	2.47214	2
521	WASH1	-1.875	3.37903	1
522	KBTBD4	-1.875	3.37903	1
523	RNF130	-1.875	3.37903	1
524	RIC1	-1.875	3.37903	1
525	BNIP3	-1.874	1.64207	3
526	ACTR2	-1.873	1.86446	2
527	CDKN2C	-1.873	1.8568	2
528	PDAP1	-1.873	2.39814	2
529	CATSPER1	-1.873	3.64207	2
530	ADH4	-1.873	2.17258	2
531	OTUD7A	-1.873	3.0571	2
532	KRTCAP2	-1.873	2.47214	2
533	ANP32D	-1.873	1.47214	4
534	TNPO3	-1.873	2.47214	2
535	ANAPC13	-1.873	2.47214	2
536	TCTN3	-1.873	2.0571	2
537	POLD2	-1.873	3.72007	2
538	SOBP	-1.873	2.69453	2
539	QRSL1	-1.873	2.2795	2
540	TMEM30A	-1.873	3.17258	2
541	RAD51C	-1.873	2.93157	2
542	RPL31	-1.873	2.0571	2
543	MCMBP	-1.873	2.13511	2
544	IPO13	-1.873	2.79407	2
545	MED24	-1.873	1.72368	4
546	PURA	-1.872	2.37903	3
547	SETD2	-1.871	2.0571	2
548	PDE12	-1.87	2.37903	2
549	SERPINI1	-1.868	1.5596	4
550	HECTD1	-1.866	1.93157	2
551	DEFB104B	-1.865	2.26064	2
552	SF1	-1.865	2.79407	2
553	TTC23	-1.862	2.03286	2
554	CBWD2	-1.861	3.72007	1
555	AP2B1	-1.861	3.72007	1
556	WAPAL	-1.861	3.72007	1
557	SNAI3	-1.861	3.72007	1
558	HIF1AN	-1.861	3.72007	1
559	SNRPB	-1.861	3.72007	1
560	C20orf173	-1.86	2.22703	2
561	ING3	-1.86	3.5596	2
562	PCDH18	-1.859	2.32014	2
563	ZNF345	-1.853	2.0571	2
564	CHRNB4	-1.851	2.0571	2
565	FLOT2	-1.848	3.68159	1
566	CASP3	-1.847	1.2795	4
567	CYGB	-1.841	1.91693	2
568	ABCC6	-1.841	1.3535	4
569	PHC1	-1.839	2.24153	2
570	RARS	-1.839	1.9051	2
571	NUTM2A	-1.839	2.17258	2
572	ZNF207	-1.839	2.47214	2
573	FXYD5	-1.837	1.07572	4
574	REEP2	-1.836	3.31344	1
575	HID1	-1.835	1.43897	4
576	CYP1B1	-1.833	1.79407	2
577	TEAD1	-1.833	2.21937	2
578	CCDC144A	-1.822	3.0571	4
579	EXD3	-1.82	2.79407	2
580	SPI1	-1.82	1.8456	2
581	STK17A	-1.82	2.19797	2
582	GPR37L1	-1.82	2.2795	2
583	USP17L22	-1.816	3.79407	2
584	EXOC4	-1.816	2.13511	2
585	RUFY1	-1.811	1.71315	4
586	NMB	-1.81	1.06416	4
587	IQSEC2	-1.807	1.39999	4
588	C7orf72	-1.806	2.17011	2
589	HRSP12	-1.805	3.93157	1
590	CNTN1	-1.805	3.47214	2
591	ID2	-1.805	2.0571	2
592	OR52K1	-1.805	2.53103	2
593	PGLYRP4	-1.805	3.93157	1
594	CENPU	-1.805	2.77795	2
595	FZD3	-1.805	3.93157	1
596	ZFYVE16	-1.805	2.0571	2
597	MS4A6A	-1.802	1.47214	4
598	CDC16	-1.801	2.79407	2
599	SLC27A5	-1.797	2.61898	2
600	NPAS4	-1.797	2.0571	4
601	TRAPPC4	-1.797	2.79407	4
602	USP17L28	-1.797	3.5596	2
603	PNLIP	-1.793	1.69995	4
604	AHCY	-1.791	3.64207	1
605	PTPN22	-1.791	3.64207	1
606	PMS1	-1.791	3.64207	1
607	FAM46A	-1.791	3.64207	1
608	COASY	-1.791	3.64207	1
609	C6orf15	-1.788	3.79407	1
610	ACY3	-1.788	3.79407	1
611	MAU2	-1.785	1.51028	4
612	CCDC25	-1.785	0.761647	4
613	METTL4	-1.785	1.00819	4
614	KIN	-1.783	1.47214	4
615	RAP2A	-1.78	0.861708	4
616	OR4D6	-1.777	2.2795	3
617	FOXE1	-1.777	1.86446	3
618	SAMM50	-1.777	1.79407	3
619	IGF2R	-1.777	2.10441	3
620	ANKRD36	-1.777	1.95327	3
621	TNPO1	-1.777	1.85065	3
622	KLHL7	-1.777	1.16604	3
623	KLHL1	-1.777	2.12422	3
624	WBSCR16	-1.777	3.2795	3
625	ATG12	-1.777	2.22703	3
626	NOB1	-1.775	3.2795	1
627	ZNF808	-1.775	3.2795	1
628	UBXN6	-1.775	3.2795	1
629	KDM5C	-1.772	1.45303	4
630	SPATA24	-1.769	2.0571	2
631	MAT2A	-1.769	2.2795	2
632	TMEM237	-1.769	3.2795	2
633	CWC15	-1.767	1.39814	4
634	SLC25A3	-1.766	2.20911	2
635	MSL2	-1.764	2.93157	3
636	ZNRF2	-1.763	2.41967	2
637	CD164L2	-1.763	2.68715	2
638	WDR25	-1.763	2.5596	2
639	FAM3C	-1.757	2.79407	3
640	DR1	-1.757	2.43957	2
641	ANGPTL1	-1.757	1.79407	2
642	SCGB1D2	-1.755	1.86446	2
643	NOL4	-1.755	3.22703	1
644	NUDT21	-1.754	2.93157	4
645	HNRNPH3	-1.754	1.73518	2
646	TOP3B	-1.751	1.29157	3
647	ASB13	-1.75	3.2163	1
648	CYBB	-1.746	3.20911	1
649	PURG	-1.746	2.82264	2
650	PRKAG2	-1.746	3.20911	1
651	ADAMTSL5	-1.744	0.910262	4
652	NDFIP2	-1.739	3.5596	1
653	BEND3	-1.739	2.0571	2
654	SH3GL3	-1.739	3.5596	1
655	MAP3K8	-1.737	1.93157	2
656	TAS2R41	-1.737	2.66197	2
657	DEFB4B	-1.734	3.53103	1
658	SLC30A9	-1.722	2.0571	2
659	CSPG5	-1.722	2.77592	2
660	PEBP4	-1.722	2.19876	2
661	PPP1R15A	-1.722	2.18835	2
662	PSMG4	-1.722	2.24473	2
663	ALG12	-1.722	1.93157	2
664	CCNG1	-1.722	3.49451	2
665	HAUS8	-1.722	2.64207	2
666	P2RY13	-1.721	1.0571	4
667	SEPHS1	-1.718	1.95757	4
668	UBR4	-1.718	2.93157	3
669	ATP5J2-PTCD1	-1.715	1.69453	2
670	ARL9	-1.715	1.70661	2
671	MPLKIP	-1.715	2.42634	2
672	GFPT1	-1.715	1.69453	2
673	TP53TG5	-1.715	2.2795	2
674	IFNA1	-1.715	2.20911	2
675	KRT33B	-1.715	1.74516	2
676	PEX19	-1.715	1.91271	2
677	RPA3	-1.715	1.79407	2
678	NFYA	-1.714	3.0571	2
679	GPRIN1	-1.713	1.91271	3
680	IFNB1	-1.713	2.76492	2
681	CST1	-1.712	2.11984	2
682	CD2AP	-1.712	2.00266	3
683	BCAR1	-1.711	2.0571	4
684	AMDHD1	-1.709	2.0113	2
685	RWDD3	-1.709	2.53103	2
686	GSG2	-1.708	2.0571	2
687	CDC20	-1.705	3.17258	2
688	SMC5	-1.703	2.64207	2
689	LRIT2	-1.703	2.6151	2
690	GOLGA6A	-1.703	2.41074	2
691	C6orf47	-1.703	2.20911	2
692	AK6	-1.702	2.64207	2
693	PAFAH2	-1.696	1.35129	4
694	PPP6R1	-1.692	1.03774	4
695	E4F1	-1.69	3.17258	1
696	ANKRD7	-1.69	3.17258	1
697	TADA2A	-1.69	3.17258	1
698	STPG1	-1.69	1.41967	3
699	COA5	-1.689	1.87424	2
700	DHX40	-1.689	2.18486	2
701	CARS	-1.689	1.79407	2
702	UVRAG	-1.687	1.21937	3
703	MEX3B	-1.687	1.61207	4
704	SLFNL1	-1.686	3.0571	3
705	ZSWIM2	-1.685	3.72007	1
706	OR52H1	-1.685	3.72007	1
707	THAP10	-1.685	3.72007	1
708	TMEM87B	-1.685	3.72007	1
709	LSM10	-1.685	3.72007	1
710	STARD5	-1.684	1.23768	4
711	ALDH18A1	-1.681	2.9957	2
712	PPP1R3F	-1.68	3.13511	1
713	GTF2H1	-1.679	1.1015	3
714	MRPS34	-1.679	1.64207	3
715	ACAD11	-1.679	2.07548	2
716	PLCB3	-1.678	2.17258	3
717	C16orf72	-1.676	2.84137	2
718	CHMP2A	-1.675	2.0571	3
719	PURB	-1.672	1.0571	3
720	FAM92A1	-1.671	1.36744	3
721	LMAN1	-1.668	1.33464	3
722	FRS2	-1.663	2.93157	2
723	CACFD1	-1.663	2.86446	2
724	SNRNP48	-1.663	1.97464	2
725	NTS	-1.663	2.41074	2
726	WDR55	-1.663	1.94607	2
727	BCS1L	-1.663	1.72007	2
728	WNT10B	-1.663	3.13511	2
729	CDKL1	-1.663	2.97464	2
730	RBM14	-1.662	3.116	1
731	SLC31A2	-1.662	3.116	1
732	CSE1L	-1.662	3.116	1
733	RFC5	-1.662	3.116	1
734	PINK1	-1.662	3.116	1
735	MMP21	-1.661	2.47214	2
736	KANK2	-1.66	1.73893	2
737	TIPARP	-1.66	1.53627	3
738	EIF3E	-1.66	1.79407	3
739	UBL4A	-1.66	1.22216	4
740	BCAS1	-1.66	2.43561	3
741	ZBED1	-1.658	1.47214	3
742	PABPC3	-1.657	2.2795	3
743	PIK3R4	-1.656	2.20911	2
744	TLX1	-1.656	2.34661	2
745	CMYA5	-1.649	2.75754	2
746	VPS41	-1.648	3.47214	1
747	UNC80	-1.648	3.47214	1
748	MRPL22	-1.648	3.47214	1
749	TMEM176A	-1.648	3.47214	1
750	DMAP1	-1.648	3.47214	1
751	C19orf43	-1.648	1.37261	3
752	PRKRIP1	-1.645	3.86446	3
753	ZNF675	-1.644	2.2795	3
754	MGC50722	-1.64	2.58762	2
755	SCN1A	-1.64	2.74516	2
756	TLCD1	-1.636	2.19461	2
757	MAP7D2	-1.636	1.9957	2
758	PCBP2	-1.635	1.97464	2
759	USP17L18	-1.632	1.84137	3
760	FAM81B	-1.632	2.2795	3
761	DNAJC16	-1.632	2.64207	3
762	INTU	-1.632	3.42634	1
763	LOC286238	-1.632	3.17258	3
764	LINGO3	-1.632	1.88718	3
765	MRPL1	-1.632	1.47214	3
766	PHLDA2	-1.632	1.20911	3
767	ZASP	-1.628	2.07118	3
768	ZNF880	-1.628	1.5596	2
769	SRSF11	-1.626	2.0571	3
770	EPSTI1	-1.626	3.42634	3
771	LMBR1	-1.622	1.45196	3
772	YAP1	-1.621	1.79407	4
773	PITRM1	-1.621	1.4592	4
774	RUVBL2	-1.621	2.5596	4
775	SDF2L1	-1.621	2.66197	4
776	KIAA1429	-1.621	1.47214	4
777	ANKRD17	-1.621	1.74516	4
778	KARS	-1.621	2.0571	4
779	RPSA	-1.621	2.97464	4
780	CCNI2	-1.621	1.58762	4
781	WDR83	-1.621	1.2795	4
782	GFM2	-1.621	1.82578	4
783	HIST1H3F	-1.621	4.42634	4
784	CHMP4C	-1.621	1.31039	4
785	GART	-1.619	1.57168	2
786	NFE2L2	-1.619	1.5596	2
787	SNAPC1	-1.619	2.76492	2
788	RAB3A	-1.617	1.04042	4
789	CAP1	-1.615	3.64207	1
790	FAM89B	-1.615	3.64207	1
791	PXK	-1.615	3.64207	1
792	BOLA2B	-1.615	3.64207	1
793	CCDC82	-1.615	2.58762	2
794	FCGR3A	-1.614	1.64207	3
795	PIGS	-1.614	2.1602	2
796	HIST1H3E	-1.613	1.25802	3
797	REPIN1	-1.612	3.02673	3
798	HIST1H1E	-1.612	0.629682	4
799	YME1L1	-1.609	1.5596	2
800	SPRR1B	-1.609	2.74516	2
801	ARHGAP19	-1.609	2.03849	2
802	C7orf55	-1.608	1.00819	4
803	KCNA2	-1.607	1.37261	3
804	FOXD4L1	-1.606	3.17258	3
805	CCDC37	-1.606	1.57168	4
806	RPL35A	-1.606	2.17258	2
807	SGK1	-1.606	2.7676	4
808	MBTPS1	-1.604	2.47214	3
809	HNRNPA1L2	-1.599	2.47214	2
810	BARHL2	-1.599	1.53443	2
811	ZBTB18	-1.596	0.981154	4
812	KCNK4	-1.596	0.998687	4
813	CASC1	-1.595	2.37903	2
814	EXOSC5	-1.595	1.57648	2
815	BEX4	-1.593	1.33887	4
816	WDR26	-1.593	1.79407	2
817	NCAPD3	-1.59	1.64207	2
818	ZNF813	-1.586	2.35967	2
819	DAND5	-1.586	3.09663	2
820	PPP1R35	-1.586	2.2795	2
821	ANKDD1A	-1.586	2.00819	2
822	RNGTT	-1.586	2.17258	2
823	LRRC45	-1.584	2.79407	3
824	RAB7A	-1.584	1.58762	3
825	SART1	-1.584	2.79407	3
826	PKD1L2	-1.583	1.79983	2
827	CSN1S1	-1.583	3.0571	1
828	TMEM199	-1.583	3.0571	1
829	FANCF	-1.583	3.0571	1
830	PPIP5K2	-1.583	3.0571	1
831	WBP5	-1.583	2.72007	2
832	DHX16	-1.583	3.0571	1
833	KDM2B	-1.583	3.0571	1
834	C9orf24	-1.583	3.0571	1
835	MRGBP	-1.581	1.54253	3
836	SLCO2B1	-1.578	1.27165	3
837	TAF4	-1.578	3.03286	1
838	NOX5	-1.578	2.2163	2
839	TNRC6B	-1.577	0.803347	4
840	NUDT11	-1.575	1.17258	4
841	TMEM170B	-1.574	3.37903	1
842	ORAOV1	-1.574	3.37903	1
843	EHF	-1.574	3.37903	1
844	BLNK	-1.574	3.37903	1
845	OXA1L	-1.574	3.37903	1
846	BCAS4	-1.574	3.37903	1
847	CCDC94	-1.574	3.37903	1
848	PRKAG1	-1.574	3.37903	1
849	UBA52	-1.574	3.37903	1
850	KREMEN2	-1.574	3.37903	1
851	SEMA6D	-1.574	2.20006	2
852	RIOK1	-1.574	3.37903	1
853	AOX1	-1.573	1.75754	3
854	IFITM3	-1.572	2.86446	2
855	ROMO1	-1.572	2.64207	2
856	DDB1	-1.572	2.79407	2
857	ERH	-1.572	3.47214	2
858	METAP1	-1.572	2.2795	2
859	PGLS	-1.572	1.79407	2
860	HINFP	-1.572	3.13511	2
861	LRRC37A3	-1.572	3.72007	2
862	OR56A3	-1.572	2.2163	2
863	PFDN1	-1.572	2.0571	2
864	PSMC1	-1.572	3.0571	2
865	RPL24	-1.572	2.0571	2
866	SMN2	-1.572	2.19461	2
867	BRAF	-1.572	3.0571	2
868	TNXB	-1.572	2.2795	2
869	ZNF224	-1.572	2.47214	2
870	FKBP6	-1.572	3.01646	1
871	GUF1	-1.57	1.88718	2
872	ADCYAP1	-1.565	2.93157	2
873	RPL6	-1.563	3.5596	1
874	INF2	-1.563	3.33012	2
875	TARBP1	-1.563	3.5596	1
876	CLEC12A	-1.56	3.72007	1
877	SLC25A24	-1.56	3.72007	1
878	HSPBAP1	-1.559	2.64207	2
879	SENP8	-1.556	1.84137	3
880	NPPB	-1.556	1.79407	3
881	RPTOR	-1.556	2.76982	3
882	WDFY4	-1.556	1.34966	3
883	SEPT15	-1.556	1.34661	3
884	OCLM	-1.553	2.64207	2
885	DHX34	-1.553	1.91271	2
886	TEP1	-1.551	1.64207	4
887	ARHGEF33	-1.55	2.0571	2
888	METTL15	-1.549	2.34661	3
889	DAZ2	-1.549	2.97464	1
890	SEMA3E	-1.549	1.73518	4
891	ATP10D	-1.548	1.21464	4
892	LOC100652758	-1.545	1.9957	4
893	TBR1	-1.545	2.0571	2
894	KIR3DL2	-1.545	1.32014	4
895	RNF20	-1.545	2.03014	2
896	MPDU1	-1.545	1.37903	4
897	COPE	-1.543	3.33012	1
898	LRRC25	-1.543	3.33012	1
899	NEURL2	-1.543	2.47214	4
900	KCND1	-1.543	3.33012	1
901	KCNK3	-1.543	2.96399	1
902	ZDBF2	-1.543	3.33012	1
903	RHBDD2	-1.542	2.5596	2
904	FCF1	-1.541	2.37903	3
905	TIMM8A	-1.54	1.3836	3
906	MAGEC3	-1.536	2.17258	4
907	HELLS	-1.534	1.73518	4
908	TPST1	-1.534	1.93157	3
909	FEZ2	-1.533	1.4315	3
910	MORC2	-1.531	3.29996	1
911	LRRC7	-1.531	2.37903	3
912	C17orf104	-1.526	1.90955	3
913	FBLN7	-1.525	2.0571	3
914	SGOL2	-1.523	2.47214	4
915	FRS3	-1.519	2.47214	2
916	ENDOG	-1.519	2.45077	2
917	HSPA8	-1.519	2.97464	2
918	KCNG3	-1.518	2.31649	3
919	KCNIP2	-1.517	2.17258	3
920	RXFP4	-1.517	2.44177	4
921	NPFF	-1.515	2.91271	4
922	TMEM261	-1.514	1.91693	3
923	SAP25	-1.513	2.0571	2
924	CELF1	-1.51	2.72007	3
925	MAD2L2	-1.508	3.17258	2
926	ATP5H	-1.508	1.79407	2
927	RAPGEF4	-1.508	1.56525	2
928	ISCA2	-1.508	2.2795	2
929	NLRP13	-1.508	1.62968	2
930	COX4I1	-1.508	1.79407	2
931	TRIM16L	-1.508	2.4221	2
932	USP54	-1.508	2.54253	2
933	DDX11	-1.508	2.2795	2
934	ENO1	-1.508	3.72007	2
935	SPG20	-1.508	1.82578	2
936	INTS1	-1.508	3.0571	2
937	FAM98B	-1.508	2.47214	2
938	GNL2	-1.508	2.93157	2
939	HNRNPC	-1.508	3.0571	2
940	HSP90AA1	-1.508	2.00819	2
941	LIPT2	-1.508	1.88718	2
942	OR5T1	-1.508	2.47214	2
943	PCBP1	-1.508	3.47214	2
944	MZB1	-1.508	2.42634	2
945	ANAPC5	-1.508	1.79407	2
946	VPS29	-1.508	1.47214	2
947	PFKFB4	-1.508	4.5596	2
948	EXOSC10	-1.508	1.93157	2
949	AKIRIN2	-1.508	1.58762	2
950	INTS10	-1.508	1.79407	2
951	FOXRED1	-1.508	2.47214	2
952	KANSL3	-1.508	1.9957	2
953	DHX33	-1.508	1.64207	2
954	RPL7	-1.508	2.2795	2
955	TERF2	-1.508	1.88718	2
956	TOP2A	-1.508	1.47214	2
957	TSC1	-1.508	1.47214	2
958	C7	-1.508	1.75754	2
959	C22orf46	-1.508	1.72994	2
960	USB1	-1.508	1.91271	2
961	MS4A8	-1.508	2.47214	2
962	ARID5B	-1.508	2.2795	2
963	RTN4IP1	-1.508	2.2795	2
964	DCLK3	-1.508	2.0571	2
965	KNSTRN	-1.508	2.17258	2
966	NMI	-1.508	3.0113	2
967	VPRBP	-1.508	1.606	2
968	SETD1A	-1.508	3.47214	2
969	NUPL1	-1.508	2.20911	2
970	TOMM70A	-1.508	1.79407	2
971	CDC6	-1.508	1.82087	2
972	MFGE8	-1.507	2.34661	4
973	NUDT9	-1.507	1.64207	3
974	NOL6	-1.507	1.64207	3
975	UQCRB	-1.507	1.24975	3
976	TAF1A	-1.507	2.47214	3
977	OR7D4	-1.505	1.62189	3
978	SVOPL	-1.504	2.79407	2
979	CBWD5	-1.504	3.17258	2
980	ANKRD1	-1.504	1.58762	2
981	OR5H14	-1.504	3.47214	2
982	CCDC115	-1.504	1.79407	2
983	COX5A	-1.504	1.7738	2
984	GOLGA6C	-1.503	3.70096	3
985	SLC4A10	-1.502	1.93157	2
986	CPB1	-1.499	2.79407	2
987	PTPN5	-1.497	1.50456	2
988	CDC25B	-1.497	1.38375	3
989	MED14OS	-1.496	0.948579	4
990	SEC63	-1.496	1.0571	4
991	SHE	-1.496	1.12195	4
992	CTSZ	-1.496	1.8456	4
993	TMEM130	-1.496	0.80656	4
994	SENP6	-1.496	1.42634	4
995	FIGNL2	-1.496	1.02413	4
996	NDUFA4	-1.496	1.2795	4
997	NDUFB9	-1.496	0.931572	4
998	NEDD8	-1.496	1.19461	4
999	OGDH	-1.496	1.11155	4
1000	CDC40	-1.496	3.0571	4
1001	SUMO3	-1.496	1.0217	4
1002	FAM157A	-1.496	1.26656	4
1003	PANK3	-1.496	2.09663	4
1004	MYPN	-1.496	1.20911	4
1005	NUP153	-1.496	1.0571	4
1006	RRM2B	-1.495	1.89841	4
1007	MBIP	-1.494	2.0571	2
1008	BCL2L14	-1.494	2.24824	2
1009	SLFN13	-1.492	1.86446	2
1010	NEUROD1	-1.492	1.59552	2
1011	RGS19	-1.491	1.51396	3
1012	TRIT1	-1.491	2.64207	3
1013	FKBP8	-1.49	3.64207	1
1014	DNAJC5B	-1.49	3.64207	1
1015	C17orf74	-1.488	2.47214	4
1016	NAGK	-1.486	3.37903	2
1017	MAP3K7	-1.484	2.47214	3
1018	ADAM10	-1.483	1.75972	3
1019	SUGT1	-1.483	2.93157	1
1020	TM4SF18	-1.483	2.93157	1
1021	CNGA3	-1.483	2.93157	1
1022	SCAPER	-1.483	2.93157	1
1023	PDE1A	-1.483	2.93157	1
1024	PHTF2	-1.483	2.93157	1
1025	YRDC	-1.483	2.93157	1
1026	FSD1L	-1.483	2.93157	1
1027	NAT8	-1.483	2.93157	1
1028	FHL5	-1.481	1.4926	2
1029	EPO	-1.48	1.76876	3
1030	PRKCZ	-1.478	1.51945	3
1031	PLEKHM2	-1.477	2.58067	2
1032	POLA2	-1.477	2.2163	2
1033	RFK	-1.477	2.64207	2
1034	SMYD2	-1.477	1.45703	2
1035	NUP37	-1.477	1.79407	2
1036	NOC4L	-1.477	1.79407	2
1037	GADD45GIP1	-1.477	1.47214	2
1038	RAD54L	-1.476	1.21937	3
1039	ADAMTS19	-1.475	2.08952	2
1040	SLFN12	-1.475	1.6765	3
1041	CHL1	-1.474	3.2795	1
1042	SREK1	-1.474	3.2795	1
1043	C10orf126	-1.474	3.2795	1
1044	OR1B1	-1.474	3.2795	1
1045	SPATA12	-1.474	3.2795	1
1046	POLN	-1.474	2.79407	2
1047	ALG1	-1.474	3.2795	1
1048	CHST7	-1.474	3.2795	1
1049	RHEB	-1.474	3.2795	1
1050	TAF7	-1.474	3.2795	1
1051	TBX15	-1.474	3.2795	1
1052	CCNK	-1.474	1.60964	4
1053	NCOR1	-1.474	3.2795	1
1054	GAGE12I	-1.473	2.79407	2
1055	ZBTB7B	-1.473	1.7747	2
1056	EFNA4	-1.472	3.47214	1
1057	TRUB2	-1.472	3.47214	1
1058	ANXA7	-1.472	2.2795	3
1059	AFF3	-1.472	3.47214	1
1060	PIPOX	-1.472	3.47214	1
1061	NOP58	-1.472	3.42634	2
1062	DDX27	-1.472	3.47214	1
1063	PRCD	-1.472	3.47214	1
1064	C1orf50	-1.472	3.47214	1
1065	MGAM2	-1.472	3.47214	1
1066	ZER1	-1.471	3.2795	2
1067	IQCC	-1.471	1.81001	3
1068	NAT8L	-1.47	1.90824	4
1069	SPATA18	-1.469	2.42634	2
1070	CER1	-1.469	1.82969	3
1071	STX17	-1.468	0.846536	4
1072	FAM71F2	-1.467	1.71725	2
1073	SCG2	-1.466	2.32014	2
1074	UNC5C	-1.466	2.2795	2
1075	EFNA3	-1.465	2.79407	3
1076	JPH3	-1.464	1.82006	3
1077	C4orf32	-1.463	3.23464	1
1078	ALLC	-1.462	2.19096	4
1079	TEX13B	-1.462	1.73991	4
1080	C8orf44-SGK3	-1.46	0.72368	4
1081	RILPL2	-1.46	1.38968	3
1082	TNKS2	-1.46	1.88357	2
1083	FCRL6	-1.458	2.37903	2
1084	TESC	-1.457	2.01646	2
1085	RNMT	-1.457	2.2795	2
1086	CYP3A7-CYP3A51P	-1.456	1.08596	4
1087	BCKDK	-1.456	0.995703	4
1088	GRPEL2	-1.456	1.0571	4
1089	C15orf26	-1.456	2.38543	2
1090	SRSF6	-1.456	1.79407	3
1091	GAGE2B	-1.456	2.03693	2
1092	TPI1	-1.456	3.42634	1
1093	CASQ1	-1.456	2.64207	2
1094	AAMP	-1.454	1.0571	3
1095	TRIP12	-1.454	0.948579	4
1096	ZNF674	-1.453	2.86446	1
1097	SPCS2	-1.453	2.86446	1
1098	PVRL1	-1.452	0.986714	4
1099	C11orf68	-1.452	1.16246	4
1100	ARPC4	-1.45	3.0571	3
1101	FRRS1	-1.45	2.5596	3
1102	PAIP2	-1.45	2.2795	3
1103	PSRC1	-1.45	1.59552	3
1104	CD3EAP	-1.449	1.47214	2
1105	TTL	-1.449	3.17258	2
1106	HOGA1	-1.447	2.47214	2
1107	SYCP3	-1.447	1.47214	2
1108	HSPB6	-1.446	2.33012	2
1109	PDE4D	-1.446	2.93157	2
1110	CLN6	-1.446	2.58256	4
1111	CES1	-1.445	1.7676	2
1112	C1orf86	-1.445	1.67377	3
1113	BBC3	-1.445	1.79407	2
1114	RELT	-1.445	1.86446	3
1115	CIRBP	-1.444	2.116	3
1116	CRY1	-1.444	1.45077	3
1117	VPS53	-1.444	3.20006	1
1118	FNTB	-1.443	2.30503	3
1119	KANK1	-1.442	1.391	3
1120	KIAA1109	-1.442	0.820064	4
1121	CYP2B6	-1.44	3.33012	2
1122	TAGLN3	-1.44	2.84137	1
1123	MAPK13	-1.44	2.84137	1
1124	RABGGTA	-1.44	2.84137	1
1125	NCAPG	-1.44	2.84137	1
1126	TBC1D5	-1.44	1.25236	4
1127	ZNF143	-1.439	1.93157	2
1128	ZNF714	-1.438	1.13957	3
1129	NDUFS6	-1.438	1.37903	3
1130	DYNLRB1	-1.438	2.2795	3
1131	SCO2	-1.438	3.5596	1
1132	TMED3	-1.435	1.72007	2
1133	BBS2	-1.435	1.96691	3
1134	IGSF23	-1.434	1.45251	4
1135	NUDT15	-1.433	0.965181	4
1136	KIF15	-1.432	2.20394	4
1137	PILRA	-1.431	1.0571	4
1138	ZMYND8	-1.43	2.58762	4
1139	NDUFA9	-1.427	1.58762	4
1140	FARP1	-1.426	1.47214	2
1141	MGEA5	-1.426	2.47214	2
1142	HARS2	-1.426	1.79407	2
1143	TEX40	-1.426	1.94345	2
1144	LSM3	-1.426	2.0571	2
1145	MCAT	-1.426	1.79407	2
1146	LIPA	-1.426	2.10017	3
1147	SMAD4	-1.426	2.2795	2
1148	GPR135	-1.426	1.45637	2
1149	NAA50	-1.426	1.9051	2
1150	NUBPL	-1.426	1.79407	2
1151	COX7C	-1.423	3.51653	1
1152	C8orf22	-1.421	3.50189	1
1153	SUGP2	-1.42	1.47214	3
1154	TWISTNB	-1.42	2.64207	4
1155	TBC1D8B	-1.42	1.79407	3
1156	LRRC47	-1.42	1.54743	3
1157	SLC52A3	-1.419	1.58762	2
1158	PPM1K	-1.419	1.26569	4
1159	RSBN1L	-1.418	2.79407	2
1160	CTSD	-1.417	2.93157	3
1161	SF3A3	-1.414	2.17258	2
1162	DGKK	-1.414	1.66479	2
1163	DNAJC2	-1.414	1.72007	2
1164	GLRX5	-1.414	2.93157	2
1165	DDX49	-1.414	1.47214	2
1166	THAP1	-1.414	2.72007	2
1167	RIF1	-1.414	2.06709	2
1168	KIAA1147	-1.414	1.79407	2
1169	COPB2	-1.414	2.2795	2
1170	EXTL1	-1.413	1.95019	2
1171	AXIN1	-1.412	1.83204	3
1172	TTBK1	-1.411	1.46117	2
1173	CEP170	-1.411	1.76492	3
1174	DIP2A	-1.409	0.706606	4
1175	TSC22D1	-1.409	3.33012	4
1176	ENPP6	-1.408	2.44615	3
1177	MED19	-1.408	2.12422	3
1178	LETMD1	-1.408	1.4315	3
1179	WSB1	-1.408	1.53103	3
1180	GPATCH1	-1.408	2.18835	2
1181	FAM217B	-1.408	1.72392	2
1182	CALCA	-1.408	3.37903	3
1183	NMT2	-1.408	2.32458	3
1184	PCDHGA9	-1.407	2.95327	2
1185	RNF113A	-1.407	1.45637	2
1186	SPPL2A	-1.405	1.58067	4
1187	CBL	-1.405	1.11984	4
1188	NRBP1	-1.404	2.0571	2
1189	GSR	-1.403	1.41276	4
1190	DONSON	-1.403	3.116	3
1191	SPANXC	-1.4	1.13511	4
1192	NCOA1	-1.4	1.01528	4
1193	MXD4	-1.399	1.79407	2
1194	PLEKHG7	-1.399	1.62024	2
1195	SPAG11A	-1.399	3.17258	2
1196	SULT2A1	-1.399	3.03983	2
1197	PLA2G5	-1.398	3.37903	1
1198	ARMC7	-1.398	3.37903	1
1199	ITFG1	-1.398	1.7048	4
1200	ADCY7	-1.397	2.10441	4
1201	MSRB2	-1.397	2.1126	2
1202	TMEM59L	-1.397	2.13511	2
1203	GJA3	-1.397	1.79407	3
1204	GOLGA8J	-1.397	2.02234	2
1205	TP53RK	-1.396	1.79407	2
1206	TIGD2	-1.396	2.37903	2
1207	SNW1	-1.396	3.22703	2
1208	ZC3H3	-1.396	1.02234	3
1209	HMBS	-1.396	2.60964	2
1210	LRRD1	-1.396	2.34661	2
1211	PCDH19	-1.396	1.83471	2
1212	FAM57A	-1.396	3.0571	2
1213	MYL10	-1.396	3.79407	2
1214	CD37	-1.396	3.35478	1
1215	IFNA6	-1.395	1.09105	3
1216	MTRF1L	-1.395	2.37903	3
1217	CRADD	-1.394	1.51167	3
1218	PNP	-1.393	3.34661	1
1219	SNED1	-1.392	1.12558	3
1220	ZRANB1	-1.392	0.786249	4
1221	MCOLN3	-1.392	1.67377	3
1222	FOXD4L6	-1.392	1.22703	3
1223	UFC1	-1.39	2.47214	4
1224	ISM2	-1.389	3.17258	1
1225	RMDN2	-1.389	2.64207	2
1226	DDX1	-1.389	2.0571	2
1227	NUP188	-1.389	1.43561	3
1228	IPP	-1.389	2.0571	2
1229	C6orf201	-1.389	3.17258	1
1230	TMEM69	-1.389	3.17258	1
1231	PIK3C3	-1.389	1.7676	2
1232	PRR20D	-1.389	1.9196	2
1233	CRACR2A	-1.389	3.17258	1
1234	CEP19	-1.389	3.17258	1
1235	DCAF5	-1.389	3.17258	1
1236	CCNE1	-1.389	1.75659	3
1237	PDGFRA	-1.388	1.83471	2
1238	PLAGL1	-1.388	2.53103	2
1239	CABP4	-1.388	2.69453	2
1240	ST5	-1.387	3.14457	1
1241	ZNF223	-1.387	3.14457	1
1242	BORA	-1.386	2.47214	2
1243	ATP5L	-1.384	1.79407	2
1244	HIST1H2AH	-1.382	1.47214	3
1245	ITGA4	-1.381	2.9957	2
1246	AURKAIP1	-1.381	1.06669	4
1247	USP17L11	-1.38	2.10957	2
1248	GPIHBP1	-1.379	2.17258	4
1249	CABIN1	-1.378	3.13035	1
1250	CA1	-1.378	1.13207	4
1251	LRRC41	-1.377	1.61898	2
1252	IDH3A	-1.377	3.12749	1
1253	MPP4	-1.377	2.09105	3
1254	CBX2	-1.377	1.22579	3
1255	PHF13	-1.375	1.13511	3
1256	ALDH1L2	-1.375	2.79407	1
1257	EIF2S3	-1.375	2.79407	1
1258	SLC40A1	-1.375	2.79407	1
1259	MRPS16	-1.375	2.79407	1
1260	BNIP1	-1.375	1.18835	3
1261	SPOCK1	-1.375	2.79407	1
1262	ACTG1	-1.375	2.03014	2
1263	CT47A5	-1.375	1.79407	3
1264	TNFRSF4	-1.375	2.79407	1
1265	WARS	-1.375	2.79407	1
1266	CCDC120	-1.375	2.79407	1
1267	CRIPT	-1.375	2.93157	2
1268	CNGB1	-1.374	2.30503	3
1269	VCAN	-1.374	1.64207	3
1270	EPB41L1	-1.374	2.47214	4
1271	NOVA1	-1.374	2.2795	4
1272	GRHL3	-1.374	1.52277	4
1273	CCDC33	-1.374	2.0571	2
1274	HIVEP2	-1.373	1.58762	2
1275	PTRH1	-1.372	1.52277	4
1276	RBMY1J	-1.37	2.7676	1
1277	CITED2	-1.367	2.22291	4
1278	RSRC1	-1.367	3.33012	1
1279	TRPC4	-1.367	3.33012	1
1280	UCK2	-1.367	3.33012	1
1281	CTU1	-1.367	2.54743	3
1282	ZNF699	-1.366	3.32014	1
1283	TSC22D2	-1.365	1.26355	4
1284	CNGA1	-1.362	1.90824	2
1285	DLST	-1.362	2.23768	2
1286	MKNK2	-1.362	2.24975	2
1287	CDHR5	-1.362	3.0571	2
1288	KLHL14	-1.362	2.64207	2
1289	ATXN7	-1.362	1.73518	2
1290	DDI2	-1.362	1.59476	2
1291	KRBOX1	-1.361	3.116	1
1292	CERS2	-1.361	3.116	1
1293	INPP5B	-1.361	1.41074	2
1294	DLK1	-1.361	1.19096	3
1295	EYA2	-1.36	3.10441	1
1296	RHBDL2	-1.359	3.31344	1
1297	TRIM64C	-1.359	2.37903	2
1298	SMIM12	-1.358	1.7708	4
1299	SHARPIN	-1.358	2.13511	2
1300	LY6H	-1.357	2.22703	2
1301	CISD2	-1.357	2.66197	2
1302	GRAP	-1.356	2.116	2
1303	TMEM135	-1.356	1.34661	4
1304	HIST1H2AI	-1.356	1.20911	4
1305	FNBP1	-1.355	1.74516	4
1306	APP	-1.355	2.03849	2
1307	SPATA31C2	-1.355	2.0571	3
1308	BRD9	-1.355	2.03849	2
1309	DLGAP2	-1.355	0.981154	4
1310	RAB38	-1.353	0.758192	4
1311	LENG1	-1.353	1.41074	4
1312	CCIN	-1.353	2.17258	2
1313	ZSWIM1	-1.353	2.86446	4
1314	ARPP19	-1.352	0.931572	4
1315	TMEM207	-1.352	2.29414	2
1316	ERCC4	-1.352	1.86446	2
1317	MTAP	-1.352	3.09663	1
1318	PIGA	-1.352	3.09663	1
1319	PRPF38B	-1.352	2.0571	2
1320	CCP110	-1.352	2.0571	4
1321	ADGRE1	-1.351	1.54253	3
1322	NPIPA5	-1.35	2.2795	3
1323	FICD	-1.35	2.74516	1
1324	SYNPO	-1.35	2.74516	1
1325	GOLGA6L9	-1.35	2.74516	1
1326	CEACAM19	-1.35	1.93157	4
1327	ZBTB24	-1.349	2.73893	1
1328	FAM159B	-1.348	2.10441	2
1329	USP17L13	-1.348	1.0571	3
1330	LCN8	-1.348	2.93157	2
1331	C19orf26	-1.348	3.07418	1
1332	TMCO4	-1.348	1.67859	2
1333	EMC6	-1.348	1.03849	4
1334	KDELR3	-1.347	1.18835	4
1335	NCKAP5L	-1.347	0.863161	4
1336	NXNL2	-1.346	2.5596	2
1337	FFAR4	-1.346	2.0571	2
1338	F8A3	-1.346	1.59188	2
1339	SAV1	-1.346	1.97464	2
1340	TOPBP1	-1.345	1.88718	3
1341	ADAMTS7	-1.345	4.2795	3
1342	CHADL	-1.345	1.12422	3
1343	MGA	-1.345	1.51766	3
1344	KCTD13	-1.345	1.75754	3
1345	PAMR1	-1.345	1.8456	3
1346	MAN1A1	-1.345	1.60964	3
1347	MRPS35	-1.345	1.47214	3
1348	RFWD2	-1.345	1.84137	2
1349	FUNDC2	-1.345	1.79407	2
1350	DBX1	-1.344	1.5596	2
1351	GOSR1	-1.344	1.38968	2
1352	OPA1	-1.342	0.702921	4
1353	PRKAR1A	-1.342	3.60142	4
1354	RTN1	-1.342	1.32014	4
1355	MFSD5	-1.342	3.2795	3
1356	EDNRB	-1.341	1.62414	2
1357	CREB3L1	-1.341	1.2795	3
1358	GLMN	-1.339	1.65977	4
1359	GAR1	-1.339	1.59413	4
1360	ZNF792	-1.338	3.0571	2
1361	MMP8	-1.337	2.0571	2
1362	WSB2	-1.337	1.37026	2
1363	DRAM2	-1.336	4.33012	2
1364	DPPA2	-1.336	1.21937	3
1365	ZNF107	-1.336	2.29811	4
1366	EPB41	-1.335	3.17258	2
1367	NUDCD3	-1.335	1.79407	2
1368	SPANXN2	-1.335	1.91508	2
1369	MUS81	-1.335	2.26291	2
1370	CCDC152	-1.334	1.0571	4
1371	AP1B1	-1.334	1.27051	4
1372	ADAM9	-1.334	1.60284	4
1373	PCLO	-1.333	3.86446	2
1374	MRPL49	-1.333	2.64207	3
1375	PRCP	-1.332	2.79407	3
1376	HABP4	-1.331	0.979101	3
1377	C4orf3	-1.331	1.715	4
1378	SCO1	-1.331	2.23768	3
1379	SLC1A2	-1.331	1.26732	3
1380	NDOR1	-1.33	2.72007	1
1381	ANKHD1	-1.33	2.71161	1
1382	TTC31	-1.33	2.72007	1
1383	TYMS	-1.33	2.72007	1
1384	COL7A1	-1.329	1.8568	4
1385	C3orf17	-1.328	2.42634	3
1386	FAM19A3	-1.328	2.53103	4
1387	DSN1	-1.328	1.65434	3
1388	WFDC2	-1.327	1.47214	3
1389	C16orf82	-1.327	1.79407	2
1390	SP140	-1.326	2.14199	3
1391	RSPH10B	-1.326	1.54743	3
1392	BMP2	-1.326	1.93157	2
1393	POP5	-1.321	1.52799	3
1394	FAM60A	-1.321	1.34661	3
1395	MS4A1	-1.321	0.56095	4
1396	NF2	-1.32	1.43738	3
1397	EID3	-1.32	1.44942	3
1398	POTED	-1.318	1.9051	2
1399	CFD	-1.315	1.54253	3
1400	CC2D2B	-1.315	1.18584	3
1401	RANBP9	-1.314	3.44942	2
1402	CDH10	-1.314	1.417	2
1403	WBSCR22	-1.314	2.65977	2
1404	CSH1	-1.314	1.51167	4
1405	ADSL	-1.314	1.9957	2
1406	MAMDC4	-1.314	1.43897	2
1407	FANCG	-1.314	3.0571	2
1408	PPWD1	-1.314	1.65657	2
1409	PPIL2	-1.314	2.47214	2
1410	HBE1	-1.314	2.68159	1
1411	MIPEP	-1.314	2.58762	2
1412	ASB3	-1.314	1.47214	2
1413	ATP5D	-1.314	1.47214	2
1414	KIAA1467	-1.314	1.9957	2
1415	DNLZ	-1.314	1.79407	2
1416	TADA2B	-1.314	2.47214	2
1417	SNRNP40	-1.314	2.17258	2
1418	BRCA2	-1.313	2.60142	3
1419	TRIM56	-1.313	0.819554	4
1420	GUCY1A2	-1.312	0.624144	4
1421	RPS29	-1.311	2.67377	1
1422	IL21	-1.31	2.85461	4
1423	POTEE	-1.308	1.86446	3
1424	RBM11	-1.308	1.14873	3
1425	HIST1H2BN	-1.308	1.64207	4
1426	AP1S3	-1.307	2.76982	3
1427	SSX7	-1.307	1.68364	4
1428	GIGYF1	-1.307	1.61898	2
1429	AASDH	-1.306	2.93157	3
1430	PRSS58	-1.305	1.68364	4
1431	MTO1	-1.305	2.6151	2
1432	HOOK1	-1.305	1.91271	2
1433	POLR2E	-1.305	1.47214	4
1434	PSMD1	-1.305	2.42634	2
1435	ALS2CL	-1.304	1.2795	3
1436	HSD11B2	-1.304	1.79407	2
1437	AP4M1	-1.304	3.17258	3
1438	DLEC1	-1.304	2.93157	4
1439	LAMA1	-1.303	2.41074	2
1440	PSMD2	-1.303	1.47214	3
1441	CHRNA5	-1.302	1.02936	4
1442	PGBD2	-1.301	1.91436	2
1443	RBM23	-1.301	2.32014	2
1444	PTP4A1	-1.301	2.93157	2
1445	SKAP1	-1.301	1.48844	2
1446	C9orf129	-1.3	1.22216	3
1447	SSX2	-1.3	2.13511	4
1448	CEBPE	-1.298	3.2795	1
1449	JTB	-1.298	3.2795	1
1450	GRASP	-1.298	2.17258	2
1451	ELK1	-1.298	3.2795	1
1452	TAS2R19	-1.298	1.79407	2
1453	GGT7	-1.298	3.2795	1
1454	MAGEA6	-1.298	3.2795	1
1455	EMC4	-1.298	2.12925	2
1456	MAPK3	-1.298	3.2795	1
1457	TFCP2	-1.298	3.2795	1
1458	GRPEL1	-1.298	3.2795	1
1459	ZNF333	-1.298	3.2795	1
1460	RHOQ	-1.296	1.2795	3
1461	MRPL46	-1.296	3.17258	2
1462	NAP1L4	-1.296	2.47214	2
1463	SLC9A1	-1.296	1.70244	3
1464	DCSTAMP	-1.296	2.2163	2
1465	RBP5	-1.296	1.47214	4
1466	HSDL2	-1.296	2.0571	3
1467	GPR17	-1.295	1.76492	2
1468	STAT3	-1.295	1.2795	2
1469	FAM195A	-1.295	1.2795	4
1470	NSL1	-1.292	2.47214	3
1471	PCID2	-1.292	3.2535	1
1472	DCDC2	-1.291	1.76492	4
1473	TMEM140	-1.291	1.60964	4
1474	WDR20	-1.291	0.966906	4
1475	SMC4	-1.29	1.68715	2
1476	RIMBP3C	-1.29	2.58762	3
1477	KRT83	-1.29	1.63261	2
1478	RNF31	-1.29	1.6151	2
1479	BBIP1	-1.29	1.18195	3
1480	BCLAF1	-1.29	2.93157	3
1481	VAX1	-1.289	0.543603	4
1482	ERVV-1	-1.289	2.57648	3
1483	LPCAT2	-1.288	3.24473	1
1484	SNAI1	-1.288	2.15396	3
1485	HEPACAM	-1.286	3.17258	2
1486	USP17L29	-1.286	1.34661	2
1487	UGT2B10	-1.286	3.30503	2
1488	DUSP8	-1.285	2.79407	2
1489	CERS3	-1.285	2.116	2
1490	TNKS1BP1	-1.285	1.82762	2
1491	PAXBP1	-1.284	1.50456	2
1492	LOC100129940	-1.283	2.01271	3
1493	DFNA5	-1.283	1.79407	4
1494	C1QTNF7	-1.282	3.0571	1
1495	CXADR	-1.282	3.0571	1
1496	FBXL13	-1.282	3.0571	1
1497	FGF7	-1.282	3.0571	1
1498	ZP1	-1.282	3.0571	1
1499	RIMBP2	-1.282	3.0571	1
1500	B3GAT3	-1.282	3.0571	1
1501	CCDC22	-1.282	3.0571	1
1502	LIPM	-1.282	2.7676	3
1503	JAK2	-1.282	3.0571	1
1504	KLK2	-1.282	3.0571	1
1505	NDUFA3	-1.282	3.0571	1
1506	LARP1B	-1.282	1.51653	2
1507	RPL18A	-1.282	3.0571	1
1508	TSEN34	-1.282	3.0571	1
1509	TAF1D	-1.282	3.0571	1
1510	C19orf12	-1.282	3.0571	1
1511	CCDC114	-1.282	3.0571	1
1512	FH	-1.28	2.47214	2
1513	FBXO34	-1.28	2.31823	3
1514	CCDC87	-1.28	3.03983	1
1515	SATB1	-1.28	1.72007	2
1516	DPP7	-1.279	3.03693	1
1517	VNN1	-1.278	3.22703	1
1518	ADSS	-1.277	2.47214	2
1519	GOLGA6L1	-1.277	1.25641	2
1520	CALCOCO1	-1.277	1.76912	2
1521	TMEM88B	-1.277	1.9051	2
1522	TCEB2	-1.277	3.47214	2
1523	MOGS	-1.277	1.86446	2
1524	PLA2G7	-1.277	1.87069	2
1525	FAM188A	-1.277	1.77592	2
1526	TRMT1L	-1.277	2.17258	2
1527	PDE4DIP	-1.277	2.43561	2
1528	POM121L2	-1.276	2.13511	2
1529	USP45	-1.275	2.2795	4
1530	TRIM71	-1.274	2.2795	3
1531	COL24A1	-1.274	0.982514	3
1532	P2RX1	-1.274	1.71093	3
1533	C1QTNF1	-1.273	3.2163	1
1534	TBC1D2B	-1.273	1.41074	2
1535	IFT122	-1.273	1.44789	2
1536	LRRN1	-1.272	2.12925	2
1537	ANGPTL2	-1.271	1.93157	3
1538	C2orf66	-1.271	1.60459	2
1539	REV1	-1.271	1.62414	2
1540	RANBP1	-1.271	1.73088	3
1541	TTR	-1.271	1.90098	2
1542	FAM73A	-1.27	2.03983	2
1543	TIMM8B	-1.269	0.752249	4
1544	DGAT1	-1.269	1.42634	4
1545	TTC28	-1.268	2.79407	3
1546	GM2A	-1.268	3.34661	1
1547	TXNL4B	-1.268	1.59144	2
1548	SPTAN1	-1.268	3.00464	1
1549	LYPD6	-1.266	2.93157	2
1550	FBXL16	-1.266	3.18364	1
1551	RBM33	-1.266	3.116	2
1552	CLUL1	-1.266	0.989989	3
1553	UBE4B	-1.264	2.66854	2
1554	AGAP11	-1.264	1.75225	2
1555	GHRH	-1.262	2.17258	2
1556	CYSLTR1	-1.261	1.91693	3
1557	ARHGAP9	-1.261	2.64207	2
1558	SPAG6	-1.261	1.79407	2
1559	PKDREJ	-1.26	2.64207	1
1560	PSORS1C1	-1.26	1.57168	4
1561	ASPM	-1.26	2.64207	1
1562	ST8SIA5	-1.26	2.64207	1
1563	NFYC	-1.26	2.64207	1
1564	ZNF580	-1.26	2.64207	1
1565	PZP	-1.26	2.64207	1
1566	CHMP7	-1.26	2.64207	1
1567	AIMP1	-1.26	1.97464	2
1568	SAC3D1	-1.259	2.49204	2
1569	FNDC9	-1.259	1.79407	3
1570	SRD5A3	-1.259	1.45565	4
1571	MRVI1	-1.258	1.50456	3
1572	BAIAP2L2	-1.258	1.41074	4
1573	CSRNP2	-1.258	2.61898	1
1574	CCR9	-1.257	2.9957	1
1575	COL11A1	-1.257	2.9957	1
1576	ZFX	-1.257	2.9957	1
1577	TMX1	-1.257	2.9957	1
1578	OR9Q1	-1.256	2.98671	1
1579	PCDH11Y	-1.255	0.770046	4
1580	TMEM131	-1.254	2.17258	3
1581	AOC1	-1.254	2.58762	3
1582	BECN2	-1.254	2.0571	3
1583	WDR44	-1.254	1.47214	3
1584	USP53	-1.254	1.2795	3
1585	PRKCA	-1.254	1.84137	3
1586	WDR18	-1.254	2.0571	3
1587	TAF10	-1.254	2.79407	3
1588	SLX4	-1.254	1.75225	3
1589	SMIM14	-1.252	0.851784	4
1590	ZRSR2	-1.252	2.60142	1
1591	C12orf42	-1.251	2.59108	1
1592	NGLY1	-1.25	1.03849	3
1593	SEMA4A	-1.25	2.24473	3
1594	ANKRD28	-1.248	2.97464	1
1595	NPW	-1.248	2.97464	1
1596	IKBKE	-1.247	2.97039	1
1597	FUT5	-1.246	1.0571	3
1598	SPEG	-1.245	3.0571	2
1599	AMER2	-1.245	1.32404	2
1600	GALK2	-1.245	1.22421	2
1601	NKIRAS2	-1.245	1.64207	2
1602	TMPRSS11A	-1.245	1.61898	2
1603	CHMP3	-1.245	2.51653	2
1604	TEX10	-1.245	1.47214	2
1605	CXCL6	-1.245	1.30914	2
1606	ZNF37A	-1.245	2.58762	1
1607	ARF5	-1.243	2.58067	1
1608	PARVB	-1.242	1.0571	4
1609	NWD2	-1.242	1.85065	3
1610	C1orf106	-1.241	1.15803	4
1611	TFRC	-1.241	1.36291	4
1612	GABRA1	-1.24	1.32629	2
1613	ITSN2	-1.24	1.2795	2
1614	RMI1	-1.24	3.17258	3
1615	KREMEN1	-1.24	1.94163	2
1616	GIPC3	-1.239	0.844695	4
1617	HM13	-1.239	1.19797	3
1618	NUDT7	-1.238	3.22703	2
1619	ASAH2B	-1.238	2.95019	1
1620	SLC7A2	-1.237	1.9051	3
1621	OR2T12	-1.235	1.41074	4
1622	P2RX5	-1.235	2.66854	4
1623	TSEN2	-1.235	0.720068	4
1624	GPR151	-1.234	1.93157	2
1625	TRIM67	-1.234	1.67377	2
1626	RB1CC1	-1.233	3.0571	2
1627	LRRC23	-1.232	0.912713	4
1628	RBCK1	-1.232	3.0571	2
1629	GPR152	-1.232	2.02234	2
1630	ADAMTSL1	-1.231	2.79407	4
1631	SMIM6	-1.23	1.24352	3
1632	VSIG4	-1.23	1.47214	3
1633	IFNA14	-1.23	2.5596	1
1634	CDK5RAP1	-1.23	2.5596	1
1635	ATP8B2	-1.23	1.23059	3
1636	C15orf57	-1.23	2.5596	1
1637	LYPLA2	-1.229	1.76165	4
1638	CHRNB3	-1.229	2.64207	2
1639	SIN3B	-1.229	1.47214	3
1640	RRP15	-1.229	1.30402	2
1641	CHST8	-1.229	1.45872	2
1642	SHKBP1	-1.228	1.89841	4
1643	KLF8	-1.227	2.72007	2
1644	GBA2	-1.227	1.88718	2
1645	HMGB1	-1.226	0.563289	4
1646	SERINC4	-1.226	1.40137	3
1647	CWC22	-1.225	1.79407	3
1648	DEF6	-1.224	1.79407	2
1649	PINX1	-1.224	1.85065	2
1650	BIRC6	-1.224	1.21937	2
1651	CASC3	-1.223	0.986714	3
1652	PCDHGB2	-1.223	1.5673	4
1653	SLC27A2	-1.222	1.52277	4
1654	HIST1H1A	-1.222	1.49768	2
1655	NEUROG1	-1.222	1.47214	2
1656	C7orf34	-1.221	4.20006	2
1657	SERPINB8	-1.221	1.39152	3
1658	CACNG3	-1.219	1.58762	3
1659	ABLIM1	-1.219	1.70918	3
1660	PGGT1B	-1.219	1.79407	2
1661	CWF19L1	-1.219	2.53103	1
1662	PWP2	-1.219	2.53103	1
1663	STOML1	-1.219	2.20911	2
1664	A2M	-1.218	2.52525	1
1665	DNASE2	-1.217	1.50898	4
1666	TRMT2A	-1.217	1.21464	4
1667	TMEM63B	-1.217	0.690321	4
1668	PTGIS	-1.217	1.37026	3
1669	MED7	-1.217	2.17258	4
1670	CDC42	-1.217	1.74516	4
1671	FER	-1.215	2.22703	3
1672	CREB1	-1.213	3.17258	1
1673	HCRT	-1.213	3.17258	1
1674	KLRF1	-1.213	3.17258	1
1675	BEST2	-1.213	3.17258	1
1676	TBCA	-1.213	3.17258	1
1677	IFNA8	-1.212	1.72007	2
1678	OR4M2	-1.212	3.33012	2
1679	ISPD	-1.212	2.50776	1
1680	C17orf107	-1.211	2.21937	2
1681	TMED2	-1.211	1.79407	2
1682	EXOSC2	-1.211	2.82264	2
1683	HOXD1	-1.211	2.47214	2
1684	CDKL4	-1.211	1.60964	2
1685	KIF5A	-1.211	1.47214	2
1686	PCF11	-1.211	1.92145	2
1687	TXLNG	-1.211	1.2795	2
1688	MEPE	-1.211	2.13511	3
1689	SDHA	-1.211	1.47214	2
1690	ACOT1	-1.211	4.68159	2
1691	TPM1	-1.211	1.30613	2
1692	METTL8	-1.211	2.18263	2
1693	CAPNS2	-1.211	1.58762	2
1694	C18orf54	-1.21	2.50189	1
1695	NSUN6	-1.208	1.51843	3
1696	JCHAIN	-1.208	1.47214	3
1697	CYHR1	-1.208	2.49768	1
1698	RABEPK	-1.207	2.79407	2
1699	TUBGCP3	-1.207	2.0571	2
1700	RPL35	-1.207	1.47214	2
1701	TBCB	-1.207	1.79407	2
1702	UBXN10	-1.207	2.6151	2
1703	DUSP19	-1.207	2.64207	2
1704	CTAG1B	-1.207	1.82264	2
1705	FAM218A	-1.207	2.19912	2
1706	CCDC71L	-1.207	1.88718	2
1707	DOK1	-1.207	2.49451	1
1708	MARK2	-1.207	2.35967	2
1709	MCF2L	-1.207	1.47214	2
1710	C9orf43	-1.207	2.0571	2
1711	GPD2	-1.207	3.86446	2
1712	KIF24	-1.207	1.86446	2
1713	MYBPC2	-1.207	2.23295	2
1714	NOP2	-1.207	2.2795	2
1715	ATP5A1	-1.207	2.79407	2
1716	NIP7	-1.207	1.86446	2
1717	RRN3	-1.207	2.2795	2
1718	HCFC1R1	-1.207	3.17258	2
1719	PTGDR	-1.207	1.69995	2
1720	UBL5	-1.207	1.50456	2
1721	PRPH2	-1.207	1.69453	2
1722	TRAPPC11	-1.207	1.81792	2
1723	USP17L25	-1.207	1.69453	2
1724	VIPR1	-1.207	1.69453	2
1725	BEST1	-1.207	1.64207	2
1726	WDR82	-1.207	1.53627	2
1727	NIFK	-1.207	1.93157	2
1728	CFLAR	-1.207	2.31344	2
1729	UBA3	-1.207	2.58365	2
1730	CD86	-1.207	2.08685	2
1731	ZNF596	-1.206	1.49522	2
1732	LPL	-1.206	2.49204	1
1733	XRN1	-1.206	2.34661	3
1734	TPD52L1	-1.206	0.564851	4
1735	L3MBTL3	-1.206	1.59552	3
1736	UFSP1	-1.204	1.20006	2
1737	GOLGA7B	-1.203	1.6151	2
1738	MET	-1.203	2.11155	3
1739	SSX1	-1.203	3.13511	1
1740	SOGA3	-1.201	1.69453	4
1741	STMN3	-1.201	1.95757	2
1742	ANKH	-1.201	0.429072	4
1743	AKIP1	-1.201	1.31168	2
1744	C6orf106	-1.201	1.58762	3
1745	CLRN1	-1.201	3.09663	2
1746	CD6	-1.201	1.0571	4
1747	PSMF1	-1.201	1.79407	2
1748	CELA2A	-1.2	1.21537	4
1749	GLS2	-1.199	2.40288	2
1750	SSBP1	-1.199	1.47214	2
1751	TNRC6A	-1.198	1.0571	4
1752	UBAP1	-1.198	1.02103	4
1753	PPM1L	-1.197	0.787643	4
1754	CYP8B1	-1.197	1.20394	2
1755	ZNF621	-1.197	1.82466	2
1756	MTHFD2L	-1.197	1.85065	4
1757	GINS1	-1.197	4.17258	2
1758	ZNF865	-1.196	2.52277	3
1759	SERINC3	-1.196	2.25874	3
1760	FAM149B1	-1.195	1.95327	4
1761	UTP18	-1.195	1.79407	2
1762	CDH8	-1.194	1.64207	4
1763	KLF14	-1.194	0.970392	3
1764	SRD5A2	-1.194	1.93157	4
1765	VN1R2	-1.193	2.68159	2
1766	SEC16A	-1.193	2.0571	2
1767	C11orf73	-1.191	1.47214	2
1768	TUBA1B	-1.19	1.23768	2
1769	C1orf87	-1.19	1.84137	2
1770	LYPD6B	-1.19	2.72007	4
1771	AIM1	-1.19	2.15021	2
1772	R3HCC1	-1.19	1.87424	4
1773	OR1L1	-1.19	1.25641	2
1774	OLR1	-1.19	0.979625	4
1775	ZNF608	-1.19	2.0571	4
1776	MRPS12	-1.19	1.41074	2
1777	WHSC1L1	-1.189	1.47214	2
1778	CDIP1	-1.188	2.86446	4
1779	ELOVL6	-1.188	1.24082	4
1780	ARFGEF1	-1.187	0.731527	4
1781	SFR1	-1.187	2.17258	2
1782	GOLT1B	-1.187	1.79407	4
1783	ZNF770	-1.187	2.19797	2
1784	IPO9	-1.187	4.42634	2
1785	MGAT4C	-1.186	1.65657	2
1786	RANGAP1	-1.186	1.76165	2
1787	TRAF3IP3	-1.186	1.24658	2
1788	FZD9	-1.186	2.41074	2
1789	NKX6-1	-1.185	1.89298	4
1790	BST2	-1.185	2.2795	4
1791	NUDCD1	-1.185	1.2163	2
1792	CXorf51B	-1.184	1.54743	2
1793	CBX1	-1.184	3.116	1
1794	LSM6	-1.184	3.116	1
1795	HECTD4	-1.184	1.49451	2
1796	NSRP1	-1.184	3.116	1
1797	CACNA2D4	-1.184	3.116	1
1798	SPATA5	-1.183	2.0571	2
1799	DEFB123	-1.183	0.540854	4
1800	CTAG2	-1.183	1.42514	2
1801	ARMS2	-1.183	0.794069	4
1802	NRF1	-1.183	1.68937	2
1803	TRIM38	-1.182	2.93157	1
1804	CENPC	-1.182	2.93157	1
1805	FGD5	-1.182	2.93157	1
1806	ECT2	-1.182	2.93157	1
1807	ZFC3H1	-1.182	2.93157	1
1808	HTR1D	-1.182	2.93157	1
1809	TBC1D3C	-1.182	2.93157	1
1810	MRE11A	-1.182	2.93157	1
1811	PCDHGC3	-1.182	2.93157	1
1812	LUC7L	-1.182	2.93157	1
1813	PROX1	-1.182	2.93157	1
1814	ANKEF1	-1.182	2.93157	1
1815	FAM83G	-1.182	2.93157	1
1816	SOX15	-1.182	2.93157	1
1817	TAZ	-1.182	2.93157	1
1818	CAMK4	-1.182	2.93157	1
1819	CD99L2	-1.182	2.93157	1
1820	EIF2B2	-1.182	2.93157	1
1821	CCDC126	-1.182	1.31602	2
1822	CD22	-1.182	2.93157	1
1823	LY6G5B	-1.181	2.2795	4
1824	CLDN25	-1.18	2.86446	2
1825	PKDCC	-1.18	1.77592	2
1826	ABI2	-1.179	1.41074	3
1827	CDC37	-1.179	2.0571	3
1828	SLC22A9	-1.179	3.24473	3
1829	F2RL2	-1.179	1.52423	3
1830	ADAT1	-1.179	2.9051	1
1831	HSPA5	-1.179	2.2795	3
1832	LIG1	-1.179	2.79407	3
1833	INO80	-1.179	1.97464	3
1834	FABP9	-1.179	1.75225	3
1835	ARV1	-1.179	2.2163	3
1836	SNX1	-1.179	1.79407	3
1837	SPN	-1.179	1.33012	3
1838	SHOC2	-1.179	1.66479	3
1839	FHDC1	-1.179	2.43561	3
1840	MED9	-1.176	0.634412	4
1841	FGFR2	-1.175	1.33649	4
1842	AATF	-1.175	1.79407	3
1843	DIMT1	-1.175	1.86446	2
1844	HABP2	-1.175	2.47214	2
1845	FMN1	-1.175	1.2903	3
1846	C2orf27B	-1.175	1.79407	2
1847	PSMB6	-1.175	1.43561	3
1848	CPNE6	-1.175	3.0571	2
1849	ANKRD54	-1.174	1.2795	4
1850	NPR3	-1.174	1.9957	2
1851	FAM49B	-1.174	2.0571	3
1852	FAM50B	-1.173	1.76165	4
1853	BIRC7	-1.173	2.15664	2
1854	ZBTB8B	-1.172	1.38968	2
1855	C16orf52	-1.172	2.02673	2
1856	PUS7L	-1.172	2.88718	1
1857	NDST2	-1.172	2.88718	1
1858	CYS1	-1.171	0.550143	4
1859	SLC9A8	-1.171	2.87813	1
1860	PCDHGA11	-1.171	2.87813	1
1861	CENPB	-1.17	1.17258	2
1862	LAMC1	-1.17	3.51653	2
1863	FADD	-1.17	3.25874	1
1864	DAXX	-1.169	1.0571	3
1865	TAB3	-1.169	1.36523	2
1866	FAM228B	-1.169	1.74778	3
1867	HAPLN4	-1.169	1.32629	3
1868	ISYNA1	-1.169	1.79407	3
1869	FAM173A	-1.169	1.02853	3
1870	SUMO2	-1.169	1.23295	3
1871	TTC3	-1.169	1.41074	3
1872	UXS1	-1.169	2.34661	3
1873	TGS1	-1.169	1.51653	2
1874	DIRAS1	-1.168	1.42323	2
1875	OR7G1	-1.167	1.79407	2
1876	ATXN1	-1.167	2.0571	3
1877	TCEB3	-1.167	1.03508	4
1878	CHST1	-1.166	2.79407	3
1879	VPS37D	-1.165	1.43897	2
1880	FAM217A	-1.165	1.54253	2
1881	TASP1	-1.165	1.23768	2
1882	RPS14	-1.165	2.79407	2
1883	UGT2B17	-1.165	2.34661	2
1884	IGFLR1	-1.165	2.64207	2
1885	HINT2	-1.165	1.79407	3
1886	PDCL2	-1.162	1.54253	3
1887	SLC33A1	-1.162	1.9051	2
1888	MTERF4	-1.161	2.64207	2
1889	PRND	-1.161	2.37903	2
1890	C9orf50	-1.161	1.79407	2
1891	KRT2	-1.161	3.31344	2
1892	PHYH	-1.161	1.76492	2
1893	UGP2	-1.161	1.82578	2
1894	MARCH6	-1.16	1.47214	4
1895	PTK2B	-1.16	1.52799	3
1896	MEF2A	-1.16	2.74516	2
1897	BMP6	-1.16	2.01646	3
1898	FIBIN	-1.159	2.93157	2
1899	DUOX1	-1.159	1.59767	2
1900	ALDH1B1	-1.158	1.7259	2
1901	SRRM1	-1.157	1.72007	2
1902	EPRS	-1.157	1.79407	2
1903	HSPA4L	-1.157	1.5371	3
1904	ZNF774	-1.157	1.81679	2
1905	VPS35	-1.157	2.2795	2
1906	ADCY3	-1.156	1.83471	2
1907	RIPPLY2	-1.156	1.2795	3
1908	LGALS9	-1.156	1.4315	2
1909	SAMD3	-1.155	0.892044	4
1910	ZNF497	-1.155	1.5596	2
1911	PDLIM4	-1.155	2.47214	2
1912	CCT7	-1.154	2.47214	1
1913	CRYGS	-1.154	2.47214	1
1914	C14orf178	-1.154	2.47214	1
1915	MYL2	-1.154	2.47214	1
1916	RFC3	-1.154	2.47214	1
1917	POLR1E	-1.154	2.47214	1
1918	CLEC7A	-1.154	2.47214	1
1919	ZFP36L1	-1.154	2.47214	1
1920	VARS	-1.154	2.47214	1
1921	EGFL8	-1.154	2.47214	1
1922	HIST1H2AJ	-1.154	2.47214	1
1923	KRTAP4-5	-1.154	2.47214	1
1924	SERPINB7	-1.154	2.47214	1
1925	AKAP4	-1.154	2.47214	1
1926	NUP155	-1.154	2.47214	1
1927	FXN	-1.153	2.64207	3
1928	PYCARD	-1.153	1.58762	2
1929	SEPSECS	-1.153	2.44942	1
1930	GTSE1	-1.153	2.20911	2
1931	BID	-1.153	0.709763	4
1932	KLF9	-1.153	0.794069	4
1933	SBSPON	-1.152	2.86446	1
1934	JMJD1C	-1.152	2.86446	1
1935	FGF2	-1.152	2.86446	1
1936	PSD4	-1.152	2.86446	1
1937	MST1R	-1.152	3.33012	3
1938	FURIN	-1.152	2.86446	1
1939	SHFM1	-1.152	2.86446	1
1940	LIMS3	-1.152	2.86446	1
1941	FNTA	-1.15	1.0571	3
1942	ATP6V0A2	-1.15	2.85461	1
1943	AMPD3	-1.15	1.23295	2
1944	EML1	-1.149	1.116	2
1945	VGLL3	-1.149	0.894374	3
1946	CCNB1	-1.149	2.2795	3
1947	ACVR2A	-1.149	1.79407	3
1948	H3F3B	-1.148	1.97464	2
1949	GATSL2	-1.148	1.58762	2
1950	UBE2L3	-1.148	3.86446	2
1951	RBFA	-1.148	2.0571	2
1952	HIST1H2BM	-1.148	1.96399	2
1953	JDP2	-1.147	1.33012	2
1954	CRYBB1	-1.147	1.37903	3
1955	LMO3	-1.147	2.47214	4
1956	SCRT1	-1.147	1.72453	2
1957	SRGN	-1.146	1.84137	2
1958	SLC5A5	-1.146	2.93157	2
1959	CYP2A6	-1.145	1.47214	2
1960	DDX53	-1.145	1.69453	2
1961	IWS1	-1.145	1.5596	3
1962	FAM86C1	-1.144	3.20911	1
1963	SLC35G4	-1.144	1.0571	3
1964	KLF6	-1.143	2.4315	1
1965	DDB2	-1.143	1.93157	2
1966	KTN1	-1.143	2.20911	2
1967	PEX13	-1.143	2.43561	1
1968	ATL2	-1.143	3.68159	4
1969	ZNF606	-1.143	2.43561	1
1970	C18orf21	-1.143	1.47214	4
1971	CSTF3	-1.141	2.24473	2
1972	EHHADH	-1.141	1.85357	2
1973	RFX6	-1.141	1.15664	2
1974	C17orf70	-1.141	1.47214	2
1975	MED27	-1.141	4.0571	2
1976	ADAMTS6	-1.14	1.38968	2
1977	LYZL4	-1.14	0.874239	4
1978	FAM178A	-1.14	2.13511	2
1979	ST7	-1.14	2.37903	2
1980	LY75-CD302	-1.139	2.42634	1
1981	ANKS3	-1.139	0.96568	3
1982	MFSD4	-1.139	2.42634	1
1983	FITM1	-1.139	2.84137	1
1984	IMPG2	-1.139	1.58762	3
1985	PAM16	-1.139	3.2795	2
1986	GET4	-1.139	2.84137	1
1987	WDR13	-1.139	1.39814	2
1988	MTHFSD	-1.139	1.54849	3
1989	IP6K1	-1.139	2.84137	1
1990	LRBA	-1.139	2.84137	1
1991	TUBA3E	-1.138	1.57834	4
1992	FLVCR2	-1.138	1.00557	3
1993	LIPN	-1.138	1.62595	2
1994	EFHD2	-1.138	2.30864	4
1995	POMT1	-1.137	1.16673	3
1996	GPHA2	-1.137	1.79407	3
1997	B3GNT6	-1.137	2.20911	4
1998	TMPRSS9	-1.137	1.69453	2
1999	DND1	-1.137	2.83471	1
[truncated: 17,113 more rows]

## Sheet: VE822_Knockout_HeLa
Rank	Symbol	LogP	Log(sgRNA Fold Change) of the Best Guide	Number of guides that were hits (out of 4)
1	SPATA5L1	-5.996	3.83093	4
2	KNTC1	-5.381	3.3033	3
3	HECTD1	-4.547	3.75076	2
4	EEF1B2	-4.373	4.1658	2
5	MAP1S	-4.23	2.42883	4
6	NCOR2	-4.135	2.87362	4
7	GOLGA6A	-4.123	2.84387	3
8	UHRF1	-4.048	2.23619	4
9	SOD2	-4.048	3.75076	4
10	ACTR3	-3.992	3.0918	3
11	C6orf201	-3.98	5.36743	1
12	HNRNPM	-3.959	1.42883	4
13	ZBTB5	-3.873	1.14343	4
14	PAIP2	-3.869	2.75076	3
15	TIPRL	-3.831	2.9524	3
16	PDE12	-3.829	2.0138	4
17	ATP6V1A	-3.829	3.65123	4
18	RPSA	-3.825	3.0138	3
19	LUC7L3	-3.825	2.1918	3
20	RETSAT	-3.825	3.0138	3
21	ECT2	-3.804	5.65123	1
22	UBR4	-3.79	1.84387	4
23	GNPNAT1	-3.746	3.54431	3
24	CCNC	-3.699	3.06626	3
25	HAUS5	-3.652	3.42883	2
26	PHB2	-3.583	3.3033	3
27	GPI	-3.583	2.42883	3
28	RNF20	-3.583	3.1658	3
29	RPS12	-3.503	5.33573	1
30	MED12	-3.488	3.14343	3
31	FCGR1A	-3.467	2.58638	3
32	TFEC	-3.453	2.29391	3
33	LIAS	-3.441	3.8795	3
34	BRD9	-3.406	3.03825	3
35	ZNF320	-3.402	3.38819	3
36	RPL31	-3.351	3.3033	2
37	MRPL2	-3.338	4.59876	2
38	KRTCAP2	-3.331	3.36743	2
39	PSMG4	-3.284	2.34637	4
40	TEX26	-3.272	3.42883	2
41	DNM2	-3.267	1.91787	4
42	TNPO3	-3.264	3.0138	3
43	G6PD	-3.255	3.1658	2
44	TTC17	-3.24	4.88827	1
45	MRPL50	-3.236	2.42883	3
46	ILF3	-3.229	3.0918	2
47	RPA3	-3.199	3.1658	2
48	KRTAP5-11	-3.169	4.0918	2
49	GLE1	-3.154	2.65123	3
50	GOLGA6C	-3.146	3.1658	3
51	HJURP	-3.131	3.13665	2
52	UROD	-3.131	3.75076	2
53	SAR1A	-3.13	3.0138	3
54	KPTN	-3.105	5.23619	1
55	AQP7	-3.092	2.75076	4
56	POLD2	-3.077	4.84387	1
57	ZNF2	-3.077	4.84387	1
58	DPH5	-3.072	1.84387	3
59	CCDC51	-3.066	4.0918	3
60	LMAN2	-3.05	3.1658	2
61	DIRAS2	-3.045	1.91426	3
62	DUSP3	-3.026	4.90996	1
63	POLR2J3	-2.998	2.45858	3
64	PHF21A	-2.965	3.42883	2
65	CENPU	-2.965	2.99588	2
66	YRDC	-2.965	2.65123	2
67	DCAF15	-2.965	3.04265	2
68	MSC	-2.949	3.11689	4
69	DPH2	-2.947	3.0138	3
70	OR4D6	-2.945	2.54431	4
71	QRSL1	-2.945	2.50684	4
72	KIAA1429	-2.944	3.79807	4
73	EFCAB2	-2.93	2.3033	3
74	SUPT5H	-2.901	4.97316	1
75	ADGRE5	-2.898	1.76987	4
76	MALSU1	-2.895	3.75076	3
77	ARL2BP	-2.895	2.21993	3
78	PSMC3	-2.895	3.42883	3
79	MYH7B	-2.895	2.1918	3
80	DHX37	-2.895	2.84387	3
81	SRSF7	-2.895	2.65123	3
82	RTN4IP1	-2.895	2.65123	3
83	ZCRB1	-2.895	2.1658	3
84	TAF1A	-2.895	2.65123	3
85	GINS1	-2.895	2.42883	3
86	IFNGR2	-2.894	2.80323	3
87	CPSF2	-2.884	4.70185	1
88	SMDT1	-2.884	4.70185	1
89	H2AFB3	-2.883	3.42883	3
90	C8orf33	-2.882	1.63237	3
91	DDX39A	-2.863	2.56634	4
92	RANBP9	-2.857	3.54431	2
93	PLAC9	-2.857	2.56008	2
94	BRWD3	-2.857	2.98683	2
95	PRAMEF17	-2.853	3.1658	2
96	UCP3	-2.853	2.90277	2
97	SRPRB	-2.84	3.47614	2
98	BCAS1	-2.836	2.0138	3
99	KIAA1143	-2.827	3.3033	4
100	HNRNPF	-2.826	3.8135	2
101	BRD2	-2.826	3.68517	2
102	PSMB1	-2.819	4.59876	1
103	ZC2HC1A	-2.804	2.82476	3
104	RPLP1	-2.796	3.75076	3
105	POLG	-2.78	3.21311	2
106	IGF1R	-2.776	4.84387	1
107	RPL7A	-2.776	4.84387	1
108	DNAJC2	-2.772	2.23619	3
109	NR2C2AP	-2.771	3.84387	3
110	NSUN2	-2.765	1.84387	3
111	SLC35C1	-2.763	4.88827	1
112	HIST1H3F	-2.762	4.54431	2
113	AKAP9	-2.758	3.1658	2
114	RNF148	-2.748	2.11473	3
115	YAP1	-2.736	3.12927	3
116	TRIT1	-2.726	3.75076	4
117	C3orf18	-2.725	4.86624	1
118	CD34	-2.721	2.37637	3
119	DCUN1D1	-2.707	3.39846	3
120	USP17L25	-2.707	2.42883	3
121	ALG12	-2.702	3.65123	2
122	SLC20A1	-2.693	3.54431	3
123	WASH1	-2.69	2.84387	2
124	SLC35G3	-2.69	1.71834	3
125	DARS	-2.69	3.0138	2
126	S100A7A	-2.69	2.48773	2
127	EXD3	-2.69	2.61646	2
128	AAAS	-2.69	1.7314	3
129	INTS1	-2.679	4.75076	1
130	ZNF107	-2.673	1.74199	4
131	ARPC2	-2.667	2.54431	3
132	HK2	-2.664	2.98683	2
133	YPEL5	-2.664	4.1658	2
134	ASB6	-2.649	2.66405	2
135	CCDC115	-2.649	3.54431	2
136	TCF19	-2.644	1.14803	4
137	KCNG3	-2.632	1.78729	3
138	ELAC2	-2.628	4.36743	1
139	RHBDD2	-2.625	2.3293	3
140	SLFNL1	-2.624	2.0918	3
141	GTF2A2	-2.624	3.0138	2
142	GPIHBP1	-2.62	2.86179	2
143	CLCN4	-2.617	2.42883	3
144	NONO	-2.611	1.54431	3
145	B4GALT7	-2.608	4.79807	2
146	CIDEC	-2.602	2.8834	2
147	CDC25B	-2.602	3.0138	4
148	E2F1	-2.594	1.77676	3
149	UQCRB	-2.594	2.42883	3
150	CTU1	-2.594	2.91916	3
151	MROH1	-2.589	2.84387	3
152	DNTTIP1	-2.583	4.3033	1
153	GALT	-2.577	1.84387	4
154	TAF10	-2.577	1.84387	3
155	FZD7	-2.577	2.49922	3
156	RNASEH1	-2.573	2.26534	3
157	NOP2	-2.563	3.54431	2
158	C1orf27	-2.558	2.84387	2
159	PLEC	-2.556	3.15263	2
160	STK40	-2.551	4.0918	2
161	IL17RD	-2.55	2.68517	3
162	SPDYE2B	-2.546	3.84387	2
163	HMBS	-2.539	4.12927	2
164	MRPS17	-2.538	1.89571	3
165	AGO2	-2.53	1.9769	4
166	GOLGA8J	-2.526	3.3403	2
167	SLC22A9	-2.525	2.74004	2
168	ADGRL2	-2.518	1.93134	3
169	DMAP1	-2.518	4.23619	1
170	MRPL3	-2.506	4.1658	2
171	OPN4	-2.482	1.25891	4
172	RPL28	-2.478	3.1658	2
173	VPRBP	-2.478	2.84387	2
174	WBP4	-2.467	3.93134	3
175	MYBL2	-2.467	1.99071	3
176	SEC13	-2.467	4.70185	3
177	UGP2	-2.467	1.84387	3
178	PPP1R35	-2.464	2.42883	3
179	RBCK1	-2.463	3.84387	4
180	DDB1	-2.455	4.3033	3
181	RPS21	-2.454	2.65123	4
182	FADD	-2.452	3.75076	4
183	ITM2B	-2.447	1.59876	4
184	PDP1	-2.445	1.42567	4
185	C2orf83	-2.445	2.28445	3
186	TARDBP	-2.444	3.25891	3
187	MRGBP	-2.442	2.10691	3
188	OR10G4	-2.438	1.62913	4
189	LARS	-2.437	4.14155	1
190	RPS5	-2.429	1.78498	3
191	RPTOR	-2.425	4.11689	1
192	FAM151A	-2.424	1.84387	3
193	FAM231A	-2.422	1.42883	3
194	MFSD5	-2.418	1.84387	3
195	FAM120C	-2.416	2.05889	4
196	MRPS23	-2.412	4.48773	1
197	TPP2	-2.412	4.48773	1
198	FBF1	-2.412	4.48773	1
199	VPS37B	-2.406	4.70185	1
200	SLC25A2	-2.401	4.42883	1
201	APOBEC3B	-2.401	1.7472	3
202	NOD1	-2.398	2.10021	4
203	AP1S1	-2.389	3.1658	2
204	GANAB	-2.389	3.75076	2
205	FAM200B	-2.389	4.0138	2
206	OR2T27	-2.389	2.59876	2
207	PCSK7	-2.384	1.79496	4
208	PET117	-2.383	3.54431	2
209	ISCA2	-2.383	3.1658	2
210	EXOSC2	-2.383	4.1658	2
211	GTPBP4	-2.383	2.42883	2
212	NUP43	-2.383	2.66984	2
213	ATP6V1C1	-2.383	2.42883	2
214	IPO9	-2.383	2.84387	2
215	WDR18	-2.383	2.34637	2
216	RPS15	-2.383	2.84387	2
217	ABLIM1	-2.38	1.90616	3
218	TAF1C	-2.38	2.84387	2
219	PLVAP	-2.379	1.74434	4
220	CABP4	-2.377	2.42883	3
221	STARD5	-2.377	1.4668	3
222	NEURL4	-2.376	1.84387	3
223	FAM60A	-2.371	2.21311	3
224	NARFL	-2.358	4.0918	1
225	KIAA1033	-2.354	2.29508	4
226	ZBTB17	-2.35	2.1658	2
227	MAP3K8	-2.348	2.79807	2
228	TTLL6	-2.348	2.84387	2
229	ZNF676	-2.345	2.42883	3
230	FBXL15	-2.342	4.05333	1
231	C6orf52	-2.335	1.71834	3
232	VN1R2	-2.332	2.26583	2
233	ZNF224	-2.332	2.1658	2
234	PSG8	-2.331	2.1658	2
235	IPO11	-2.331	3.3033	3
236	CAMK2G	-2.327	4.36743	1
237	INF2	-2.326	4.39846	3
238	IMPDH2	-2.32	2.93134	2
239	GRASP	-2.319	2.65123	2
240	ETHE1	-2.319	1.908	4
241	SNAPC1	-2.313	2.47614	2
242	TNPO1	-2.311	4.0138	2
243	SLC27A5	-2.306	2.49595	2
244	SMIM2	-2.305	1.83848	3
245	FOXP2	-2.299	4.54431	1
246	CRIPT	-2.299	1.84387	3
247	TNFRSF21	-2.298	2.18372	3
248	SEPT5	-2.296	3.54431	3
249	ZNF785	-2.295	3.0138	2
250	SRSF11	-2.295	2.54431	3
251	EARS2	-2.282	4.3033	1
252	ADHFE1	-2.282	4.3033	1
253	UFC1	-2.282	4.0138	1
254	SF1	-2.282	4.3033	1
255	CDC123	-2.282	4.0138	1
256	ZNF649	-2.281	2.28445	2
257	CDY2B	-2.279	1.98138	4
258	DCLRE1B	-2.279	2.3033	3
259	MED7	-2.279	0.904414	4
260	SUOX	-2.278	1.3293	3
261	OR8J3	-2.276	2.0138	4
262	TTLL12	-2.273	4.29013	1
263	PTPN6	-2.273	2.3293	3
264	SUCLG1	-2.273	1.1918	3
265	NHP2L1	-2.27	2.1658	2
266	TEX40	-2.269	2.3033	2
267	KRT37	-2.269	1.63237	3
268	MAMDC4	-2.265	4.28682	1
269	CACNA1G	-2.262	2.0138	4
270	MRPS34	-2.261	3.56008	3
271	MTO1	-2.259	2.42883	2
272	SALL3	-2.259	1.39077	3
273	USP54	-2.251	1.98138	3
274	FIGNL1	-2.246	1.38131	3
275	GLRA2	-2.243	1.8834	3
276	CLCC1	-2.238	2.21974	2
277	MASP1	-2.238	2.4499	2
278	QDPR	-2.238	2.1658	2
279	POTEF	-2.238	2.79141	2
280	EPS15L1	-2.237	2.31961	4
281	NDUFA3	-2.227	3.0138	2
282	ACP2	-2.226	1.88694	4
283	ITGB7	-2.225	2.65123	2
284	ECD	-2.222	3.93134	1
285	MS4A8	-2.222	3.93134	1
286	MTG1	-2.222	3.93134	1
287	ZWILCH	-2.221	2.58084	2
288	UBXN6	-2.217	4.23619	1
289	PLA2G10	-2.217	4.23619	1
290	SMS	-2.215	1.53777	3
291	PNKP	-2.214	3.90565	1
292	GPSM2	-2.212	2.73696	2
293	MAP3K7	-2.212	2.48773	2
294	HEY2	-2.21	2.23619	2
295	TMCO4	-2.21	2.09763	3
296	STRC	-2.205	4.0138	2
297	CAPG	-2.204	3.88827	3
298	OR4X2	-2.199	3.54431	2
299	C10orf90	-2.197	1.42883	4
300	KIAA1919	-2.197	1.64832	4
301	RNF149	-2.19	3.0138	4
302	MRPL22	-2.189	2.1658	2
303	NSG1	-2.185	2.42883	2
304	ANKRD17	-2.178	2.21065	4
305	CHMP2A	-2.177	2.84387	2
306	PRKCDBP	-2.173	1.38444	4
307	CSNK1D	-2.173	2.42883	2
308	ADPRHL1	-2.171	2.59876	4
309	NPPB	-2.166	1.49595	3
310	RANBP1	-2.166	2.12591	3
311	PSMD1	-2.165	3.72652	2
312	RPL41	-2.161	2.52194	4
313	SIN3A	-2.151	4.36743	1
314	PKN3	-2.151	4.36743	1
315	TUBD1	-2.149	3.3033	2
316	CBWD2	-2.148	4.1658	1
317	LOC286238	-2.148	2.27683	4
318	JMJD1C	-2.144	3.3033	3
319	PDDC1	-2.144	2.3403	3
320	KLHL17	-2.143	3.84387	1
321	CLEC7A	-2.143	3.84387	1
322	ATP8B4	-2.142	4.1513	1
323	CDC6	-2.138	3.3033	2
324	STAT3	-2.127	2.54431	2
325	SLC35D3	-2.125	2.15053	2
326	PPP2CA	-2.119	2.71834	2
327	MAN2B2	-2.118	1.05648	4
328	ARAP3	-2.11	2.34637	2
329	RAB11FIP1	-2.105	0.898839	4
330	SUSD6	-2.098	0.843872	4
331	RBM33	-2.094	2.0138	4
332	DUSP13	-2.091	2.1658	3
333	RCC1	-2.086	2.65123	4
334	ARID5A	-2.082	2.75076	2
335	EIF4B	-2.082	1.60571	4
336	RRP12	-2.082	4.1658	2
337	SMG5	-2.082	3.1658	2
338	TMEM59L	-2.082	3.50684	2
339	ANAPC13	-2.082	3.1658	2
340	FOXRED1	-2.082	2.75076	2
341	CWC22	-2.082	3.1658	2
342	BUB1B	-2.077	2.42883	4
343	CLDN25	-2.071	2.3033	2
344	ERCC3	-2.06	3.75076	1
345	MARS	-2.06	3.75076	1
346	RNF130	-2.06	3.75076	1
347	ANKRD7	-2.06	3.75076	1
348	TAZ	-2.06	3.75076	1
349	WARS	-2.06	3.75076	1
350	GGCX	-2.057	4.0918	1
351	RNH1	-2.057	4.0918	1
352	RPS16	-2.057	4.0918	1
353	SOX12	-2.057	4.0918	1
354	MYL10	-2.057	4.0918	1
355	EFNA3	-2.056	2.17379	2
356	SRBD1	-2.056	3.12927	3
357	C9orf9	-2.053	1.1658	4
358	PNLIP	-2.051	2.35023	3
359	NEDD1	-2.05	2.75076	4
360	DNAJC16	-2.05	3.42883	4
361	PFN1	-2.05	2.5697	4
362	PITPNM2	-2.049	2.1658	2
363	CARM1	-2.046	2.06626	4
364	RPS28	-2.041	4.23619	1
365	FAM25C	-2.041	4.23619	1
366	ASB13	-2.04	3.69187	1
367	EGFL6	-2.031	2.1658	2
368	NDUFB8	-2.031	2.71834	2
369	FICD	-2.03	3.68517	1
370	HES6	-2.028	1.98683	3
371	TUBGCP3	-2.027	2.78247	2
372	POLG2	-2.027	1.8945	2
373	MGAT4B	-2.027	2.61326	2
374	DHFR	-2.027	3.0138	2
375	ORAOV1	-2.027	3.3033	2
376	RWDD3	-2.027	2.25891	2
377	ZNF615	-2.027	1.84387	2
378	ALG6	-2.027	2.93134	2
379	HARS	-2.027	2.79807	2
380	LRRC37A3	-2.027	2.42883	2
381	C20orf202	-2.027	1.95935	2
382	ASNS	-2.027	3.1658	2
383	CRNKL1	-2.027	2.61646	2
384	PDPR	-2.027	2.10691	2
385	CAMSAP3	-2.027	2.27683	2
386	TKT	-2.027	3.1658	2
387	MOB3A	-2.026	2.07834	2
388	REG4	-2.026	4.20142	1
389	PCDH18	-2.016	3.45268	2
390	HMGCS2	-2.009	2.49595	2
391	NGLY1	-2.006	1.92479	3
392	PCBP2	-2.003	2.34637	2
393	CATSPER1	-2.001	4.0138	2
394	LYPD2	-1.994	4.79807	2
395	TEX43	-1.994	2.06626	3
396	SKIV2L	-1.994	3.42883	2
397	TRAF2	-1.994	2.84387	2
398	INTS4	-1.994	3.65123	2
399	DCAF4L2	-1.993	2.54431	2
400	DLX1	-1.988	2.46278	2
401	SCG2	-1.988	3.07653	2
402	NHLRC2	-1.985	3.93134	2
403	TRAPPC5	-1.981	4.0138	1
404	FITM1	-1.981	4.0138	1
405	ACTN4	-1.981	1.11432	4
406	BRAF	-1.98	2.06626	2
407	MAU2	-1.979	2.30635	2
408	FRMD8	-1.978	2.20644	4
409	CT45A3	-1.977	3.99362	1
410	NUP205	-1.973	3.65123	1
411	DHX29	-1.973	3.65123	1
412	CTSH	-1.972	4.1658	1
413	MRPS22	-1.972	3.23619	2
414	TYRP1	-1.972	4.79807	2
415	SPDYE3	-1.971	3.64089	1
416	GOLGA6L1	-1.97	3.1658	2
417	MAGOHB	-1.969	3.63395	1
418	PTGES3L	-1.968	3.97316	1
419	PGLYRP4	-1.968	3.65123	2
420	BRIP1	-1.968	1.80164	4
421	KTI12	-1.965	3.65123	2
422	FOSB	-1.965	2.06626	2
423	STAU2	-1.963	3.61646	1
424	LFNG	-1.961	0.940446	4
425	CELA2A	-1.956	1.34268	4
426	COL6A3	-1.951	2.2657	2
427	MAP3K11	-1.951	1.84387	4
428	ZFX	-1.951	1.84387	2
429	VPS53	-1.945	3.57179	1
430	EFEMP1	-1.944	1.93903	4
431	OR1B1	-1.941	4.11066	1
432	ZRANB1	-1.939	1.18901	4
433	RHOXF2	-1.939	2.08091	4
434	PEBP4	-1.938	2.53193	2
435	FOS	-1.938	2.1658	2
436	CHERP	-1.937	2.99071	2
437	DDX20	-1.937	3.93134	2
438	TESC	-1.937	2.47614	2
439	LINGO3	-1.937	2.58084	2
440	PIGY	-1.937	3.48773	2
441	GOLGA8O	-1.932	2.65123	2
442	SP140	-1.926	2.08488	2
443	GJB1	-1.925	1.24597	4
444	ST18	-1.925	1.59389	4
445	CTAGE15	-1.922	2.65123	2
446	GGACT	-1.922	2.84387	2
447	C7orf34	-1.921	3.93134	1
448	DDX60	-1.921	3.93134	1
449	PRPH2	-1.918	1.65123	3
450	LZTR1	-1.917	3.91426	1
451	COLEC10	-1.913	2.87362	2
452	WDR36	-1.911	1.8795	2
453	ABHD5	-1.911	2.0138	2
454	CTTNBP2	-1.911	1.82659	2
455	TELO2	-1.911	2.12398	2
456	RAD50	-1.908	2.1658	4
457	F2RL2	-1.908	1.3293	4
458	ANKLE1	-1.907	3.93134	2
459	CLDN14	-1.906	1.95935	3
460	MRPL49	-1.906	2.1658	2
461	ZASP	-1.904	1.99071	2
462	PLA2G2E	-1.903	0.989951	4
463	FBXO42	-1.902	3.88827	1
464	RRM2B	-1.901	2.1658	2
465	MCUR1	-1.898	3.59876	2
466	S100A7L2	-1.893	3.1658	4
467	TVP23A	-1.89	3.84387	2
468	USP17L22	-1.888	5.3033	2
469	ZNF511	-1.888	2.0138	2
470	TRIM14	-1.888	2.3178	2
471	E4F1	-1.887	3.54431	1
472	OR5L1	-1.887	2.88827	2
473	PDLIM3	-1.887	1.65123	3
474	TOR2A	-1.887	3.54431	1
475	CHST1	-1.887	3.54431	1
476	URB1	-1.887	3.54431	1
477	WNT10B	-1.885	1.84387	4
478	TAF5	-1.884	3.3033	2
479	PLCB1	-1.883	1.3033	4
480	CBWD3	-1.88	3.50684	1
481	CAV3	-1.88	1.12398	3
482	PLXNA4	-1.88	2.1658	4
483	VSNL1	-1.879	2.79807	2
484	PDCL2	-1.878	1.36325	4
485	ZNF345	-1.878	1.71834	2
486	L3MBTL4	-1.878	2.0138	4
487	CNPPD1	-1.877	1.81071	4
488	TMEM140	-1.877	2.1658	4
489	BTBD10	-1.877	1.53575	3
490	AMY1C	-1.875	2.1658	3
491	PTK6	-1.875	4.0918	2
492	DIABLO	-1.874	1.85301	4
493	CAMK1	-1.874	2.03652	2
494	ALG1	-1.869	3.48773	1
495	CPNE6	-1.869	3.48773	1
496	SRD5A3	-1.867	2.1658	2
497	WDR26	-1.866	2.0918	2
498	EML6	-1.865	1.04181	3
499	SCO1	-1.865	3.47614	1
500	SSRP1	-1.865	3.93134	3
501	LDLRAD2	-1.864	3.4719	1
502	FBL	-1.86	3.46836	1
503	XKRY	-1.86	4.04027	1
504	AAED1	-1.859	3.46536	1
505	BTF3L4	-1.858	1.73696	3
506	TCTA	-1.856	4.0252	1
507	NRBP1	-1.853	1.41629	3
508	WBSCR16	-1.847	4.05333	2
509	MYO6	-1.846	0.663791	4
510	FIBIN	-1.845	3.59876	2
511	KRTAP2-2	-1.845	1.60941	4
512	TPX2	-1.842	3.84387	1
513	DDAH1	-1.842	3.84387	1
514	KIF1BP	-1.842	3.84387	1
515	NPIPA2	-1.842	3.84387	1
516	HIST2H2AC	-1.842	3.84387	1
517	DIS3L	-1.841	2.65123	2
518	FOLH1	-1.841	2.51372	2
519	TRAF3IP1	-1.841	1.71834	2
520	OR51Q1	-1.841	2.22073	2
521	INTS8	-1.841	3.0138	2
522	IGFLR1	-1.841	1.99071	2
523	MAK16	-1.84	2.1658	2
524	HOMER2	-1.836	1.90277	2
525	UCN3	-1.832	1.64805	2
526	C20orf96	-1.83	2.19302	2
527	MST1R	-1.83	2.1658	4
528	OR13J1	-1.828	2.60941	2
529	HEMK1	-1.828	0.917873	4
530	PRKRIP1	-1.826	3.79807	1
531	NADK2	-1.825	1.49595	4
532	EYA2	-1.825	3.3293	2
533	SSX1	-1.823	3.78247	1
534	SMIM14	-1.822	1.27683	4
535	AASDH	-1.82	2.1658	2
536	MT3	-1.82	3.65123	2
537	PSMF1	-1.818	2.3033	2
538	PDCD7	-1.808	2.42883	2
539	PPP1R15A	-1.807	1.71834	3
540	PRDM12	-1.807	1.36325	3
541	VCL	-1.807	1.30727	3
542	CCDC82	-1.807	1.66984	3
543	ZNF865	-1.806	2.91916	4
544	PKHD1	-1.805	4.0138	1
545	CCDC168	-1.805	2.65123	2
546	TAF4B	-1.805	2.79141	2
547	DPPA2	-1.803	1.94341	2
548	CHUK	-1.801	3.42883	1
549	ELK1	-1.801	3.42883	1
550	PELP1	-1.801	3.42883	1
551	ARMCX3	-1.801	3.42883	1
552	ESF1	-1.801	3.42883	1
553	ATP6V0C	-1.801	3.42883	1
554	FAM46A	-1.801	3.42883	1
555	CFC1	-1.801	3.42883	1
556	RUVBL1	-1.801	3.42883	1
557	C17orf107	-1.8	2.20644	2
558	PANX1	-1.8	0.72598	4
559	MYBBP1A	-1.797	0.633949	4
560	TNNC1	-1.796	1.27155	3
561	AK5	-1.794	1.71834	2
562	ARHGEF28	-1.794	1.1658	4
563	HAPLN4	-1.793	1.89832	3
564	SLC26A6	-1.792	1.84387	2
565	CTSD	-1.786	1.65123	4
566	PRAMEF8	-1.783	2.01865	4
567	C7orf49	-1.783	1.84387	4
568	ZBED6	-1.779	3.36743	1
569	ZEB1	-1.779	3.36743	1
570	YARS	-1.779	3.36743	1
571	EIF2S3	-1.777	3.35483	1
572	SAPCD2	-1.777	1.20751	3
573	PCDH10	-1.776	1.18783	4
574	GOLGA6L4	-1.775	2.7314	3
575	GTF2H3	-1.774	3.54431	2
576	HNRNPA2B1	-1.774	2.0138	2
577	ARHGDIA	-1.774	2.18118	2
578	TEX10	-1.774	2.23619	2
579	VDAC3	-1.774	3.22238	2
580	EFTUD2	-1.774	2.1658	2
581	COX6A2	-1.772	1.76987	2
582	LPL	-1.772	3.34637	1
583	FAM86C1	-1.772	3.34637	1
584	IPO13	-1.772	3.34637	1
585	ANGPTL2	-1.77	1.76141	4
586	LIG4	-1.77	1.34637	3
587	MRPS25	-1.77	1.46278	3
588	TECTB	-1.769	1.59876	2
589	MRPS12	-1.768	3.3293	1
590	ACTR5	-1.765	1.42883	4
591	SEPHS1	-1.763	2.21891	3
592	DPYSL4	-1.761	3.40866	2
593	NKAP	-1.76	1.84387	2
594	PIGF	-1.759	3.75076	1
595	C8orf76	-1.759	3.75076	1
596	CRISP1	-1.755	2.1658	3
597	PSMA5	-1.755	2.0138	3
598	SLC19A3	-1.755	2.07094	2
599	PCDHGA2	-1.754	3.72652	1
600	GABRE	-1.752	2.59876	3
601	RHBDF2	-1.752	1.25891	3
602	FAM19A3	-1.751	4.06626	1
603	PHF12	-1.751	2.84387	2
604	PTPN5	-1.751	1.58084	2
605	PNP	-1.748	2.25891	3
606	SNRNP25	-1.748	3.42883	3
607	UTP23	-1.748	3.54431	3
608	CCNG1	-1.748	2.34637	3
609	TSPAN17	-1.747	1.67575	2
610	HCK	-1.745	2.1658	3
611	GPR180	-1.744	3.93134	1
612	MEGF6	-1.743	1.42883	4
613	GPRIN1	-1.742	1.42883	4
614	MPDU1	-1.74	1.0138	4
615	POTED	-1.738	2.3033	3
616	LETMD1	-1.734	2.76141	2
617	TP53TG5	-1.734	2.1658	2
618	MYBPHL	-1.734	2.1658	2
619	HCN2	-1.734	1.72119	2
620	SPINT1	-1.734	1.85546	2
621	NAA11	-1.732	1.3293	3
622	USP17L19	-1.731	1.39641	4
623	CSTF2T	-1.731	1.48864	4
624	LDHB	-1.73	2.31336	3
625	CCL17	-1.729	2.65123	3
626	NSA2	-1.726	4.23619	2
627	ALDOA	-1.726	2.3033	2
628	MCOLN2	-1.726	1.84387	2
629	RSPH14	-1.726	2.07834	2
630	DPH3	-1.726	2.06626	2
631	MLNR	-1.726	2.1658	2
632	ANXA7	-1.726	2.1658	2
633	SPDYC	-1.726	2.24597	2
634	PHOSPHO2	-1.726	2.1918	2
635	CDK18	-1.726	1.85717	2
636	LSG1	-1.726	3.1658	2
637	TADA2B	-1.726	1.84387	2
638	ADAMTSL2	-1.726	2.00141	2
639	PHPT1	-1.725	1.54431	3
640	LNP1	-1.725	2.07094	2
641	ITGAM	-1.724	4.42214	3
642	GPR65	-1.724	1.58084	2
643	MAGEA2	-1.723	1.80735	2
644	POTEE	-1.723	2.77461	2
645	SAP130	-1.723	1.84387	2
646	GMFG	-1.722	1.55437	2
647	OR7C1	-1.721	2.0138	4
648	HSD17B12	-1.721	3.36743	4
649	LYZL4	-1.72	2.31594	3
650	THBS3	-1.72	2.06626	2
651	MFAP1	-1.714	2.71834	2
652	SMN2	-1.714	2.84387	2
653	GDF2	-1.712	4.50684	2
654	HSD17B10	-1.712	3.3033	1
655	C15orf52	-1.712	3.3033	1
656	NLE1	-1.712	3.3033	1
657	PPM1A	-1.712	3.3033	1
658	TAF1D	-1.712	3.3033	1
659	RBBP9	-1.711	2.04181	2
660	AP1S3	-1.71	2.54431	2
661	ADGRL1	-1.71	1.86772	2
662	INSRR	-1.709	2.1658	2
663	GPT	-1.708	1.20377	3
664	KIF9	-1.707	3.28445	1
665	OR7G1	-1.705	2.1658	2
666	SPC24	-1.7	1.54431	2
667	ST8SIA5	-1.7	3.25326	1
668	PKD1L3	-1.7	0.887374	4
669	C9orf106	-1.7	1.0719	4
670	MAX	-1.7	3.75076	4
671	NDUFB9	-1.7	1.56008	4
672	XRCC3	-1.7	2.65123	2
673	FIGF	-1.699	2.7314	3
674	REV1	-1.699	2.34637	2
675	TALDO1	-1.699	1.38361	3
676	SYCN	-1.698	1.79141	3
677	ANKRD16	-1.698	2.4213	2
678	METTL14	-1.696	1.84387	4
679	RPS26	-1.696	1.75076	2
680	ACAT1	-1.695	1.84387	4
681	ABHD2	-1.694	1.62361	3
682	PSMG1	-1.692	0.787289	4
683	VRTN	-1.69	1.3293	3
684	SEC16A	-1.69	2.1658	3
685	ZNF512	-1.689	1.25891	3
686	COL11A1	-1.688	3.23619	1
687	LDLRAD3	-1.688	3.23619	1
688	PRCD	-1.688	3.23619	1
689	CATSPERD	-1.687	1.19751	4
690	PSMC4	-1.687	3.54431	4
691	CD37	-1.687	2.93134	2
692	ZWINT	-1.686	1.07878	4
693	HIST1H4C	-1.686	1.71834	3
694	SLC35A1	-1.685	3.54431	3
695	DUSP12	-1.685	1.51944	3
696	SLC2A10	-1.685	1.65123	3
697	JOSD1	-1.684	2.93134	2
698	THAP1	-1.683	3.70185	2
699	KIAA1614	-1.683	2.22238	2
700	PPP1R15B	-1.683	2.1658	2
701	RELT	-1.683	1.58084	4
702	ZNF516	-1.683	1.95935	2
703	OLIG2	-1.682	3.60941	2
704	PPAP2A	-1.682	3.42883	2
705	R3HCC1L	-1.681	0.744635	4
706	PRR20B	-1.681	3.3033	2
707	TAF8	-1.68	1.42883	4
708	CREB1	-1.68	3.54431	2
709	RBP4	-1.68	1.34835	3
710	CBLN2	-1.679	2.21311	2
711	C1orf53	-1.678	3.20142	1
712	PDLIM4	-1.678	3.20142	1
713	LHX3	-1.677	1.14263	4
714	LRRC10B	-1.676	1.94341	2
715	ELMOD1	-1.676	1.75076	2
716	MUC5B	-1.676	1.71834	2
717	NELFB	-1.675	3.10261	2
718	NUTF2	-1.672	3.65123	1
719	AMOTL1	-1.672	1.71834	2
720	PIKFYVE	-1.672	3.65123	1
721	LSM3	-1.672	3.65123	1
722	CRYL1	-1.672	3.65123	1
723	LPCAT2	-1.672	3.65123	1
724	LTV1	-1.672	3.65123	1
725	TM9SF2	-1.672	3.65123	1
726	CCL26	-1.671	1.30854	4
727	MIOS	-1.671	2.37439	2
728	EIF3A	-1.671	2.93134	2
729	ITM2A	-1.671	1.91162	2
730	ZER1	-1.669	2.42883	2
731	CPSF1	-1.669	1.23619	4
732	SPI1	-1.669	1.60941	2
733	ZNF813	-1.667	3.97316	1
734	CALCA	-1.666	3.23619	3
735	FAXDC2	-1.665	3.84387	1
736	PPFIA2	-1.665	3.84387	1
737	ACY1	-1.665	1.63576	2
738	CHRNB4	-1.664	2.90277	2
739	ZNF575	-1.664	1.1658	4
740	TRPM3	-1.664	1.51925	3
741	RRAGA	-1.663	1.35289	4
742	EDF1	-1.663	1.54431	2
743	TUBA3E	-1.662	1.58638	3
744	SPRR1B	-1.662	3.61646	1
745	THPO	-1.66	2.14343	3
746	ARL14EP	-1.659	3.82115	1
747	TMEM8B	-1.659	2.54431	2
748	YIPF2	-1.659	2.17829	2
749	PTPN2	-1.658	1.54431	2
750	USP17L17	-1.653	2.3033	4
751	THSD1	-1.653	1.67786	4
752	SND1	-1.65	2.34637	2
753	LY6H	-1.65	1.97677	2
754	TRAPPC4	-1.65	1.84387	2
755	PRKAR1A	-1.65	3.70185	2
756	MBOAT7	-1.65	2.61831	2
757	DPY30	-1.65	3.59876	1
758	PDC	-1.649	2.84387	2
759	ST7	-1.649	1.65123	2
760	EXTL1	-1.648	2.28445	2
761	PARN	-1.648	1.95935	2
762	AUTS2	-1.647	1.93134	2
763	EPHA5	-1.646	3.58084	1
764	FKBP6	-1.646	3.58084	1
765	CNTROB	-1.644	3.23619	2
766	SPATC1L	-1.641	3.76987	1
767	ADRA1D	-1.637	2.04551	3
768	ARL3	-1.637	4.0918	2
769	VNN3	-1.637	2.00006	2
770	TIGD6	-1.634	1.42883	4
771	USP48	-1.633	1.47392	4
772	PABPC3	-1.629	2.84387	2
773	PHYKPL	-1.624	2.60941	3
774	KANSL1	-1.623	2.65123	4
775	OR6B2	-1.623	1.05889	3
776	UBA3	-1.623	2.88201	4
777	RPL17-C18orf32	-1.615	3.1658	1
778	FDX1L	-1.615	3.1658	1
779	FBXL13	-1.615	3.1658	1
780	NOL11	-1.615	3.1658	1
781	ATP6V1B2	-1.615	3.1658	1
782	POLR2D	-1.615	3.1658	1
783	SH3GL3	-1.615	3.1658	1
784	ZNF37A	-1.615	3.1658	1
785	USB1	-1.615	3.1658	1
786	TMX1	-1.615	3.1658	1
787	MED30	-1.615	3.1658	1
788	ESPL1	-1.615	3.1658	1
789	HID1	-1.612	2.40681	4
790	CHD2	-1.61	1.53902	4
791	C2orf66	-1.61	1.78729	2
792	NAP1L4	-1.61	2.84387	2
793	PRKCA	-1.61	2.3033	2
794	GFM2	-1.61	3.19751	2
795	PLA2G4B	-1.609	2.65123	2
796	IFNGR1	-1.607	3.13665	1
797	KDELR3	-1.603	0.985228	4
798	KCNA2	-1.603	1.76987	2
799	WWC2	-1.603	3.12927	1
800	TARS2	-1.603	3.1658	2
801	SCARA5	-1.602	0.870174	4
802	VCPIP1	-1.6	2.88827	2
803	HKR1	-1.598	3.11689	1
804	UBE2H	-1.598	3.11689	1
805	DGAT1	-1.595	1.50284	4
806	ASB9	-1.588	1.79807	2
807	ANKRD36	-1.587	1.38819	3
808	ARMC6	-1.587	1.39136	3
809	SEC61G	-1.586	3.54431	1
810	HNRNPL	-1.586	3.54431	1
811	ASB4	-1.586	3.54431	1
812	SH3TC1	-1.586	2.105	2
813	PRKRA	-1.586	3.54431	1
814	UNC5C	-1.586	3.54431	1
815	IFITM3	-1.585	2.42883	3
816	KAT6B	-1.585	1.33326	3
817	SDF2L1	-1.585	1.85429	3
818	MOB4	-1.585	1.65123	3
819	MTG2	-1.585	3.0138	3
820	GNS	-1.585	1.6633	3
821	LRP1	-1.585	1.3178	3
822	NEO1	-1.585	1.76444	3
823	POLH	-1.585	1.36808	3
824	PSMB4	-1.585	2.1658	3
825	MRPL12	-1.585	2.1658	3
826	TBC1D3	-1.585	1.06626	3
827	UXS1	-1.585	1.06626	3
828	TSPAN14	-1.585	2.04027	3
829	COG8	-1.585	3.3033	3
830	PAPSS2	-1.585	2.1918	3
831	EXO1	-1.585	3.03652	3
832	USH2A	-1.584	3.52012	1
833	NWD1	-1.583	1.75076	2
834	KCNS2	-1.583	3.75076	1
835	ATL2	-1.583	3.75076	1
836	PIGQ	-1.583	3.84387	4
837	TTC5	-1.583	1.39136	4
838	RAPGEF5	-1.583	1.48498	3
839	ZSCAN2	-1.582	3.0918	1
840	SPOCK1	-1.582	3.0918	1
841	NDUFA4	-1.581	1.80735	3
842	KHDC1	-1.581	1.24539	4
843	DCAF4L1	-1.58	1.58084	4
844	STAG2	-1.579	1.57179	2
845	POP4	-1.579	1.76987	2
846	AGAP4	-1.579	1.84387	2
847	FAM187B	-1.579	1.78417	2
848	CCDC71L	-1.579	1.71834	2
849	AHCY	-1.579	1.84387	2
850	DAND5	-1.579	1.58803	2
851	EPB41	-1.579	2.84387	2
852	WDTC1	-1.579	2.71834	2
853	UBXN4	-1.579	2.05477	2
854	HYPK	-1.579	2.75076	2
855	TAS2R19	-1.579	1.84387	2
856	TIMM10	-1.579	3.0918	2
857	MMADHC	-1.579	1.84387	2
858	CYP2S1	-1.579	3.18965	2
859	H3F3A	-1.579	2.84387	2
860	ANKRD42	-1.579	2.45953	2
861	C10orf99	-1.579	2.1658	2
862	KRT33B	-1.579	1.50684	2
863	SPDYE2	-1.579	3.3033	2
864	MYT1	-1.579	3.42883	2
865	SLMO2	-1.579	2.84387	2
866	FAM96B	-1.579	1.52194	2
867	PLAGL1	-1.579	1.81962	2
868	NUDT9	-1.579	1.45103	2
869	INO80	-1.579	1.84387	2
870	INTS10	-1.579	2.42883	2
871	PPP4C	-1.579	1.50684	2
872	CCDC94	-1.579	1.91712	2
873	RARS2	-1.579	1.58084	2
874	PWP2	-1.579	1.58084	2
875	BCL2L1	-1.579	1.84387	2
876	RPLP0	-1.579	2.84387	2
877	RPS29	-1.579	2.60941	2
878	CTAGE1	-1.579	1.45531	2
879	SNRPA1	-1.579	3.3033	2
880	SNRPB	-1.579	2.65123	2
881	SNRPF	-1.579	1.84387	2
882	TFDP1	-1.579	1.75076	2
883	TGFBR1	-1.579	3.1658	2
884	VIPR1	-1.579	2.25891	2
885	RBM10	-1.579	1.84387	2
886	NSRP1	-1.579	1.49595	2
887	CUL4A	-1.579	1.56376	2
888	NUDCD1	-1.579	1.51987	2
889	RRP1	-1.579	1.84387	2
890	BRE	-1.579	2.36743	2
891	APAF1	-1.577	0.949914	4
892	WWTR1	-1.576	1.29638	3
893	NXN	-1.576	3.07653	1
894	SART1	-1.576	1.34637	4
895	LRRC4B	-1.576	3.07653	1
896	TCP11X2	-1.572	1.04027	4
897	UGT3A1	-1.572	1.84387	2
898	PIP5KL1	-1.572	2.1658	2
899	CAMK1G	-1.571	1.49595	3
900	IFNB1	-1.57	2.98138	2
901	SDK2	-1.569	0.829075	4
902	NR2F6	-1.567	3.06626	1
903	ABCD2	-1.567	3.06626	1
904	CEP41	-1.567	3.48773	1
905	PRR23C	-1.565	2.06626	3
906	QSOX1	-1.565	3.70185	1
907	TTBK1	-1.565	2.42883	3
908	PANX2	-1.564	1.39846	3
909	DAPK2	-1.563	1.76444	2
910	TOMM22	-1.563	1.84387	2
911	KDM2A	-1.562	3.0138	2
912	NFYB	-1.562	1.84387	2
913	GPRC5B	-1.561	0.561391	4
914	IRX4	-1.559	1.67556	2
915	PEPD	-1.559	1.61894	2
916	APOL6	-1.559	2.70185	2
917	LPPR1	-1.558	1.23451	4
918	AREG	-1.557	3.04551	1
919	LAMTOR2	-1.556	2.84387	3
920	RRAGC	-1.554	3.4374	1
921	FLT4	-1.553	3.68517	1
922	NAGLU	-1.553	2.78247	2
923	DGCR8	-1.553	3.65123	2
924	CDK6	-1.552	1.52194	2
925	ADGRB2	-1.552	0.747657	4
926	SKP2	-1.55	2.42883	2
927	IMP4	-1.55	1.84387	4
928	CD36	-1.55	1.85626	4
929	MED13	-1.55	2.1658	2
930	OR52B6	-1.549	0.637422	4
931	C4orf3	-1.549	1.08595	4
932	MSH5	-1.549	1.8849	2
933	EIF4H	-1.548	2.54959	3
934	CDC42EP5	-1.546	1.63446	2
935	PHF8	-1.543	1.71834	2
936	MOGS	-1.543	1.75076	2
937	COPB2	-1.543	1.73696	2
938	POLR2K	-1.542	1.68037	3
939	SLC25A10	-1.54	2.3293	2
940	GDNF	-1.54	1.78247	2
941	SPATA21	-1.54	1.70185	2
942	PFKFB4	-1.54	3.84387	2
943	CSRNP2	-1.54	2.32192	2
944	DNAJC5B	-1.54	3.84387	1
945	EPSTI1	-1.54	2.84387	2
946	CEP170	-1.54	1.7314	2
947	TYW3	-1.537	1.42883	2
948	C7orf72	-1.535	2.12681	2
949	URGCP-MRPS24	-1.535	1.63801	2
950	CLN6	-1.535	2.26708	2
951	BLOC1S5	-1.534	1.10691	3
952	SCRT1	-1.533	3.0232	2
953	TMEM119	-1.532	2.11066	2
954	MKI67	-1.532	1.70737	4
955	NAPG	-1.532	1.42883	3
956	VAT1	-1.531	2.66699	3
957	FUS	-1.53	1.59233	3
958	TMEM214	-1.529	1.40866	2
959	KARS	-1.527	2.65123	4
960	PRKCSH	-1.527	1.98138	2
961	ST5	-1.527	3.0918	2
962	ATP11A	-1.525	1.53846	2
963	GH2	-1.525	2.84387	2
964	SLC9A1	-1.525	2.82993	2
965	STPG1	-1.523	1.93134	3
966	LCN9	-1.521	2.1658	2
967	PTPRE	-1.519	0.748189	4
968	TMEM222	-1.519	2.3033	2
969	ZFP28	-1.518	2.12186	2
970	TGS1	-1.518	1.35483	2
971	IFITM2	-1.517	1.64328	3
972	CTCFL	-1.517	3.72302	3
973	TGIF1	-1.517	1.65123	2
974	RMI1	-1.517	2.65123	2
975	WRB	-1.516	1.71834	3
976	API5	-1.516	1.78853	3
977	ARHGEF3	-1.515	1.51974	2
978	OR2AG1	-1.514	1.65123	2
979	SPSB4	-1.514	0.976323	4
980	NCAPD3	-1.513	1.58084	2
981	S100A5	-1.512	2.42883	2
982	ST8SIA4	-1.511	1.93903	3
983	CUL2	-1.511	2.42883	2
984	BBIP1	-1.511	1.60509	3
985	C14orf2	-1.511	2.95935	3
986	PKN2	-1.51	2.1658	4
987	GCLC	-1.509	1.60941	3
988	ELF1	-1.506	1.45155	2
989	BARHL1	-1.506	2.1658	2
990	SC5D	-1.506	1.48773	2
991	SYN2	-1.506	1.66984	2
992	PSAPL1	-1.506	2.3033	2
993	PFDN6	-1.505	3.0138	1
994	OSBPL8	-1.505	3.0138	1
995	KRTAP21-1	-1.505	1.53193	2
996	MEN1	-1.505	3.0138	1
997	PCYT1A	-1.505	3.0138	1
998	SUGP1	-1.505	3.0138	1
999	COASY	-1.505	3.0138	1
1000	RIOK1	-1.505	3.0138	1
1001	POLR1C	-1.505	3.0138	1
1002	RGS19	-1.504	1.47709	2
1003	TBCB	-1.504	1.8834	3
1004	OR52A5	-1.504	1.62523	3
1005	ICAM5	-1.504	1.78577	4
1006	FBXO44	-1.503	2.0918	4
1007	NUDC	-1.502	1.84387	2
1008	GDA	-1.502	2.54431	2
1009	MBOAT2	-1.5	3.42883	1
1010	HNRNPA1L2	-1.5	3.42883	1
1011	SLC35D1	-1.5	3.42883	1
1012	VPS41	-1.5	3.42883	1
1013	HTR1D	-1.5	3.42883	1
1014	PCDHGC3	-1.5	3.42883	1
1015	ANKDD1B	-1.5	3.42883	1
1016	BPIFB6	-1.499	1.17052	4
1017	HIGD1A	-1.499	0.843872	4
1018	TPPP3	-1.499	0.856696	4
1019	DDX28	-1.499	2.98683	1
1020	DIRAS1	-1.498	1.97632	2
1021	ZBTB8B	-1.498	1.35187	2
1022	GNL3L	-1.497	1.93134	4
1023	IKBKE	-1.497	3.40459	1
1024	GIPC3	-1.496	2.05333	4
1025	HIGD2A	-1.496	2.84387	2
1026	EFNB2	-1.496	3.65123	1
1027	ARHGAP40	-1.496	3.65123	1
1028	MCM2	-1.496	3.65123	1
1029	REXO4	-1.496	3.65123	1
1030	RNF5	-1.496	2.98138	1
1031	WNK4	-1.496	1.91426	2
1032	SYNPO2L	-1.496	2.3033	2
1033	WDR83OS	-1.494	1.25891	3
1034	PRPF3	-1.494	1.52194	2
1035	RAVER2	-1.493	0.843872	4
1036	CROT	-1.492	0.595945	4
1037	HERC6	-1.491	1.25891	3
1038	TNFRSF4	-1.491	3.21311	4
1039	FAM169B	-1.49	1.0138	4
1040	MSI2	-1.489	1.311	4
1041	ASXL1	-1.489	2.02494	3
1042	NCAPG2	-1.489	3.38819	1
1043	C1orf234	-1.489	1.42883	3
1044	TBR1	-1.488	1.1658	3
1045	DPP7	-1.488	2.95935	1
1046	FAM71F2	-1.488	2.38281	2
1047	C6orf106	-1.488	2.95935	1
1048	NDUFS5	-1.486	2.94821	1
1049	NOA1	-1.486	3.61646	1
1050	COPZ1	-1.485	1.72652	2
1051	ITGA7	-1.485	1.55716	2
1052	ACHE	-1.485	2.36743	2
1053	NDUFS8	-1.485	1.52194	2
1054	PLD1	-1.485	1.75076	2
1055	MFSD4	-1.484	2.75076	3
1056	IFNA4	-1.484	1.61646	2
1057	MX1	-1.483	1.51467	2
1058	SLC25A15	-1.482	4.36743	3
1059	NLRP8	-1.482	1.39747	2
1060	TMEM5	-1.479	1.63237	2
1061	MAPKBP1	-1.479	1.68259	2
1062	KCNK3	-1.478	3.36743	1
1063	PRND	-1.474	3.59876	1
1064	RASL12	-1.474	2.70185	2
1065	SLC25A31	-1.474	2.84387	4
1066	MAP1LC3A	-1.474	3.54431	2
1067	SLC25A46	-1.474	3.59876	1
1068	YME1L1	-1.473	1.42883	3
1069	CYSLTR1	-1.473	1.84387	2
1070	FRS2	-1.473	4.1658	2
1071	OMA1	-1.473	2.11066	2
1072	KRT222	-1.473	1.05333	4
1073	NLRP13	-1.473	1.36743	2
1074	SKA3	-1.473	3.65123	2
1075	PRR20D	-1.473	2.32696	2
1076	EAF1	-1.473	3.3033	2
1077	HDAC3	-1.473	1.87135	2
1078	LNPEP	-1.471	3.34637	1
1079	LIMS3	-1.471	2.65123	2
1080	NPW	-1.47	1.58084	4
1081	EDEM2	-1.469	2.22238	3
1082	CELF1	-1.467	2.0138	2
1083	PLA2G2F	-1.466	2.3033	2
1084	SEC63	-1.465	2.93134	1
1085	HSPA4L	-1.465	1.15053	3
1086	STAC3	-1.465	2.93134	1
1087	UQCR10	-1.465	3.3033	2
1088	LHX1	-1.465	2.93134	1
1089	MFGE8	-1.465	2.84387	4
1090	RDH11	-1.465	2.93134	1
1091	SEC61A2	-1.465	2.93134	1
1092	SMIM23	-1.465	2.93134	1
1093	FZD9	-1.465	3.68517	4
1094	CD99L2	-1.465	2.93134	1
1095	EIF4A3	-1.465	2.93134	1
1096	CXCR4	-1.463	1.01007	4
1097	STARD10	-1.462	1.39641	3
1098	PRKCH	-1.462	2.91916	1
1099	SLFN13	-1.458	1.87135	2
1100	KIAA2018	-1.458	1.58084	2
1101	DCAF4	-1.458	1.37439	2
1102	KANSL3	-1.458	3.42883	2
1103	RBP5	-1.458	2.3033	2
1104	ZIC4	-1.458	1.8135	2
1105	GRHL3	-1.457	0.916629	4
1106	VEZT	-1.456	1.65123	2
1107	FAM210A	-1.455	1.77461	2
1108	LIN28A	-1.454	2.35989	2
1109	GFI1B	-1.454	1.75076	2
1110	CDC42BPB	-1.454	1.39641	2
1111	ACADVL	-1.453	1.71263	2
1112	ARF5	-1.453	2.39846	4
1113	PABPN1L	-1.453	1.56008	4
1114	GAL3ST3	-1.453	4.54431	2
1115	GPNMB	-1.451	1.67924	2
1116	LELP1	-1.451	1.80323	2
1117	PCOLCE2	-1.451	2.41272	2
1118	BOLA2B	-1.451	0.843872	4
1119	LYPD6B	-1.45	2.0138	2
1120	EFNA4	-1.45	2.88827	1
1121	CREB3L1	-1.45	1.94341	3
1122	DNAJC19	-1.449	1.42883	2
1123	B4GALNT1	-1.449	2.11689	2
1124	MTNR1A	-1.449	1.44277	4
1125	SP140L	-1.449	4.65123	2
1126	ZNF687	-1.447	1.42883	2
1127	LOC388849	-1.446	1.51525	2
1128	CLIP1	-1.446	1.3178	2
1129	EPS8L2	-1.445	1.41878	2
1130	AGAP11	-1.444	2.86941	1
1131	PTRH1	-1.444	2.86941	1
1132	KCNH2	-1.442	1.64497	4
1133	VDAC2	-1.442	0.943408	4
1134	SEC61B	-1.441	1.58084	2
1135	PHC1	-1.441	2.65123	3
1136	IPMK	-1.441	1.75814	2
1137	MSTO1	-1.441	1.8834	2
1138	RABIF	-1.441	1.57411	2
1139	USP17L28	-1.441	3.54431	2
1140	TMEM254	-1.441	1.63905	2
1141	ATP2C2	-1.441	1.45685	2
1142	AGPAT2	-1.44	2.8551	1
1143	SATB1	-1.44	1.60941	4
1144	TXLNG	-1.439	1.70185	2
1145	POMGNT2	-1.439	3.28682	3
1146	ZNF264	-1.438	1.06626	4
1147	TREM2	-1.437	2.59876	3
1148	MFAP4	-1.435	1.56634	2
1149	SPRY2	-1.433	3.06626	2
1150	CYLC2	-1.433	2.39136	2
1151	DVL3	-1.433	1.78247	2
1152	C9orf43	-1.433	2.06626	2
1153	REEP1	-1.433	2.59876	2
1154	GADD45GIP1	-1.433	2.84387	2
1155	KLRF1	-1.432	2.93134	2
1156	ZNF490	-1.432	2.36743	2
1157	DGCR6L	-1.432	0.782472	4
1158	C1QTNF1	-1.431	2.7314	2
1159	RNF222	-1.429	0.557379	4
1160	HECTD4	-1.428	1.87362	4
1161	GATS	-1.428	1.25891	4
1162	C11orf80	-1.428	1.65123	4
1163	PHLDB2	-1.428	1.1918	4
1164	FADS3	-1.427	3.93134	2
1165	NPM3	-1.426	1.58084	2
1166	WFDC9	-1.426	1.63237	2
1167	ECSIT	-1.425	0.509453	4
1168	RAP1GAP	-1.424	0.874246	4
1169	RAB36	-1.424	2.44591	2
1170	GHRH	-1.423	1.84387	2
1171	GMNN	-1.423	2.47614	3
1172	TMEM235	-1.422	2.03652	3
1173	MRVI1	-1.42	1.63237	2
1174	RP1	-1.419	1.29955	3
1175	ATHL1	-1.418	1.97852	3
1176	TMEM132E	-1.417	1.75948	4
1177	ASF1A	-1.417	1.68341	4
1178	CASP3	-1.417	1.3293	4
1179	CLDN20	-1.416	1.90277	3
1180	LRRTM1	-1.415	1.0729	3
1181	PARP10	-1.414	2.86941	3
1182	VPS39	-1.413	2.72429	2
1183	CHL1	-1.411	3.3033	1
1184	LMTK3	-1.411	3.3033	1
1185	CHCHD4	-1.411	3.3033	1
1186	C3orf67	-1.411	3.3033	1
1187	ZNF808	-1.411	3.3033	1
1188	LAMC1	-1.411	3.3033	1
1189	CD1D	-1.411	3.3033	1
1190	CCDC74B	-1.411	3.3033	1
1191	RB1CC1	-1.411	3.3033	1
1192	SMIM12	-1.41	1.12591	4
1193	WBSCR22	-1.41	2.12927	2
1194	SLAIN1	-1.41	1.3293	2
1195	CTSZ	-1.41	1.93903	2
1196	FUT11	-1.41	2.08228	2
1197	RCAN1	-1.41	1.55437	2
1198	FANCG	-1.41	2.34637	2
1199	FAM205A	-1.41	2.79807	2
1200	PGM2L1	-1.41	1.4609	2
1201	AFF3	-1.41	3.54431	1
1202	ASIP	-1.41	1.42883	2
1203	PDE6G	-1.41	2.44721	2
1204	MRPL38	-1.41	1.72358	2
1205	SPANXB1	-1.41	1.82877	2
1206	DSCC1	-1.41	2.42883	2
1207	PHF23	-1.41	3.54431	1
1208	FAM207A	-1.41	3.54431	1
1209	HS3ST3B1	-1.41	2.93134	4
1210	PIK3IP1	-1.409	1.67786	3
1211	F5	-1.409	2.3033	3
1212	KPNA6	-1.409	1.19346	3
1213	C14orf177	-1.409	2.74335	2
1214	ARF1	-1.409	3.04551	3
1215	NUMA1	-1.409	1.73696	3
1216	PRPF38B	-1.409	0.943408	3
1217	PRRG1	-1.409	3.18372	3
1218	EXOSC5	-1.409	3.24986	2
1219	CEACAM19	-1.409	1.1658	3
1220	IFT22	-1.409	1.17193	3
1221	ZNF185	-1.409	1.82369	3
1222	TRPT1	-1.409	1.30429	3
1223	TSSK6	-1.409	1.84387	3
1224	ZW10	-1.409	1.10021	3
1225	SETDB1	-1.409	1.25891	3
1226	SEMG1	-1.407	2.0241	2
1227	SNX21	-1.407	2.45053	2
1228	LIF	-1.406	2.0918	2
1229	F8A3	-1.406	2.67395	2
1230	NELFCD	-1.406	2.97316	2
1231	SPP2	-1.406	0.734938	4
1232	DAGLA	-1.406	2.1658	4
1233	CLTC	-1.405	2.0138	2
1234	IRF2BP1	-1.405	3.28298	1
1235	PRSS57	-1.405	1.58084	4
1236	ZNF773	-1.404	3.27683	1
1237	LAMB1	-1.403	3.27014	1
1238	WFDC2	-1.402	1.42883	4
1239	RGMA	-1.402	2.1658	4
1240	MED27	-1.402	1.84387	4
1241	MAPK3	-1.401	3.3033	4
1242	KLHL42	-1.401	1.51372	2
1243	FABP9	-1.401	1.35845	2
1244	ALKBH7	-1.401	2.05259	2
1245	LIFR	-1.4	1.26673	2
1246	KHDC1L	-1.399	2.42883	2
1247	USP17L18	-1.399	2.37993	2
1248	ENDOG	-1.399	1.24826	2
1249	SYPL2	-1.399	1.84387	2
1250	MRPS6	-1.399	2.99915	2
1251	ACTG1	-1.398	1.80323	4
1252	MT4	-1.398	0.931335	4
1253	TMEM132B	-1.397	1.65543	4
1254	TMEM239	-1.396	3.24597	1
1255	DNASE1L3	-1.396	1.56008	2
1256	WBP11	-1.396	1.40777	3
1257	SLC47A1	-1.396	1.10021	3
1258	TMIGD3	-1.396	1.38184	3
1259	LRRC47	-1.396	1.5163	3
1260	ASRGL1	-1.396	1.54431	2
1261	CNTNAP1	-1.396	1.27338	3
1262	CIAO1	-1.396	1.98138	2
1263	SRP68	-1.395	1.86597	2
1264	SHROOM1	-1.394	1.46536	4
1265	GRIA4	-1.394	1.25891	2
1266	CCDC37	-1.394	2.12398	4
1267	XCL2	-1.394	2.42883	2
1268	PRR19	-1.393	1.27129	2
1269	FXYD5	-1.392	1.46948	3
1270	BIN3	-1.392	1.74004	4
1271	SUMO3	-1.392	0.823695	4
1272	TIMP3	-1.392	1.15897	3
1273	OR8J1	-1.391	3.48773	1
1274	TBC1D3L	-1.39	2.84387	1
1275	HBS1L	-1.39	2.84387	1
1276	BCDIN3D	-1.39	2.84387	1
1277	ZNF664	-1.39	2.84387	1
1278	EIF4G1	-1.39	2.84387	1
1279	TNFAIP8	-1.39	2.84387	1
1280	ARHGEF37	-1.39	2.84387	1
1281	NARS	-1.39	2.84387	1
1282	MZB1	-1.39	2.84387	1
1283	ALKBH5	-1.39	2.84387	1
1284	RBM25	-1.39	2.84387	1
1285	TPI1	-1.39	2.84387	1
1286	PPCS	-1.39	2.84387	1
1287	TRAPPC13	-1.39	2.84387	1
1288	PDRG1	-1.39	2.84387	1
1289	CEP19	-1.39	2.84387	1
1290	PARG	-1.39	2.84387	1
1291	EIF3B	-1.39	2.84387	1
1292	USP6	-1.39	2.84387	1
1293	ZMYM3	-1.39	2.84387	1
1294	WDR46	-1.39	2.84387	1
1295	ABCG2	-1.39	2.84387	1
1296	MAPK8IP1	-1.39	2.84387	1
1297	SETD1A	-1.39	2.84387	1
1298	RSC1A1	-1.389	2.1621	2
1299	SLC1A4	-1.389	1.39407	2
1300	DPY19L4	-1.388	1.1658	3
1301	C2orf42	-1.388	2.13564	4
1302	CAMK4	-1.388	3.75076	2
1303	C5orf24	-1.387	3.23619	1
1304	ZMYND8	-1.387	2.65123	4
1305	UCK2	-1.387	3.23619	1
1306	HIST1H2BG	-1.387	0.41743	4
1307	FGFBP2	-1.387	1.1918	4
1308	ACVRL1	-1.387	2.45531	2
1309	ACOX3	-1.385	1.17572	4
1310	STK17A	-1.385	1.81586	2
1311	IFNA2	-1.384	1.6117	2
1312	SLC35E1	-1.384	2.81788	1
1313	KRT83	-1.383	1.77878	3
1314	POLD1	-1.383	2.04551	4
1315	DDX39B	-1.383	1.51372	3
1316	HS2ST1	-1.383	3.46836	1
1317	SGOL2	-1.382	2.65123	2
1318	CCDC186	-1.382	1.3033	2
1319	EP400	-1.382	2.8135	1
1320	LRP3	-1.381	1.39407	2
1321	C8orf22	-1.381	3.1658	3
1322	MAP2K2	-1.381	1.60941	3
1323	CNTNAP4	-1.381	1.04027	4
1324	ZNF787	-1.378	0.754939	4
1325	SLC7A5	-1.377	1.03942	4
1326	CLN3	-1.375	3.19751	1
1327	LOC388813	-1.375	2.79807	1
1328	CNOT1	-1.374	1.79141	2
1329	UBE2S	-1.374	1.92479	2
1330	OR4C12	-1.374	1.2309	2
1331	NUBP1	-1.374	3.3033	2
1332	TLR8	-1.374	1.58084	2
1333	TCEB2	-1.374	2.1658	2
1334	METTL6	-1.373	1.94541	2
1335	NOL4L	-1.373	2.30062	4
1336	OR5M3	-1.373	1.28866	2
1337	LAPTM4B	-1.372	1.39846	3
1338	AHRR	-1.372	1.46054	2
1339	FGD3	-1.372	0.708943	4
1340	ULK2	-1.372	0.912352	4
1341	KLC3	-1.371	2.82115	2
1342	FOXP1	-1.371	3.65123	1
1343	MMP8	-1.371	1.62628	2
1344	DET1	-1.371	0.949225	3
1345	UBE2L3	-1.371	3.65123	1
1346	PLA2G16	-1.369	1.37637	3
1347	SCLT1	-1.369	3.48773	3
1348	GPR33	-1.369	2.07767	2
1349	TET2	-1.369	0.609407	4
1350	ATP5J2-PTCD1	-1.368	2.78247	1
1351	EFCAB5	-1.368	0.939874	4
1352	PCDHGA9	-1.368	2.46836	2
1353	CACFD1	-1.367	2.42883	3
1354	CHKA	-1.367	1.42883	4
1355	RHEB	-1.367	3.0138	2
1356	KLK2	-1.366	2.56008	2
1357	TRRAP	-1.363	4.65123	3
1358	PPM1K	-1.362	0.674896	4
1359	CERS6	-1.362	0.969	4
1360	GFI1	-1.362	1.07834	3
1361	MYC	-1.362	1.52775	2
1362	KIF16B	-1.362	0.948669	3
1363	YJEFN3	-1.361	0.632368	4
1364	FAM26D	-1.36	1.90159	3
1365	RPIA	-1.36	3.54431	2
1366	DEFB115	-1.36	1.55716	2
1367	OR13G1	-1.36	1.23619	2
1368	WRAP73	-1.36	2.50684	2
1369	HOOK1	-1.36	1.7284	2
1370	ASXL2	-1.36	1.42883	4
1371	NAA16	-1.36	2.03652	2
1372	TMEM87B	-1.36	1.42883	2
1373	MRPL20	-1.359	2.0138	3
1374	USP17L30	-1.358	1.25891	3
1375	YIF1B	-1.358	2.10021	2
1376	MRPL24	-1.357	1.65123	2
1377	METTL8	-1.357	1.55437	2
1378	IMMP2L	-1.357	2.13338	4
1379	AAMP	-1.356	1.28445	2
1380	HMGN2	-1.356	2.78247	2
1381	RAB40B	-1.355	2.75076	1
1382	METTL21C	-1.355	2.75076	1
1383	KCTD20	-1.355	1.75948	3
1384	CCDC88B	-1.355	1.82369	2
1385	MXI1	-1.355	2.75076	1
1386	IQCJ	-1.355	1.42883	3
1387	ABCA7	-1.354	2.74388	1
1388	SLC13A2	-1.354	1.47911	2
1389	PURA	-1.353	2.46836	2
1390	DLGAP4	-1.352	1.42883	2
1391	ACR	-1.352	3.50684	2
1392	ZNF770	-1.352	2.50098	2
1393	ZCCHC3	-1.352	1.19953	2
1394	DCLK3	-1.352	3.42883	2
1395	ARPP19	-1.351	2.22238	4
1396	SFRP1	-1.351	3.15263	2
1397	ZGLP1	-1.35	2.0138	2
1398	TWISTNB	-1.349	2.79807	2
1399	BRF2	-1.349	1.42883	2
1400	MAN1A1	-1.347	1.38819	3
1401	VRK3	-1.347	2.72429	1
1402	LGR5	-1.347	2.04551	2
1403	UBE4B	-1.346	1.78247	2
1404	INO80C	-1.346	2.72302	1
1405	CST1	-1.346	1.3293	2
1406	CRTC2	-1.346	1.84387	2
1407	PPY	-1.346	1.46278	3
1408	NRXN3	-1.346	1.54431	2
1409	CRYBA2	-1.344	1.20952	2
1410	TRA2B	-1.344	1.22238	2
1411	GAGE2D	-1.343	1.94821	3
1412	POP7	-1.342	2.5163	2
1413	WDR62	-1.342	1.47709	4
1414	RBM42	-1.342	2.65123	2
1415	ATAD2	-1.341	1.90277	2
1416	L3MBTL3	-1.341	1.25891	3
1417	TOP3B	-1.341	1.17123	3
1418	C12orf54	-1.34	2.71834	1
1419	UROC1	-1.34	0.653901	4
1420	FOXD2	-1.34	1.52194	4
1421	FBXL21	-1.34	2.71834	1
1422	NME9	-1.34	1.33326	4
1423	LIPT2	-1.34	2.71834	1
1424	DRICH1	-1.34	1.64497	2
1425	REEP2	-1.34	2.71834	1
1426	PTBP1	-1.34	0.750446	4
1427	FAM195A	-1.34	1.25147	4
1428	PDXK	-1.34	1.14765	4
1429	MUSTN1	-1.339	2.70894	1
1430	ADI1	-1.339	0.911776	4
1431	ZNF608	-1.339	2.70894	1
1432	ENOPH1	-1.339	1.35845	2
1433	MEIS1	-1.338	2.71834	3
1434	WDR41	-1.338	3.49922	2
1435	XPNPEP1	-1.338	2.70517	1
1436	KIAA2012	-1.337	1.36743	2
1437	ELP5	-1.337	2.04551	4
1438	NAPRT	-1.336	1.26436	2
1439	GPR119	-1.335	1.15373	3
1440	GPR12	-1.335	2.11951	3
1441	NOTCH1	-1.335	0.669375	4
1442	POR	-1.335	1.00841	4
1443	PPEF2	-1.335	1.52194	2
1444	SLC25A11	-1.335	2.37993	2
1445	HSD17B13	-1.334	2.11689	2
1446	PTCD3	-1.334	2.70185	1
1447	PCID2	-1.334	2.70185	1
1448	SPAG16	-1.334	2.70185	1
1449	FAM24B	-1.333	1.60392	4
1450	ATXN3L	-1.333	1.22238	2
1451	LEMD1	-1.333	1.82937	4
1452	TMEM14C	-1.332	1.3293	2
1453	GSN	-1.331	1.84387	2
1454	PTMS	-1.331	2.69187	1
1455	MUC16	-1.331	1.32192	2
1456	ADAMTS3	-1.331	1.75076	2
1457	WAPAL	-1.33	3.0138	2
1458	GPD2	-1.33	1.42883	3
1459	SEPT3	-1.33	1.15421	4
1460	ARL8A	-1.329	1.87629	2
1461	FLOT2	-1.329	3.42883	3
1462	TMEM141	-1.329	1.14901	4
1463	PPP1R3E	-1.329	1.29994	2
1464	CCR8	-1.328	1.42883	3
1465	CYBB	-1.328	2.68517	1
1466	SPIN2B	-1.328	0.754605	4
1467	FOXRED2	-1.327	0.853997	3
1468	PUM1	-1.327	2.67527	1
1469	PROKR2	-1.325	1.42883	3
1470	ADAMTSL1	-1.325	3.1658	4
1471	CNOT8	-1.325	1.00141	3
1472	KIF20B	-1.325	3.0918	4
1473	CIT	-1.324	3.42883	1
1474	VENTX	-1.324	3.42883	1
1475	PCLO	-1.324	3.42883	1
1476	THUMPD1	-1.324	2.6693	1
1477	NDNL2	-1.324	3.42883	1
1478	RIC1	-1.324	3.42883	1
1479	FAM157A	-1.322	1.23619	3
1480	FBP1	-1.321	0.806536	4
1481	PBX1	-1.321	1.25891	4
1482	RAB3A	-1.32	2.11517	4
1483	FAM159A	-1.319	0.638473	4
1484	SALL1	-1.319	1.58084	4
1485	FAM49B	-1.318	1.42883	3
1486	CIB1	-1.317	1.35845	3
1487	ZSWIM2	-1.317	2.65123	4
1488	TMEM253	-1.317	0.890667	4
1489	KCNJ11	-1.316	0.61718	4
1490	CEBPE	-1.314	3.1658	1
1491	CSK	-1.314	3.1658	1
1492	MORC2	-1.314	3.1658	1
1493	ZP1	-1.314	3.1658	1
1494	INTU	-1.314	3.1658	1
1495	SLCO3A1	-1.314	3.1658	1
1496	OR51V1	-1.314	3.1658	1
1497	NCCRP1	-1.314	3.1658	1
1498	PLA2G5	-1.314	3.1658	1
1499	NDFIP2	-1.314	3.1658	1
1500	PSMD2	-1.314	3.1658	1
1501	PZP	-1.314	3.1658	1
1502	TPD52L1	-1.314	1.21845	3
1503	TSHB	-1.314	3.1658	1
1504	FZD3	-1.314	3.1658	1
1505	KDM2B	-1.314	3.1658	1
1506	CD22	-1.314	3.1658	1
1507	HCRT	-1.313	3.38819	1
1508	OXCT1	-1.313	0.914262	3
1509	MAPRE1	-1.311	0.943408	4
1510	AMY2A	-1.311	2.11236	3
1511	NPY1R	-1.31	3.14968	1
1512	MAPK13	-1.31	3.14968	1
1513	OTP	-1.308	0.861944	4
1514	DAOA	-1.308	1.11181	3
1515	GM2A	-1.308	3.14155	1
1516	C4orf51	-1.308	3.13849	1
1517	DEFB118	-1.307	3.39846	4
1518	SRD5A1	-1.307	0.611212	4
1519	MED6	-1.304	2.65123	2
1520	CALCRL	-1.304	1.37993	2
1521	RUVBL2	-1.304	1.25891	2
1522	LSM6	-1.304	1.42883	2
1523	OSR1	-1.304	1.19437	2
1524	ZPLD1	-1.304	1.37821	2
1525	LCN8	-1.304	2.32192	2
1526	CSNK1A1	-1.304	2.1658	2
1527	VCAN	-1.304	1.74004	2
1528	ADSL	-1.304	1.54431	2
1529	PEG10	-1.304	1.41462	2
1530	NUP188	-1.304	1.8795	2
1531	SMIM4	-1.304	1.42883	2
1532	NDUFA10	-1.304	1.68715	2
1533	NTS	-1.304	1.80323	2
1534	GLRX5	-1.304	2.36743	2
1535	TDP2	-1.304	1.42883	2
1536	RTEL1	-1.304	1.50684	2
1537	MIEF1	-1.304	2.38303	2
1538	QRICH1	-1.304	2.1658	2
1539	IL36G	-1.304	1.79807	2
1540	AARS2	-1.304	1.63395	2
1541	PCDH19	-1.304	1.28445	2
1542	KIAA1467	-1.304	2.48773	2
1543	ROBO2	-1.304	3.05889	2
1544	RTKN	-1.304	3.0138	2
1545	SPAG11A	-1.304	1.68037	2
1546	TANGO6	-1.304	2.1658	2
1547	TMEM133	-1.304	2.97316	2
1548	WASF1	-1.304	1.54431	2
1549	ZNHIT3	-1.304	1.71536	2
1550	SNRNP40	-1.304	1.54431	2
1551	CCDC146	-1.303	1.42883	4
1552	USP20	-1.302	1.81071	3
1553	POT1	-1.302	3.36743	1
1554	C16orf72	-1.302	1.42883	4
1555	PANK4	-1.302	1.36325	2
1556	CHD7	-1.302	0.867105	4
1557	EBF4	-1.302	1.14576	4
1558	FAM217B	-1.302	1.31336	2
1559	TRIM16L	-1.301	3.12591	1
1560	DNMT3L	-1.301	0.339641	4
1561	CPSF4L	-1.301	1.6546	4
1562	LECT2	-1.3	1.42883	2
1563	IFNL2	-1.299	1.1658	4
1564	CHST4	-1.298	1.24242	4
1565	HEPACAM	-1.298	5.20142	3
1566	MARCH2	-1.298	1.84387	2
1567	NOSIP	-1.297	1.19586	4
1568	SEMA4A	-1.297	3.11689	1
1569	CYP3A43	-1.297	3.11689	1
1570	RGS20	-1.297	0.997223	4
1571	PRAME	-1.296	2.10691	2
1572	TACC2	-1.295	1.15724	2
1573	PTPN3	-1.295	3.10126	1
1574	RSPO3	-1.295	1.58084	3
1575	PDIA3	-1.293	1.75076	3
1576	BRCA2	-1.293	0.931335	3
1577	SCO2	-1.293	3.3033	4
1578	METTL5	-1.291	1.15626	4
1579	TLE1	-1.291	0.618313	4
1580	PTCHD1	-1.29	0.729589	4
1581	SLC25A38	-1.29	3.31961	1
1582	SYT1	-1.29	3.42883	4
1583	TGFB3	-1.29	1.19346	2
1584	ALPI	-1.289	1.3033	2
1585	LTBR	-1.288	1.4813	2
1586	HIF3A	-1.288	1.72706	2
1587	DEFA5	-1.287	0.8318	4
1588	ITIH5	-1.287	0.467904	4
1589	PFN3	-1.286	0.755925	4
1590	METAP2	-1.285	1.1658	2
1591	TSC2	-1.285	1.42883	3
1592	CPA1	-1.284	1.41774	3
1593	DUSP19	-1.284	2.24597	3
1594	ABCB9	-1.284	1.95935	3
1595	ALS2CL	-1.284	1.68341	3
1596	SLC25A5	-1.284	1.66699	3
1597	DCDC2	-1.284	1.84387	2
1598	PIGT	-1.284	1.54431	2
1599	SQRDL	-1.284	1.1658	3
1600	CCR10	-1.283	0.699233	4
1601	ADTRP	-1.283	1.41578	3
1602	SAP25	-1.282	1.56634	4
1603	CDH3	-1.281	1.22238	2
1604	ZNF737	-1.281	3.0918	1
1605	PAPOLA	-1.281	1.3293	2
1606	DPRX	-1.281	1.23754	2
1607	PRDM11	-1.281	1.23996	2
1608	TTC31	-1.281	3.0918	1
1609	USP17L26	-1.281	3.0918	1
1610	CCDC74A	-1.281	3.0918	1
1611	CCS	-1.281	3.0918	1
1612	FFAR4	-1.28	3.08334	1
1613	PRKCB	-1.28	1.34268	3
1614	KIAA1217	-1.28	1.19381	2
1615	KLHL14	-1.28	3.3033	2
1616	SELK	-1.28	3.08419	1
1617	PRAMEF5	-1.279	1.49595	2
1618	HUWE1	-1.278	1.90277	2
1619	SPEG	-1.278	1.42883	2
1620	ADAMTS7	-1.278	3.90277	2
1621	SUPT16H	-1.278	2.3033	2
1622	COPE	-1.278	1.84387	2
1623	COX7C	-1.278	2.93134	2
1624	C15orf26	-1.278	2.1658	2
1625	SPATA24	-1.278	2.42883	2
1626	MGAT4C	-1.278	2.42883	2
1627	OR2H1	-1.278	2.71834	2
1628	GJA3	-1.278	2.36743	2
1629	GOLGB1	-1.278	1.50945	2
1630	SETD2	-1.278	2.25891	2
1631	TMCO6	-1.278	1.42883	2
1632	ENY2	-1.278	2.36743	2
1633	TMBIM6	-1.278	1.42883	2
1634	SPDYE6	-1.278	2.0138	2
1635	USF2	-1.278	1.98138	2
1636	NOL10	-1.278	2.65123	2
1637	HSDL2	-1.278	2.65123	2
1638	APOPT1	-1.278	1.45268	2
1639	PLXDC2	-1.278	1.52924	2
1640	C10orf142	-1.277	0.411557	4
1641	GLYATL3	-1.277	1.0315	4
1642	DEFA1B	-1.277	1.7314	4
1643	SPAG5	-1.276	1.1658	2
1644	OR8B2	-1.276	1.36743	4
1645	STAB2	-1.276	1.42883	4
1646	BTBD7	-1.276	2.06626	2
1647	SPATA31A5	-1.276	2.25891	2
1648	GNE	-1.275	1.20142	3
1649	PLEKHA7	-1.275	1.58084	2
1650	TUBA8	-1.275	1.06626	3
1651	ATAD3A	-1.275	3.07653	1
1652	DDX42	-1.274	2.65123	1
1653	NDUFA11	-1.274	2.65123	1
1654	PDCD11	-1.274	2.65123	1
1655	NUDT7	-1.274	2.65123	1
1656	KRT5	-1.274	2.65123	1
1657	COA6	-1.274	2.65123	1
1658	OR2L3	-1.274	2.65123	1
1659	MAP1A	-1.274	2.65123	1
1660	ME2	-1.274	2.65123	1
1661	PRAMEF7	-1.274	2.65123	1
1662	VPS35	-1.274	2.65123	1
1663	RPS18	-1.274	2.65123	1
1664	RYR2	-1.274	2.65123	1
1665	CT47A5	-1.274	2.65123	1
1666	RPAP2	-1.274	2.65123	1
1667	DUSP11	-1.274	2.65123	1
1668	NEURL2	-1.273	2.93134	2
1669	MUC15	-1.273	0.843872	4
1670	RIBC1	-1.273	1.19101	2
1671	LAMA1	-1.273	3.06626	2
1672	ATR	-1.273	2.14644	2
1673	KRTAP19-4	-1.272	2.62523	1
1674	NME6	-1.271	2.8849	2
1675	PAIP2B	-1.271	1.39407	2
1676	RET	-1.271	1.48498	2
1677	LAMP1	-1.269	1.26837	3
1678	RXFP3	-1.269	1.58084	2
1679	CTNNBIP1	-1.269	2.12927	2
1680	S100A13	-1.269	3.0138	4
1681	CDH11	-1.268	1.15956	4
1682	GLT1D1	-1.268	2.61646	1
1683	NF2	-1.268	1.76746	4
1684	INSL5	-1.267	0.843872	3
1685	PTPMT1	-1.266	3.06626	1
1686	HOXA5	-1.266	1.28928	4
1687	IGLL1	-1.266	1.18901	2
1688	INSL3	-1.266	3.06626	1
1689	MYO1A	-1.266	2.0138	2
1690	S100A7	-1.266	2.3293	2
1691	TNXB	-1.266	3.06626	1
1692	PSMB6	-1.265	1.59876	2
1693	ADAM21	-1.265	1.38719	2
1694	MARCH6	-1.264	1.1658	2
1695	B3GAT2	-1.264	2.22238	2
1696	ABRA	-1.264	3.05889	1
1697	IFNA1	-1.264	4.21311	3
1698	ENHO	-1.264	1.54431	2
1699	GPATCH1	-1.264	2.56008	2
1700	LIN7B	-1.263	0.582515	4
1701	PLA2G12A	-1.263	0.899615	3
1702	FTMT	-1.263	1.51903	3
1703	NCAPD2	-1.263	1.14343	3
1704	TDRKH	-1.262	1.40187	3
1705	ARHGEF25	-1.262	0.941817	4
1706	GBAS	-1.262	2.60941	1
1707	LMX1B	-1.262	3.77461	2
1708	GIMAP6	-1.262	0.651227	4
1709	HGS	-1.262	2.60941	1
1710	CASP9	-1.261	1.42678	3
1711	CTNNAL1	-1.261	2.54431	3
1712	DDAH2	-1.26	1.14873	2
1713	FFAR1	-1.26	1.14263	2
1714	SEC61A1	-1.26	1.68715	2
1715	TMEM52	-1.26	3.05333	1
1716	PLAUR	-1.26	3.05333	1
1717	RAD51D	-1.26	1.19751	2
1718	EPPK1	-1.26	3.05333	1
1719	KRTCAP3	-1.258	1.7314	3
1720	NFKBIA	-1.258	0.97789	4
1721	MAFK	-1.258	1.65123	3
1722	PRR4	-1.256	3.04551	1
1723	WSB1	-1.256	1.65123	2
1724	SUSD4	-1.256	1.62148	2
1725	CFL1	-1.255	1.02486	3
1726	PTPN21	-1.255	2.89698	4
1727	GLI3	-1.255	2.54431	3
1728	SOGA3	-1.255	3.04027	1
1729	DCAF17	-1.255	1.44532	3
1730	TRAF7	-1.255	1.68037	2
1731	PMF1-BGLAP	-1.254	2.59876	1
1732	BRAT1	-1.254	2.59876	1
1733	TRAK1	-1.254	2.59876	1
1734	FAM216A	-1.254	2.59876	1
1735	ICAM2	-1.254	2.59752	1
1736	COPS4	-1.254	1.84387	2
1737	EIF1AD	-1.254	2.59876	1
1738	FEZ2	-1.254	1.8834	2
1739	PRLHR	-1.253	1.83592	3
1740	ADAM22	-1.253	0.981376	4
1741	NAT10	-1.253	2.19751	2
1742	PDXDC1	-1.252	3.02974	1
1743	NPAS1	-1.252	1.6565	2
1744	SOD3	-1.252	0.890166	3
1745	ZNF408	-1.252	2.1658	3
1746	FAM57A	-1.252	3.84387	2
1747	MYBPC2	-1.251	2.40187	2
1748	RNF123	-1.251	1.00307	4
1749	DLEC1	-1.251	2.93134	2
1750	TRPM2	-1.25	2.82057	2
1751	ZMIZ2	-1.25	2.39231	2
1752	VPS11	-1.249	0.594845	4
1753	ASTE1	-1.248	1.65123	2
1754	ROBO4	-1.248	1.5427	4
1755	CLTCL1	-1.248	2.09869	4
1756	ELOF1	-1.248	1.49595	3
1757	MAMLD1	-1.247	2.58084	1
1758	TRAM1L1	-1.246	1.54431	2
1759	DR1	-1.246	3.20644	2
1760	SLC25A41	-1.246	1.3293	2
1761	PURG	-1.246	1.91787	2
1762	TBC1D3C	-1.246	1.62148	2
1763	NBN	-1.246	1.55169	2
1764	NFIX	-1.246	3.3033	2
1765	LY6G5B	-1.246	1.84387	2
1766	SSX2	-1.246	1.18491	2
1767	ADCY3	-1.245	1.67938	2
1768	DLD	-1.245	2.57179	1
1769	SLC25A22	-1.245	1.87002	2
1770	FSBP	-1.244	1.78729	4
1771	C7orf55	-1.244	1.22238	2
1772	CPXCR1	-1.244	1.12053	3
1773	IFNA10	-1.243	2.56634	1
1774	OR1M1	-1.242	0.987463	3
1775	SSX7	-1.242	2.56173	1
1776	PDGFRA	-1.242	1.58803	4
1777	WAS	-1.242	2.28445	2
1778	BPIFB2	-1.242	1.52194	3
1779	MFAP3	-1.241	1.01931	4
1780	SERPINB5	-1.24	2.56008	1
1781	UNC93A	-1.239	0.843872	4
1782	PYCRL	-1.239	0.96187	4
1783	CRELD1	-1.239	2.55537	1
1784	LAPTM4A	-1.239	2.55437	1
1785	SMC4	-1.238	1.56008	2
1786	CYP24A1	-1.238	3.36743	3
1787	CYP51A1	-1.238	1.29079	3
1788	ANKRD23	-1.238	2.10021	4
1789	RNMTL1	-1.238	1.95935	2
1790	GALR1	-1.237	1.68037	3
1791	USP17L11	-1.236	2.79383	2
1792	ADGRE3	-1.236	1.62213	2
1793	PARD6A	-1.235	1.5893	2
1794	OSBPL7	-1.234	3.3033	1
1795	ABCA12	-1.234	1.81511	2
1796	FAM171A2	-1.234	3.3033	1
1797	HDC	-1.234	3.3033	1
1798	C3orf35	-1.234	1.13933	2
1799	RTCB	-1.234	1.42883	2
1800	RBM28	-1.234	3.3033	1
1801	RFK	-1.234	2.84387	2
1802	IL1R2	-1.234	3.3033	1
1803	TSC22D1	-1.234	3.3033	1
1804	PHOX2B	-1.234	2.33216	2
1805	BIVM-ERCC5	-1.233	2.1658	2
1806	COX6C	-1.233	2.65123	3
1807	NUP160	-1.233	2.84387	2
1808	ORM1	-1.233	1.75534	2
1809	IFNA6	-1.232	3.28682	1
1810	PPP1R9A	-1.232	2.65123	2
1811	CBR3	-1.232	0.912585	4
1812	METAP1	-1.231	2.67395	2
1813	OBP2B	-1.231	1.63742	4
1814	HTR1A	-1.231	1.40459	3
1815	PDIA2	-1.231	1.17435	4
1816	NCOA2	-1.23	3.28445	1
1817	CGB	-1.23	1.23619	2
1818	TSPO2	-1.23	1.31049	3
1819	SAT1	-1.23	1.68037	2
1820	EAPP	-1.229	2.1658	3
1821	LYPD6	-1.228	2.65123	2
1822	PAMR1	-1.228	1.42883	2
1823	VSIG8	-1.228	1.20377	2
1824	TMEM150C	-1.228	1.78247	2
1825	P2RX1	-1.228	1.94148	3
1826	PSMB11	-1.227	2.0138	3
1827	CYP4B1	-1.227	1.06626	4
1828	CHSY3	-1.227	0.903744	4
1829	POLD4	-1.227	1.27364	3
1830	CADM3	-1.227	2.08091	4
1831	OR13C8	-1.226	0.794629	4
1832	ACADSB	-1.226	2.1918	2
1833	IQCA1L	-1.226	0.721617	4
1834	LRPAP1	-1.226	1.0878	2
1835	UBTF	-1.226	2.19302	3
1836	ZNF154	-1.226	2.06626	3
1837	CDAN1	-1.225	2.1658	2
1838	POLR3F	-1.224	1.42883	2
1839	DNASE1	-1.224	1.1658	2
1840	UFSP1	-1.224	1.67676	2
1841	TMEM165	-1.223	1.67395	2
1842	C21orf2	-1.223	2.78247	2
1843	GUCY2F	-1.222	1.95935	4
1844	KIAA1024L	-1.221	2.06626	2
1845	RBM14	-1.221	2.54431	1
1846	CPT1C	-1.221	1.47774	4
1847	HORMAD2	-1.221	2.54431	1
1848	ARX	-1.221	3.24986	1
1849	QPCT	-1.221	1.14474	2
1850	PGGT1B	-1.221	2.54431	1
1851	KBTBD4	-1.221	2.54431	1
1852	SLBP	-1.221	2.54431	1
1853	SHCBP1L	-1.221	2.54431	1
1854	SEH1L	-1.221	2.54431	1
1855	VPS4B	-1.221	2.54431	1
1856	CRABP2	-1.22	1.90277	2
1857	WIPI2	-1.22	1.1658	2
1858	ANKRD1	-1.22	1.93604	2
1859	AMPH	-1.22	1.93134	2
1860	PRKCD	-1.22	2.35483	3
1861	GOLGA6D	-1.22	2.53846	1
1862	COQ5	-1.22	1.38229	2
1863	SNW1	-1.219	1.54431	2
1864	RAB5C	-1.219	2.53689	1
1865	GATSL2	-1.219	1.7314	3
1866	PITPNM1	-1.219	1.8795	2
1867	TMEM202	-1.218	1.84387	2
1868	DNAJB14	-1.218	2.53193	1
1869	GRIN3B	-1.217	1.41645	4
1870	ANKDD1A	-1.217	2.62523	2
1871	C14orf132	-1.217	3.3033	4
1872	LRRC25	-1.216	2.42883	2
1873	GABPB2	-1.216	2.52837	1
1874	TACR3	-1.216	1.61646	2
1875	TGFBR2	-1.215	1.46757	2
1876	NDNF	-1.215	0.702696	4
1877	ADCY2	-1.214	1.39231	3
1878	FGFR4	-1.214	1.84387	2
1879	TTK	-1.214	3.65123	2
1880	DCAF11	-1.214	0.838784	3
1881	ZBTB39	-1.214	0.880584	4
1882	EPO	-1.212	0.93502	4
1883	C12orf42	-1.212	2.5163	1
1884	MAP3K5	-1.212	1.8795	3
1885	DHX38	-1.212	2.52194	1
1886	KHDC3L	-1.211	2.51372	1
1887	ZNF610	-1.211	0.876662	4
1888	COBL	-1.211	1.30727	3
1889	LOC100129216	-1.21	1.28445	3
1890	FBXL19	-1.21	1.82937	4
1891	BCL6	-1.21	1.06169	4
1892	SGK1	-1.21	3.22993	1
1893	SSTR2	-1.21	1.37937	3
1894	IL18BP	-1.208	1.54431	3
1895	SPCS3	-1.208	4.0138	4
1896	PNLIPRP3	-1.206	2.50684	1
1897	DDX1	-1.206	2.50684	1
1898	BOD1L1	-1.206	2.8135	2
1899	GLT8D1	-1.206	2.50684	1
1900	RNF34	-1.206	2.50684	1
1901	MTERF4	-1.205	1.65123	2
1902	EIF4A1	-1.205	2.50519	1
1903	DEFB128	-1.205	3.21311	1
1904	TEX19	-1.205	1.58862	2
1905	SMCO3	-1.205	1.88827	2
1906	RASSF10	-1.205	1.62814	2
1907	SLC6A8	-1.205	1.45685	2
1908	GLIS3	-1.204	3.0138	1
1909	CELSR2	-1.204	3.0138	1
1910	EIF2B1	-1.204	3.0138	1
1911	SMG1	-1.204	3.0138	1
1912	FLNA	-1.204	0.809384	3
1913	ZDHHC24	-1.204	3.0138	1
1914	LCE2B	-1.204	3.0138	1
1915	PRELID1	-1.204	3.0138	1
1916	C14orf178	-1.204	3.0138	1
1917	GRM4	-1.204	3.0138	1
1918	CCDC144NL	-1.204	3.0138	1
1919	OCRL	-1.204	3.0138	1
1920	ARHGEF4	-1.204	3.0138	1
1921	ZNF580	-1.204	3.0138	1
1922	KRCC1	-1.204	3.0138	1
1923	POLR2J	-1.204	3.0138	1
1924	DDX27	-1.204	3.0138	1
1925	PSMD8	-1.204	3.0138	1
1926	XRCC2	-1.204	3.0138	1
1927	RUNX2	-1.204	0.936982	4
1928	UBD	-1.203	2.49595	1
1929	ERCC1	-1.203	1.54431	2
1930	CCNE1	-1.203	0.916022	4
1931	MICA	-1.202	1.28224	2
1932	CAP1	-1.202	3.54431	2
1933	CDC37	-1.202	4.70185	2
1934	LYPLA2	-1.202	2.38819	2
1935	ADCYAP1	-1.202	1.84387	2
1936	ATP6V0A2	-1.202	2.42883	2
1937	KCTD13	-1.202	1.3033	2
1938	RTP5	-1.202	2.0918	2
1939	GRIK5	-1.202	1.68581	2
1940	HSPA5	-1.202	1.42883	2
1941	ANKRD13D	-1.202	2.20952	2
1942	IL1B	-1.202	1.09887	2
1943	KRT18	-1.202	2.1658	2
1944	FAM180B	-1.202	1.06626	2
1945	PAM16	-1.202	2.3033	2
1946	XRN1	-1.202	1.51238	2
1947	EIF4ENIF1	-1.202	1.72652	2
1948	RPL18A	-1.202	1.42883	2
1949	DMRTA2	-1.202	2.49076	1
1950	SLC10A1	-1.202	1.78816	4
1951	RGPD8	-1.202	2.52194	2
1952	ZIC2	-1.202	1.1658	2
1953	VWA9	-1.202	1.42883	2
1954	CDKL1	-1.202	1.06626	2
1955	U2AF1L4	-1.201	1.92187	2
1956	CEP78	-1.201	1.63237	3
1957	MIDN	-1.201	1.36522	3
1958	ANXA8	-1.2	2.42883	2
1959	EIF4E3	-1.199	1.08364	3
1960	RHCG	-1.199	1.23433	4
1961	MOCOS	-1.199	1.54431	2
1962	MAP4K5	-1.198	2.48773	1
1963	CLK1	-1.198	1.24076	3
1964	PASD1	-1.198	5.0138	2
1965	ISLR	-1.198	1.79967	3
1966	GEMIN4	-1.198	2.98683	1
1967	GPRC5C	-1.198	3.19437	1
1968	SLC13A3	-1.198	2.98683	1
1969	TRPV1	-1.198	2.48773	1
1970	RPF2	-1.198	2.48773	1
1971	MRPL19	-1.198	1.54431	2
1972	OTUD5	-1.197	1.54431	2
1973	C1QBP	-1.197	2.65123	2
1974	C20orf195	-1.197	2.05333	2
1975	ALDH2	-1.196	0.273409	4
1976	FBP2	-1.196	1.00434	4
1977	IQGAP1	-1.196	0.706369	4
1978	PCDHB1	-1.195	1.84387	2
1979	SBF1	-1.195	2.97773	1
1980	MFSD2A	-1.195	0.679486	4
1981	PCP2	-1.194	2.15389	2
1982	OR8G2	-1.194	1.3178	2
1983	H3F3C	-1.194	1.69892	2
1984	TNIP2	-1.194	1.87362	3
1985	C17orf50	-1.193	1.28866	2
1986	REPIN1	-1.193	1.84387	3
1987	PCBP1	-1.193	1.42883	2
1988	SRR	-1.193	1.95935	2
1989	SLC5A8	-1.192	1.3293	3
1990	DNAAF5	-1.192	1.23358	2
1991	PKNOX2	-1.192	2.47614	1
1992	LRRC4	-1.192	2.47614	1
1993	TMEM43	-1.192	2.47614	1
1994	CCDC40	-1.191	1.4719	2
1995	MPV17L2	-1.191	0.725228	4
1996	GPAA1	-1.191	2.53353	2
1997	ENTPD1	-1.191	2.42883	4
1998	ZNF263	-1.19	2.36325	2
1999	ALYREF	-1.19	1.22854	2
[truncated: 17,113 more rows]
