# Supplementary material for: Dual genome-wide CRISPR knockout and CRISPR activation screens identify mechanisms that regulate the resistance to multiple ATR inhibitors
Source: PLoS Genet. 2020 Nov 2;16(11):e1009176. doi: 10.1371/journal.pgen.1009176 (PMC7660927; doi:10.1371/journal.pgen.1009176)
Supplement: S3 Table — (XLSX) [file pgen.1009176.s012.xlsx]

## Sheet: AZD6738_Activation_HeLa
Rank	Symbol	LogP	Log(sgRNA Fold Change) of the Best Guide	Number of guides that were hits (out of 3)
1	MYCT1	-4.72	1.52852	3
2	CSMD3	-4.211	1.67474	2
3	STMN3	-3.976	7.51604	1
4	SLC34A3	-3.717	1.22594	3
5	OR8G2P	-3.675	6.51604	1
6	SOX12	-3.658	1.67474	2
7	PDLIM5	-3.562	1.38986	2
8	HCST	-3.543	1.04053	3
9	ZSCAN10	-3.499	5.61334	1
10	C15orf32	-3.464	1.74544	2
11	IL21	-3.374	5.48209	1
12	UQCRQ	-3.277	5.41171	1
13	PWWP2A	-3.214	1.27364	2
14	ACBD3	-3.198	4.54921	1
15	RPL35A	-3.162	1.21739	3
16	VANGL1	-3.131	5.08978	1
17	BRAF	-3.111	1.78552	2
18	DDX17	-3.101	3.67474	1
19	MTBP	-3.1	1.43081	2
20	STPG3	-3.079	1.27205	2
21	HOXA5	-3.033	2.63	2
22	C11orf45	-3.028	1.29879	2
23	LRIG2	-3.022	4.79022	1
24	TMEM154	-3.019	1.73764	2
25	WNT8B	-3.011	1.21095	2
26	ART3	-2.985	1.30258	2
27	NDUFB4	-2.978	1.77908	3
28	PRR25	-2.977	1.48318	2
29	C4orf17	-2.976	3.19214	1
30	ATXN3L	-2.958	1.99958	3
31	CCDC126	-2.94	1.46879	2
32	MRPL42	-2.922	0.98879	3
33	SYP	-2.915	2.9702	1
34	PRPF18	-2.913	1.40294	2
35	KIF21A	-2.908	1.37928	3
36	CISD3	-2.897	2.91801	1
37	FAM107B	-2.897	4.99667	1
38	ATP5E	-2.896	1.81386	2
39	POLR1B	-2.894	1.46786	3
40	LIN52	-2.877	1.36043	3
41	SMIM3	-2.862	2.74852	1
42	KIAA0513	-2.862	4.41171	1
43	XKR6	-2.861	1.21171	3
44	RPP21	-2.859	0.934499	3
45	SCG5	-2.85	5.17724	2
46	ZNF592	-2.83	3.91353	1
47	KLHDC9	-2.819	1.60626	2
48	HLA-DMA	-2.813	1.15924	2
49	FOXC2	-2.772	1.34694	3
50	STAP2	-2.772	3.63997	1
51	CAPG	-2.772	2.58858	1
52	COL5A1	-2.769	1.42162	2
53	PRAMEF18	-2.769	1.1095	2
54	PTGDR2	-2.765	1.1819	2
55	ZC3H12B	-2.754	1.20619	2
56	PPP2R1B	-2.746	3.42765	1
57	MNAT1	-2.743	1.62971	2
58	SCAMP3	-2.735	1.60731	2
59	GSPT1	-2.733	2.49695	1
60	MEDAG	-2.722	2.11771	3
61	CR2	-2.721	3.41171	1
62	TERB1	-2.721	4.54921	1
63	IFIT1	-2.721	2.4768	1
64	GPRC5B	-2.721	4.54921	1
65	GPR153	-2.72	1.44017	2
66	P2RY4	-2.71	1.54171	2
67	SKA3	-2.709	2.47584	1
68	DAP	-2.697	3.21689	1
69	SOD1	-2.691	1.74313	2
70	ARAP1	-2.687	1.55507	2
71	SCN2A	-2.681	1.06111	2
72	POC1B-GALNT4	-2.674	1.5875	2
73	LIM2	-2.674	0.796581	3
74	ZNF117	-2.674	1.13376	3
75	HIST1H4G	-2.66	1.32733	2
76	IQCC	-2.651	1.92449	3
77	CDH9	-2.634	3.17724	1
78	HINFP	-2.634	2.41171	1
79	PHLPP2	-2.619	1.15075	2
80	APOLD1	-2.619	1.17431	2
81	ENPP1	-2.614	1.26139	2
82	HHAT	-2.607	1.23207	2
83	CCDC110	-2.591	1.25835	2
84	ACER3	-2.585	1.03155	3
85	C22orf23	-2.578	2.80438	1
86	ARHGAP36	-2.575	1.78907	2
87	SOSTDC1	-2.574	1.3856	2
88	HEMGN	-2.57	1.26218	2
89	ZEB2	-2.57	2.2774	1
90	ADAT3	-2.555	0.919548	3
91	C11orf97	-2.553	2.2579	1
92	CAPN13	-2.544	1.01919	2
93	KRTAP5-5	-2.536	1.05988	2
94	SERPINA10	-2.534	1.08095	2
95	PIH1D1	-2.514	2.14976	1
96	TSC22D2	-2.514	2.61101	1
97	NEDD8-MDP1	-2.504	1.46175	2
98	TIMP4	-2.503	1.3395	3
99	HIKESHI	-2.499	2.1408	1
100	SET	-2.499	2.60168	1
101	SSX4	-2.49	1.96505	1
102	CD74	-2.478	3.18493	1
103	GTF3C4	-2.471	2.58858	1
104	ARSF	-2.468	1.09286	2
105	ME1	-2.465	2.11024	1
106	CTRB1	-2.458	2.58163	1
107	C19orf38	-2.457	1.08978	3
108	BSG	-2.445	1.11708	2
109	TAF8	-2.443	1.08978	2
110	PLEKHM3	-2.429	1.27095	2
111	ABCA13	-2.421	1.65291	3
112	FREM1	-2.42	2.05609	1
113	ABCC9	-2.414	2.04397	1
114	MT1HL1	-2.408	2.04087	1
115	PRR12	-2.399	0.752383	3
116	ERBB2	-2.397	2.03428	1
117	FZD9	-2.391	2.03319	1
118	PABPC3	-2.385	2.4377	1
119	UCKL1	-2.382	0.862744	3
120	ZNF296	-2.374	2.43292	1
121	FBXO34	-2.374	0.879854	3
122	ITGA4	-2.37	0.768421	3
123	CEP85L	-2.369	2.67474	1
124	DENND2D	-2.353	2.00774	1
125	CDH16	-2.335	2.32424	3
126	LARP4B	-2.333	2.41171	1
127	CTDSPL2	-2.333	1.98818	1
128	PRKAR1A	-2.333	2.41171	1
129	PXYLP1	-2.328	1.97612	1
130	PGPEP1L	-2.323	2.37135	1
131	MGP	-2.32	1.11078	2
132	ATAD5	-2.318	0.838841	3
133	CD72	-2.316	0.71402	3
134	WHRN	-2.313	2.36808	1
135	ATRNL1	-2.286	2.30725	1
136	TBC1D13	-2.284	1.17557	2
137	ATP1A3	-2.282	1.93319	1
138	SLC25A30	-2.278	1.20334	2
139	DTX2	-2.277	2.28708	1
140	EYA3	-2.276	0.894997	3
141	DCAF4L2	-2.274	1.1994	2
142	SRRT	-2.27	0.85787	3
143	FARSA	-2.269	2.53388	1
144	NVL	-2.263	1.70359	2
145	NOTCH2NL	-2.261	1.90871	1
146	ZNF479	-2.26	2.26184	1
147	HEPH	-2.26	0.84185	3
148	MUC21	-2.254	0.989666	3
149	SCARB2	-2.253	0.873317	3
150	IFI16	-2.244	2.24557	1
151	FAM47C	-2.228	2.19321	1
152	TMEM161B	-2.221	1.88635	1
153	CFAP44	-2.22	2.17027	1
154	WWC2	-2.22	2.44068	1
155	THOC3	-2.205	2.14834	1
156	MARS	-2.202	0.770626	3
157	SCGB1A1	-2.199	1.84567	1
158	LONRF2	-2.192	1.84466	1
159	MRPL34	-2.192	1.37109	3
160	CYP3A43	-2.188	1.01888	3
161	MARVELD1	-2.188	1.84393	1
162	PMCH	-2.186	1.19669	3
163	MAD2L1BP	-2.184	2.13417	1
164	OR7E24	-2.182	1.24573	2
165	ANKMY1	-2.178	1.8344	1
166	HTR3D	-2.172	1.04335	2
167	XXYLT1	-2.169	1.44341	2
168	MROH2A	-2.166	1.61487	3
169	NXPE4	-2.16	1.13708	2
170	LRRC56	-2.158	1.19769	2
171	MAGEH1	-2.157	2.41171	1
172	ME3	-2.15	1.36662	2
173	COA4	-2.15	1.73968	3
174	KSR1	-2.144	1.00595	2
175	IVNS1ABP	-2.141	1.79542	1
176	ZNF547	-2.141	0.732092	3
177	SPATA8	-2.138	2.08978	1
178	PSMD2	-2.138	2.08978	1
179	C19orf33	-2.138	2.08978	1
180	OR5A2	-2.136	1.27715	3
181	GIF	-2.134	0.7819	3
182	RAB36	-2.131	2.08499	1
183	MMD2	-2.129	2.02266	3
184	GIMAP6	-2.128	2.3644	1
185	BSPRY	-2.127	1.10906	2
186	PCDHB3	-2.125	2.07951	1
187	ITGAL	-2.123	1.78367	1
188	C16orf92	-2.12	0.988239	3
189	DTNBP1	-2.12	1.78166	1
190	MXRA5	-2.115	1.08978	2
191	MINOS1-NBL1	-2.114	1.77194	1
192	HES7	-2.112	1.67474	2
193	CEP295NL	-2.111	0.946714	3
194	PSG6	-2.11	1.2307	2
195	ZNF319	-2.105	1.76569	1
196	TRIM49D1	-2.1	1.51704	2
197	GLYATL3	-2.098	2.0294	2
198	STAB2	-2.098	1.599	2
199	ISY1-RAB43	-2.091	1.75384	1
200	HCAR3	-2.09	0.860197	3
201	LAMP3	-2.087	0.835732	3
202	PPP1R35	-2.079	2.02658	1
203	LCNL1	-2.076	1.06107	3
204	MTRNR2L4	-2.074	1.74024	1
205	ARHGEF37	-2.073	2.02621	1
206	STOX2	-2.069	0.830215	3
207	BRIP1	-2.067	1.27237	2
208	CMA1	-2.06	2.20817	1
209	ARHGDIA	-2.059	0.82573	3
210	KCNC2	-2.058	1.72589	1
211	C15orf52	-2.057	0.77764	3
212	C12orf60	-2.056	1.38456	1
213	AQP6	-2.053	1.72157	1
214	ZNF776	-2.05	1.71913	1
215	NELL1	-2.047	2.00231	1
216	TEX37	-2.043	1.70927	1
217	SLC12A6	-2.04	0.721716	3
218	ZNF98	-2.037	1.99871	1
219	PHF23	-2.037	0.804939	3
220	KNG1	-2.036	1.063	3
221	CLNK	-2.033	0.697657	3
222	CLIC6	-2.033	1.69868	1
223	NPM3	-2.032	0.963344	3
224	ESRRB	-2.024	0.736141	3
225	SRR	-2.023	1.6952	1
226	IFI27L1	-2.022	1.97063	1
227	PRKAA2	-2.018	0.98098	3
228	BLOC1S2	-2.015	2.13657	1
229	NR2F2	-2.014	1.6873	1
230	EPHX3	-2.013	1.08176	2
231	LMO2	-2.009	0.923585	3
232	POU3F2	-2.009	1.68479	1
233	POLN	-2.008	1.96425	1
234	PCOLCE2	-2.007	1.6842	1
235	TBC1D9	-2.003	1.96232	1
236	NLGN4Y	-1.998	0.884624	3
237	MTOR	-1.997	1.25284	3
238	FAM109A	-1.994	2.11487	1
239	ARHGAP25	-1.988	1.65516	2
240	NSUN3	-1.987	1.49954	2
241	RERE	-1.985	1.93383	1
242	CNBP	-1.983	1.0458	2
243	RAB7A	-1.983	1.20853	2
244	KRT37	-1.982	1.66597	1
245	ZNF276	-1.981	1.08224	3
246	HNF1A	-1.979	0.660934	3
247	FGD6	-1.977	1.65963	1
248	RAN	-1.973	0.672071	3
249	FKBP15	-1.972	1.92267	1
250	NDC80	-1.97	1.04731	2
251	TTN	-1.968	1.92072	1
252	TRAF3IP3	-1.967	0.676237	3
253	PIWIL2	-1.965	0.898118	3
254	C4orf48	-1.964	1.91706	1
255	LPL	-1.963	1.64437	1
256	PDAP1	-1.961	2.08978	1
257	RIPPLY2	-1.96	1.00188	2
258	PBX4	-1.958	1.64139	1
259	TPBGL	-1.957	1.41378	2
260	UTRN	-1.957	1.3024	3
261	NPY5R	-1.954	1.94458	3
262	GHSR	-1.951	1.90336	1
263	PRDM13	-1.951	1.00269	2
264	KIF1B	-1.95	1.46469	2
265	SPEG	-1.948	0.943128	2
266	CDC14A	-1.944	1.63035	1
267	AKR1D1	-1.943	1.33696	3
268	OR6C2	-1.94	1.62942	1
269	LTB4R	-1.938	1.62782	3
270	MARCKS	-1.935	1.891	1
271	CDH3	-1.931	1.88785	1
272	PYROXD1	-1.929	1.28697	2
273	RUFY1	-1.928	1.88773	1
274	SMARCA5	-1.928	1.62455	1
275	IMMP1L	-1.927	1.36564	2
276	USP32	-1.927	0.693035	3
277	CNOT2	-1.926	0.759304	3
278	PBDC1	-1.926	1.17075	3
279	SRSF5	-1.926	0.887322	3
280	KCTD1	-1.925	1.62333	1
281	MS4A4A	-1.925	2.03983	1
282	ZBTB17	-1.924	1.88679	1
283	APOL6	-1.922	1.4875	2
284	C10orf10	-1.921	1.62265	1
285	C10orf128	-1.917	1.61951	1
286	NCCRP1	-1.917	1.14867	2
287	SPATS2	-1.916	1.8707	1
288	FAM196B	-1.912	1.86689	1
289	RAB39B	-1.91	1.20577	3
290	TNC	-1.907	1.15663	3
291	ZBED6	-1.905	1.85593	1
292	LOC653602	-1.901	1.85162	1
293	GFI1B	-1.898	1.2597	2
294	SNIP1	-1.896	1.24346	3
295	CHRND	-1.893	1.60435	2
296	MRPS28	-1.892	0.757034	3
297	LETM2	-1.891	0.937774	3
298	ANXA4	-1.891	0.961552	2
299	CCDC168	-1.887	2.02245	1
300	CAPN12	-1.884	1.5975	1
301	NLK	-1.883	1.83852	1
302	MYOZ3	-1.883	1.59701	1
303	PTGES3	-1.881	2.02139	1
304	SHROOM2	-1.881	1.08978	2
305	LACTB2	-1.877	1.4646	1
306	PIGC	-1.876	0.748309	3
307	TECPR1	-1.873	1.82438	1
308	ASPHD1	-1.872	0.770405	3
309	FAM111A	-1.872	0.699877	3
310	NUBPL	-1.869	0.626019	3
311	TACC2	-1.866	1.82158	1
312	ACTRT2	-1.866	1.82158	1
313	ARID4A	-1.866	1.58319	1
314	BRINP2	-1.864	1.58089	1
315	BRSK2	-1.863	1.81848	1
316	GNAZ	-1.86	0.941607	2
317	SLC6A17	-1.86	1.8177	1
318	C1orf61	-1.859	1.578	1
319	ZNF25	-1.859	0.570158	3
320	ACTA2	-1.857	0.538812	3
321	SPATC1	-1.856	1.8139	1
322	LAMC2	-1.852	0.960494	2
323	HNRNPH1	-1.851	1.57217	1
324	OR5H6	-1.85	0.818294	3
325	DERL1	-1.849	1.57193	1
326	MUC8	-1.848	0.943557	3
327	BUB1B	-1.847	1.09307	2
328	GIMAP7	-1.844	1.50335	2
329	RPIA	-1.843	1.56469	1
330	ZNF558	-1.841	1.56245	1
331	BMP7	-1.841	1.97048	1
332	RPL39	-1.84	0.810937	3
333	SRP54	-1.838	0.882501	2
334	EFEMP1	-1.837	1.7917	1
335	RFC4	-1.837	0.715382	3
336	SLA	-1.835	1.23035	3
337	COLEC12	-1.835	1.56092	1
338	KRT28	-1.834	1.00543	2
339	PON2	-1.834	1.78985	1
340	CEP350	-1.834	1.16225	2
341	LYPD1	-1.833	1.3779	2
342	YTHDF3	-1.832	1.55986	1
343	MOV10	-1.83	1.55926	1
344	SUPT3H	-1.828	1.78679	1
345	IFITM10	-1.826	1.55523	1
346	ZNF274	-1.823	1.95485	1
347	ZNF524	-1.821	1.55343	1
348	RPS11	-1.82	1.55308	1
349	ATAD3B	-1.818	1.55168	1
350	LOC101929726	-1.817	1.55066	1
351	FKBPL	-1.816	1.08978	2
352	CBY3	-1.815	1.0926	3
353	LEFTY1	-1.814	1.94202	1
354	ATP5L	-1.811	1.57247	2
355	A2ML1	-1.81	1.39706	2
356	IFT122	-1.81	1.76653	1
357	GINS3	-1.809	0.558801	3
358	DNAJB1	-1.807	1.76614	1
359	OR4C46	-1.806	1.53814	1
360	SHTN1	-1.806	1.04796	3
361	ZNF578	-1.805	1.53805	1
362	PDXDC1	-1.804	1.24268	2
363	OR1L8	-1.801	1.02552	2
364	NDE1	-1.8	1.0285	2
365	CD59	-1.799	1.03148	2
366	GCM1	-1.798	1.76371	1
367	FCGR2C	-1.798	0.711627	3
368	MFF	-1.797	0.929313	2
369	OR14A16	-1.796	1.1122	2
370	CBWD7	-1.795	1.7628	1
371	FAM104A	-1.794	0.579162	3
372	PITX1	-1.792	1.75571	1
373	RWDD3	-1.791	1.52866	1
374	SCRG1	-1.789	1.52855	1
375	OR5AR1	-1.789	0.673429	3
376	SPTLC1	-1.788	1.16104	3
377	DNAL4	-1.787	1.5238	1
378	MYO10	-1.787	1.75373	1
379	SPECC1L	-1.786	0.567304	3
380	SPHKAP	-1.786	1.20349	3
381	TXNDC12	-1.785	1.52098	1
382	POLR3F	-1.779	1.04294	2
383	ALG1L2	-1.779	1.90691	1
384	LY75-CD302	-1.778	1.47278	3
385	SYCE2	-1.778	1.74246	1
386	CLASRP	-1.777	1.54628	2
387	OR52R1	-1.777	1.14501	2
388	ARFIP2	-1.777	1.04521	3
389	SELENOO	-1.776	0.874854	2
390	CD164	-1.776	1.07315	3
391	EPHB4	-1.772	1.51136	1
392	NAIF1	-1.771	1.89713	1
393	EFCAB5	-1.769	1.24628	2
394	KIAA0100	-1.767	1.89452	1
395	FERD3L	-1.766	1.50739	1
396	SPAST	-1.766	1.08978	2
397	HTN1	-1.765	1.50616	1
398	ACTR10	-1.765	0.879722	2
399	ARNTL2	-1.765	1.73748	1
400	FAM151A	-1.763	1.89405	1
401	SLC27A1	-1.763	0.731704	3
402	LOC285556	-1.762	1.50481	1
403	FTHL17	-1.761	1.50398	1
404	RIOK2	-1.76	1.58709	2
405	CRYGA	-1.757	1.50256	1
406	RPL24	-1.757	0.878426	2
407	RAMP3	-1.756	1.50024	1
408	DHDH	-1.755	1.04348	2
409	OTOP1	-1.754	0.866453	2
410	SPIN2A	-1.754	1.72391	1
411	MAP3K2	-1.753	0.861005	2
412	OR6C74	-1.752	1.101	2
413	EBF4	-1.752	1.49936	1
414	RARA	-1.748	0.765114	3
415	LMAN2L	-1.748	1.49523	1
416	TM4SF5	-1.747	1.71781	1
417	CISD1	-1.746	0.98508	3
418	DRC7	-1.746	1.49384	1
419	RNF26	-1.745	1.3962	2
420	CENPH	-1.744	0.875522	3
421	VSIG2	-1.741	1.03778	2
422	LCE1B	-1.739	1.70853	1
423	RPL18	-1.738	1.15728	2
424	NELFA	-1.737	1.48678	1
425	HOXC12	-1.736	0.740132	3
426	HDAC2	-1.735	1.01726	3
427	MED18	-1.734	1.30318	2
428	ARPC5	-1.733	1.51372	2
429	CHRNA7	-1.733	1.48369	1
430	TMEM27	-1.733	1.8594	1
431	TNFSF4	-1.733	1.06261	2
432	EHD2	-1.73	1.68203	2
433	FBLN5	-1.729	1.13195	2
434	BDKRB1	-1.728	1.48057	1
435	CA3	-1.728	0.84185	3
436	KIF2C	-1.727	1.69719	1
437	GRM4	-1.726	1.47619	1
438	TRIM67	-1.725	0.56668	3
439	SNAI1	-1.725	1.47543	1
440	AKR1B10	-1.724	1.69611	1
441	HAPLN2	-1.724	0.953617	2
442	DDAH2	-1.721	0.987898	2
443	AFF1	-1.721	1.15221	1
444	RCOR1	-1.72	1.69294	1
445	ABCA12	-1.72	1.47294	1
446	NPIPA3	-1.72	1.1994	3
447	DSCR4	-1.719	0.874204	3
448	AP4E1	-1.717	1.69005	1
449	ZDHHC1	-1.717	1.25183	2
450	TBX5	-1.716	0.99118	2
451	POU2F3	-1.715	1.68768	1
452	C7orf31	-1.714	0.649205	3
453	EPN1	-1.714	1.46927	1
454	UPF3B	-1.714	0.863774	2
455	DDX46	-1.714	1.18211	3
456	RNF139	-1.713	1.46922	1
457	CC2D2B	-1.712	1.2304	3
458	FBXO25	-1.71	1.68494	1
459	NOP14	-1.71	1.46829	1
460	ANXA6	-1.709	0.861445	3
461	ZNF230	-1.709	1.09483	2
462	FAM86B1	-1.707	0.578764	3
463	HSDL1	-1.706	1.02536	2
464	CPM	-1.705	0.829981	3
465	TRABD2A	-1.704	1.83602	1
466	ABCF3	-1.703	0.900141	2
467	KLHL26	-1.702	0.686199	3
468	PRM2	-1.701	0.81	3
469	HPSE2	-1.701	1.16333	2
470	PTGES2	-1.701	1.67864	1
471	SRCAP	-1.7	0.772437	3
472	H2AFX	-1.7	1.46417	1
473	CREM	-1.699	1.19454	3
474	C4orf26	-1.699	1.67852	1
475	SLC30A1	-1.698	0.980722	3
476	CNOT11	-1.697	1.46295	1
477	SLC45A3	-1.696	0.867385	2
478	OR51I2	-1.694	0.894815	2
479	C20orf78	-1.692	0.943557	2
480	C12orf40	-1.692	0.729483	3
481	FBXO41	-1.69	1.11024	2
482	KLRB1	-1.69	0.940551	2
483	SYNC	-1.686	1.45419	1
484	DNAJC19	-1.685	1.66981	1
485	C1orf127	-1.685	0.950171	3
486	OR4C15	-1.684	1.45414	1
487	HMCN2	-1.683	1.12877	3
488	UBTFL1	-1.683	1.66879	1
489	NLRP5	-1.682	1.26705	2
490	P2RY10	-1.682	1.45235	1
491	OR6B3	-1.679	1.66315	1
492	ZMYM1	-1.679	0.66194	3
493	STARD3	-1.678	0.925739	2
494	LAMA5	-1.678	1.44867	1
495	CXCR5	-1.677	1.44811	1
496	TMEM207	-1.676	1.44791	1
497	DESI1	-1.675	1.5367	1
498	CLDN23	-1.674	1.65951	1
499	INPP5A	-1.674	1.44473	1
500	PCDHA7	-1.673	1.44424	1
501	LYRM7	-1.673	0.580918	3
502	P2RX3	-1.672	0.504815	3
503	METTL13	-1.672	1.6562	1
504	HIST2H2BE	-1.672	1.03825	2
505	C16orf97	-1.671	1.81106	1
506	PLEKHH3	-1.671	1.81106	1
507	PPM1J	-1.67	0.700642	3
508	CD81	-1.67	1.65596	1
509	F8	-1.669	1.00848	3
510	GLRX2	-1.668	0.858591	2
511	QRSL1	-1.667	1.80867	1
512	CALCA	-1.665	1.05269	3
513	C9orf66	-1.664	1.6512	1
514	FAM9B	-1.664	1.43606	1
515	GMEB1	-1.663	0.874609	2
516	MRPL3	-1.663	1.43545	1
517	PLA2G4E	-1.663	1.31691	2
518	YWHAB	-1.663	1.02468	2
519	VNN1	-1.662	0.54229	3
520	ADGRF1	-1.661	1.3188	2
521	DEFB119	-1.66	1.43348	1
522	GPR18	-1.66	0.916041	2
523	C8G	-1.66	0.54491	3
524	RNF225	-1.659	0.687406	3
525	GJA9	-1.659	1.64382	1
526	SCML1	-1.658	1.03939	2
527	CCDC28B	-1.658	1.43326	1
528	NXPE3	-1.657	1.00374	2
529	ZNF561	-1.651	1.63521	1
530	OR13D1	-1.65	0.808656	3
531	NSF	-1.649	1.59335	3
532	C4orf51	-1.649	1.63448	1
533	IGFBP4	-1.647	1.6341	1
534	PSMD5	-1.647	1.42538	1
535	COL18A1	-1.647	0.576112	3
536	RHEBL1	-1.646	1.31728	2
537	FAH	-1.645	1.63175	1
538	BSND	-1.645	0.929491	3
539	TLK2	-1.644	1.15932	3
540	CTF1	-1.643	0.728038	3
541	DCAF8	-1.642	0.619214	3
542	SH3YL1	-1.641	1.60629	3
543	GEMIN5	-1.64	1.42053	1
544	SLC9A1	-1.64	1.22056	2
545	DDX20	-1.639	1.13136	2
546	POLR2M	-1.638	0.652636	3
547	BTLA	-1.636	1.41532	1
548	MMP13	-1.636	0.921462	2
549	FABP4	-1.635	1.41497	1
550	CXXC1	-1.635	1.62631	1
551	RNF4	-1.631	1.62583	1
552	WNK3	-1.631	0.937301	2
553	MOGS	-1.631	1.62583	1
554	CMTM5	-1.63	0.829953	2
555	ABCC11	-1.626	0.954214	3
556	PNKP	-1.625	1.76429	1
557	CTSS	-1.625	1.62346	1
558	SOX10	-1.625	0.925802	3
559	EPHA5	-1.624	0.884519	2
560	DDX19A	-1.624	0.916713	2
561	CTSD	-1.623	1.15328	2
562	TPO	-1.622	1.62321	1
563	GAR1	-1.621	1.09705	3
564	KRT6C	-1.62	1.40846	1
565	SIRT1	-1.618	0.834928	2
566	FANCM	-1.618	0.825232	2
567	PAK5	-1.617	0.995073	2
568	FBXW9	-1.617	1.40703	1
569	PRKCI	-1.614	1.61833	1
570	NXF5	-1.614	1.29564	2
571	ZFYVE16	-1.614	1.40307	1
572	TOM1L2	-1.611	0.686422	3
573	LAPTM5	-1.61	1.61369	1
574	UNG	-1.609	1.39378	2
575	FAM109B	-1.607	1.60862	1
576	NET1	-1.604	1.39824	1
577	OMG	-1.604	0.898002	3
578	AGTR1	-1.603	1.2742	2
579	MLF1	-1.603	0.995636	2
580	NAP1L3	-1.603	1.3979	1
581	OPRL1	-1.6	1.40103	3
582	C11orf57	-1.6	1.74185	1
583	MCEE	-1.6	0.866696	2
584	ATG12	-1.599	1.60579	1
585	ZNF587B	-1.598	1.39331	1
586	SPRR2G	-1.598	0.801402	3
587	ZMYM6	-1.597	0.908751	2
588	PADI2	-1.596	1.39317	1
589	RBM3	-1.595	1.00972	2
590	KRT18	-1.594	1.39368	3
591	PHF1	-1.594	0.925802	2
592	DALRD3	-1.594	0.830391	2
593	CCL3L1	-1.594	1.6035	1
594	MFSD5	-1.594	0.665751	3
595	DLG1	-1.593	0.953106	2
596	UCN2	-1.592	1.60116	1
597	LILRA4	-1.591	0.987376	2
598	ALPK1	-1.591	0.724743	3
599	LRRC15	-1.589	0.981718	2
600	ME2	-1.589	0.700907	3
601	RNF17	-1.589	1.59914	1
602	PHF20	-1.588	1.11169	3
603	GAL3ST3	-1.586	1.45656	2
604	BHLHB9	-1.585	0.538368	3
605	HIST1H3F	-1.584	1.6128	2
606	DNER	-1.583	0.53035	3
607	ZHX2	-1.581	0.79132	2
608	DNAJB5	-1.58	1.59526	1
609	METTL7B	-1.579	1.38133	1
610	HIGD1C	-1.577	0.537923	3
611	SERPINB3	-1.577	1.41025	3
612	OR4A15	-1.576	1.59321	1
613	BRD8	-1.575	1.37981	1
614	SUMO2	-1.574	0.544541	3
615	DEGS1	-1.574	0.956883	2
616	AHR	-1.573	1.08978	2
617	PDE4A	-1.573	1.58858	1
618	PDGFA	-1.573	1.37928	1
619	ATXN7L3B	-1.572	1.37795	1
620	DNAH2	-1.571	0.76202	3
621	ACTR1B	-1.57	0.518701	3
622	TIPIN	-1.57	1.16107	2
623	OGDHL	-1.57	1.37767	1
624	FOXJ1	-1.569	0.944284	2
625	SMARCD3	-1.569	0.87863	3
626	RASSF9	-1.569	0.874412	2
627	KRT3	-1.568	1.71292	1
628	ZFYVE1	-1.568	1.58499	1
629	C16orf70	-1.568	1.10109	2
630	DPT	-1.567	1.37688	1
631	IRF2BP2	-1.567	0.652857	3
632	SERPINI2	-1.567	1.17866	2
633	MAGEA5	-1.565	1.37468	1
634	FAM170B	-1.564	1.37399	1
635	SDHAF1	-1.563	1.62474	3
636	DBNDD1	-1.562	1.16437	2
637	CDKN1A	-1.561	1.5801	1
638	TDRKH	-1.561	1.70511	1
639	SYTL2	-1.56	0.536644	3
640	NDST4	-1.56	0.722134	3
641	C10orf95	-1.56	1.57916	1
642	MDGA1	-1.559	1.03646	2
643	MTRNR2L10	-1.558	0.861509	2
644	ZDHHC23	-1.557	0.801899	2
645	ZNF705G	-1.556	1.04589	1
646	PPWD1	-1.556	1.57631	1
647	PARP8	-1.556	1.0035	3
648	PINLYP	-1.555	1.5762	1
649	GHRL	-1.555	1.37018	1
650	CT45A5	-1.554	0.931552	3
651	RPF1	-1.554	1.26139	2
652	RPS21	-1.553	0.985507	2
653	ZNF80	-1.553	1.5752	1
654	IGH	-1.549	0.919852	2
655	CA2	-1.548	1.36472	1
656	MMP20	-1.547	1.57056	1
657	ABCG1	-1.547	1.3644	1
658	RBM33	-1.546	1.36374	1
659	HSPA5	-1.546	0.733386	3
660	DCUN1D1	-1.545	1.56643	1
661	TRPC5OS	-1.544	0.911685	3
662	VPS39	-1.543	1.26885	2
663	AMPH	-1.543	1.56565	1
664	FGR	-1.542	1.35987	1
665	RASD1	-1.541	0.820591	2
666	IGSF5	-1.54	1.20761	2
667	ITIH6	-1.538	0.785667	2
668	GPR143	-1.537	1.35683	1
669	DIXDC1	-1.537	1.56208	1
670	GCLM	-1.535	1.35551	1
671	GRK1	-1.535	1.35559	1
672	FMOD	-1.534	1.56092	1
673	MINDY1	-1.534	0.905245	2
674	GPRC5C	-1.534	0.920106	2
675	BRF2	-1.533	0.776801	2
676	MAP2K4	-1.533	0.944426	2
677	NPAP1	-1.532	1.31317	3
678	PGAP1	-1.532	0.84995	2
679	FAR1	-1.532	1.11423	2
680	CSTF3	-1.531	0.988579	2
681	ZNF346	-1.531	0.948049	3
682	ERAP2	-1.529	1.55544	2
683	IER5	-1.528	1.55656	1
684	PRKAR2A	-1.528	1.35281	1
685	OR1J4	-1.527	0.762761	3
686	SLC2A5	-1.527	1.35162	1
687	CD69	-1.527	1.49072	2
688	TMEM45B	-1.526	0.695146	3
689	MOXD1	-1.526	0.980153	3
690	GPSM1	-1.526	1.42945	3
691	GLDN	-1.526	0.972101	2
692	TYMS	-1.526	1.35059	1
693	EHD1	-1.525	0.62676	3
694	KRAS	-1.524	0.687209	3
695	WIPI2	-1.523	1.00837	2
696	SAAL1	-1.522	1.55428	1
697	KRTAP12-1	-1.522	1.34964	1
698	INA	-1.521	1.02902	2
699	F8A1	-1.519	0.928623	3
700	LAPTM4A	-1.519	0.921208	2
701	CYB5R2	-1.518	1.13914	2
702	RANBP10	-1.517	1.34493	1
703	MRGPRX3	-1.516	1.42957	2
704	MMP8	-1.516	0.77021	2
705	CHRNB2	-1.515	1.34428	1
706	FZD3	-1.515	0.744728	3
707	KANK2	-1.514	1.34353	1
708	LRP2BP	-1.514	1.54921	1
709	MMP27	-1.513	1.34216	1
710	CD200R1	-1.512	1.18148	3
711	PNMA6A	-1.512	1.24219	2
712	CDCA5	-1.511	1.67474	1
713	OR2L3	-1.511	1.06887	2
714	PCCA	-1.511	1.34084	1
715	NDUFA13	-1.511	1.67474	1
716	MS4A18	-1.511	0.538184	3
717	CGREF1	-1.51	1.54609	1
718	CCL1	-1.51	1.34059	1
719	SLAIN2	-1.509	0.974875	2
720	BTNL9	-1.508	1.54295	1
721	PHLDB2	-1.508	1.3401	1
722	ATOX1	-1.506	1.33771	1
723	IGSF9	-1.506	1.49858	3
724	TMEM232	-1.502	0.914098	2
725	STRA8	-1.501	0.845852	2
726	POLR2E	-1.501	1.53724	1
727	RGS3	-1.501	1.53724	1
728	TNFSF13B	-1.5	0.428892	3
729	ADRB2	-1.499	1.3332	1
730	CARNS1	-1.499	0.641371	3
731	RIT1	-1.498	1.33305	1
732	RNF8	-1.498	1.53639	1
733	SORBS1	-1.497	0.872386	2
734	NBEA	-1.497	0.683618	3
735	HYI	-1.497	1.53519	1
736	HRASLS2	-1.496	1.33079	1
737	ZNF138	-1.496	0.744787	3
738	PRAP1	-1.495	1.33029	1
739	EP300	-1.495	1.53475	1
740	STRAP	-1.494	1.53416	1
741	IL1RAPL2	-1.493	1.53408	1
742	PPP4C	-1.491	1.0839	2
743	IRF2BPL	-1.491	1.32728	1
744	TM7SF2	-1.491	1.53338	1
745	GPER1	-1.49	0.975007	3
746	PRKCSH	-1.49	1.06107	3
747	NASP	-1.488	1.32531	1
748	NOP9	-1.486	0.984695	3
749	PCBP3	-1.486	1.00202	2
750	OR2T11	-1.485	0.879317	2
751	ANKH	-1.485	0.803869	2
752	SMS	-1.485	0.449889	3
753	IRF2	-1.484	1.32357	1
754	POFUT2	-1.483	1.52002	1
755	SYNJ1	-1.482	1.32145	1
756	CCDC39	-1.481	0.952274	2
757	OPN1SW	-1.481	1.51787	1
758	ARMC8	-1.48	1.32021	1
759	TLR4	-1.48	1.18459	2
760	VEPH1	-1.48	0.807714	2
761	G3BP1	-1.479	1.63727	1
762	MTFR2	-1.479	1.18315	2
763	ALG14	-1.478	0.64643	3
764	GALR3	-1.478	1.31926	1
765	SERP1	-1.477	1.51622	1
766	TRIM15	-1.477	1.63627	1
767	IER5L	-1.476	1.51403	1
768	TALDO1	-1.476	1.3186	1
769	CNMD	-1.475	1.3184	1
770	CACNB2	-1.474	0.652636	3
771	KIAA0355	-1.473	1.51372	1
772	NDUFC1	-1.472	1.51235	1
773	CSNK2A1	-1.471	1.04994	2
774	GRAMD1B	-1.471	0.791458	2
775	USP54	-1.47	1.08978	3
776	EHHADH	-1.47	0.861649	2
777	PABPN1L	-1.47	1.20525	3
778	ZGPAT	-1.469	0.80781	3
779	PI4KB	-1.468	0.907684	2
780	GPATCH1	-1.468	1.31522	1
781	SAR1A	-1.468	1.509	1
782	RILP	-1.468	1.31517	1
783	IFNL3	-1.467	1.09819	2
784	ARCN1	-1.467	0.879761	2
785	PRR21	-1.467	1.08703	2
786	BAZ1B	-1.467	1.50747	1
787	CLEC6A	-1.467	0.495732	3
788	CARMIL3	-1.466	1.31479	1
789	SGTA	-1.464	0.799481	2
790	TSC22D1	-1.464	0.675811	3
791	PCF11	-1.463	0.638082	3
792	PLCD1	-1.463	1.31347	1
793	ELMO1	-1.463	1.12775	2
794	XAGE2	-1.462	0.939535	3
795	ANKRD22	-1.461	0.413126	3
796	MORN3	-1.461	1.50481	1
797	ZNF763	-1.459	1.29687	3
798	EXD3	-1.459	0.922712	2
799	BRMS1L	-1.458	1.30943	1
800	CHN2	-1.457	1.30909	1
801	SNAPC4	-1.457	1.5032	1
802	TAF2	-1.457	1.30879	1
803	MTPAP	-1.456	1.30842	1
804	LIMCH1	-1.455	0.834366	2
805	LRP4	-1.455	0.807168	2
806	NRAS	-1.455	1.30787	1
807	RPS3A	-1.455	1.02511	3
808	CYP11B2	-1.454	0.741421	3
809	APOC3	-1.454	1.30737	1
810	NDUFAF5	-1.454	0.875273	3
811	OR8J1	-1.451	0.504815	3
812	WDFY1	-1.451	1.49936	1
813	AMOTL1	-1.448	1.49758	1
814	FOXI1	-1.448	1.30128	1
815	TMEM173	-1.448	1.30128	1
816	OR10H3	-1.447	0.826743	3
817	KRT12	-1.447	0.832346	2
818	SMG1	-1.446	1.49417	1
819	SFTA3	-1.446	0.807802	2
820	RPL14	-1.446	0.822785	3
821	DDX23	-1.446	1.2995	1
822	HOGA1	-1.445	0.405174	3
823	FAAH2	-1.445	1.29777	1
824	TMEM63C	-1.445	0.750976	2
825	HAUS8	-1.443	1.49263	1
826	EDDM3A	-1.442	1.6213	1
827	GUCY2D	-1.442	1.3188	2
828	HINT2	-1.442	0.484707	3
829	ARL6IP5	-1.441	0.549209	3
830	LSM5	-1.441	0.615292	3
831	PPIAL4C	-1.441	1.49002	1
832	CA14	-1.44	0.981185	2
833	RPN2	-1.44	1.29124	1
834	DACH2	-1.439	0.70339	3
835	CRYGC	-1.439	1.48938	1
836	ZNF563	-1.439	0.845155	2
837	GRK3	-1.438	0.922449	2
838	MUC5AC	-1.438	1.28822	1
839	TMEM169	-1.438	0.699831	3
840	SNAPC5	-1.437	0.869756	3
841	ZNF570	-1.437	1.28754	1
842	ASB10	-1.434	1.28479	1
843	CTNS	-1.434	0.953573	2
844	USP17L29	-1.434	0.969868	1
845	ZHX1-C8orf76	-1.433	1.48604	1
846	ARFRP1	-1.433	1.37135	1
847	AKAP10	-1.433	1.02756	2
848	SLC4A7	-1.433	0.959074	2
849	PSMA5	-1.432	0.516931	3
850	LRSAM1	-1.432	0.485894	3
851	TMEM115	-1.431	1.01578	3
852	MYL4	-1.43	1.02993	2
853	STAR	-1.43	0.761973	2
854	ABCA10	-1.429	1.17452	2
855	NKAIN3	-1.429	0.80082	2
856	HKDC1	-1.429	0.969912	3
857	ZBED4	-1.429	1.0439	2
858	IL17F	-1.428	1.48209	1
859	STT3A	-1.428	1.48209	1
860	KIF5C	-1.428	1.09262	3
861	MIER2	-1.428	1.2796	1
862	LHX3	-1.428	0.957958	2
863	MYSM1	-1.427	1.2791	1
864	PSMD4	-1.427	0.756006	2
865	CAP2	-1.426	1.27718	1
866	ARMC9	-1.426	0.748741	2
867	PGM3	-1.425	1.15334	1
868	FOXE3	-1.423	0.96519	3
869	WISP1	-1.423	0.897454	3
870	YDJC	-1.422	1.0095	2
871	FOXN2	-1.422	1.47507	1
872	PPT1	-1.422	1.2742	1
873	BST1	-1.422	0.843231	2
874	GOLGA8H	-1.422	1.15133	1
875	PLXNA4	-1.422	1.2741	1
876	WARS2	-1.421	0.854822	3
877	EMX1	-1.421	1.47458	1
878	HIST1H3D	-1.421	0.96154	1
879	B4GALT5	-1.421	0.831544	2
880	FAM91A1	-1.42	1.47369	1
881	TTR	-1.42	1.27357	1
882	RHBDD1	-1.42	1.60435	1
883	PHKG2	-1.418	1.27206	1
884	KIAA1671	-1.417	1.27191	1
885	PGLS	-1.416	1.47149	1
886	TMEM30A	-1.416	0.767849	3
887	ARHGEF25	-1.415	1.47101	1
888	OTOGL	-1.414	1.59933	1
889	RNF123	-1.414	1.47026	1
890	GABRD	-1.413	1.1826	2
891	ARL5A	-1.413	1.26976	1
892	LOC389895	-1.412	0.581541	3
893	ZNF883	-1.411	1.2683	1
894	ARFGEF3	-1.411	1.45656	3
895	PRAMEF26	-1.411	1.12758	3
896	ELF2	-1.41	1.1316	2
897	SPEM1	-1.41	0.730004	2
898	TNFSF18	-1.41	1.12114	3
899	DHRS9	-1.409	1.59792	1
900	CCR9	-1.409	0.949052	2
901	POT1	-1.409	1.17483	3
902	OR6M1	-1.408	0.841201	2
903	MAPRE2	-1.407	0.834866	2
904	DGUOK	-1.407	1.06782	2
905	BIRC7	-1.407	0.4049	3
906	LACTBL1	-1.406	1.46685	1
907	ZNF329	-1.406	1.26666	1
908	ANP32A	-1.406	1.26628	1
909	COL11A2	-1.405	1.46587	1
910	C9orf3	-1.405	1.41289	2
911	SEC63	-1.404	1.46564	1
912	TMED1	-1.403	1.26477	1
913	PAK1IP1	-1.403	1.11107	2
914	MEPE	-1.403	1.13776	2
915	ZFP2	-1.402	0.70045	3
916	CEBPG	-1.401	1.17886	2
917	PTPN18	-1.4	0.78888	2
918	OR5M9	-1.4	1.26224	1
919	SGK1	-1.4	1.22728	3
920	GOLGA6L10	-1.4	1.46459	1
921	ANKRD55	-1.4	0.811965	3
922	EXTL2	-1.399	1.5898	1
923	FEZF1	-1.399	1.26184	1
924	GPR151	-1.398	1.42728	2
925	MANEAL	-1.398	1.46397	1
926	SYCP1	-1.398	0.866602	2
927	NDRG1	-1.397	1.26126	1
928	UBN2	-1.397	1.46299	1
929	FAM72A	-1.397	1.0341	3
930	KLF7	-1.395	1.46259	1
931	MLLT11	-1.394	1.11376	3
932	OR5AC2	-1.394	1.26486	3
933	ATP7A	-1.393	0.804023	3
934	C8orf58	-1.392	1.46175	1
935	FAM83B	-1.391	0.779572	2
936	COQ2	-1.391	1.46148	1
937	NEK1	-1.391	1.18578	2
938	ALG5	-1.39	1.45942	1
939	CABIN1	-1.389	0.814795	2
940	INHBA	-1.389	1.25365	1
941	RICTOR	-1.387	1.05325	2
942	HPX	-1.386	0.988375	2
943	DBF4	-1.385	1.20167	2
944	SRSF6	-1.385	1.32603	2
945	MED27	-1.385	1.25024	1
946	HYAL3	-1.384	0.899347	3
947	INSL3	-1.383	1.24859	1
948	RPS3	-1.383	0.490943	3
949	RASA4B	-1.382	1.24773	1
950	GNGT2	-1.382	1.45353	1
951	C5orf63	-1.382	0.774276	2
952	RNF32	-1.381	1.12106	3
953	FBLIM1	-1.38	1.45145	1
954	NES	-1.379	1.45001	1
955	CD180	-1.379	1.2445	1
956	MROH1	-1.378	0.848059	3
957	RNGTT	-1.378	0.91855	2
958	SLFN13	-1.377	1.02507	2
959	C8orf46	-1.377	0.743009	2
960	RANBP2	-1.375	1.14185	2
961	STAC2	-1.374	1.44476	1
962	GINS4	-1.374	1.23916	1
963	LIN54	-1.373	0.883761	3
964	TP53TG3C	-1.373	0.822925	2
965	CHUK	-1.371	1.23702	1
966	GMPR	-1.371	0.427891	3
967	QRFP	-1.371	0.81838	2
968	ITPR2	-1.371	1.23729	1
969	XPR1	-1.371	1.15867	3
970	PRR4	-1.37	1.44381	1
971	C16orf47	-1.37	0.767849	2
972	CCDC144A	-1.37	1.23662	1
973	OR4S1	-1.369	0.792796	2
974	PRIMA1	-1.368	1.23388	1
975	FNDC11	-1.368	1.23397	1
976	UBALD1	-1.367	1.18081	2
977	FOXS1	-1.367	0.904968	2
978	HMOX1	-1.367	0.598087	3
979	RAB5C	-1.367	1.23348	1
980	GTF2H4	-1.366	0.569521	3
981	LBHD1	-1.366	1.43936	1
982	FURIN	-1.365	0.415617	3
983	PRPSAP2	-1.365	1.43899	1
984	C8orf48	-1.364	1.231	1
985	FKBP8	-1.364	1.4377	1
986	ZNF737	-1.363	0.877895	2
987	ADAMTS6	-1.363	1.56238	1
988	CCDC18	-1.362	1.23056	1
989	EGFL8	-1.362	0.798837	3
990	TP53TG5	-1.361	1.43523	1
991	KNDC1	-1.361	1.23018	1
992	ADPRH	-1.36	0.668609	3
993	AAED1	-1.36	1.15118	2
994	SLC25A47	-1.359	1.22923	1
995	IL5	-1.359	1.22936	1
996	PIM1	-1.359	1.11042	2
997	PQBP1	-1.358	1.22878	1
998	TUBG2	-1.358	1.03731	2
999	UBAC2	-1.357	1.43326	1
1000	EDN2	-1.356	1.56076	1
1001	CLEC18A	-1.356	0.928314	2
1002	NGLY1	-1.356	1.0538	2
1003	PTPRC	-1.356	1.43201	1
1004	CMIP	-1.355	1.43196	1
1005	AOC3	-1.355	0.879098	3
1006	TMEM245	-1.354	1.3949	2
1007	LGALS9C	-1.353	1.43032	1
1008	GBA3	-1.352	0.715033	3
1009	PBXIP1	-1.351	0.854149	2
1010	ZNF705D	-1.351	1.2233	1
1011	C19orf81	-1.35	0.54725	3
1012	LRRC14B	-1.35	1.42867	1
1013	ALDH8A1	-1.35	1.01492	2
1014	HABP4	-1.349	0.579942	3
1015	MTHFR	-1.349	1.42759	1
1016	NFIA	-1.349	1.22116	1
1017	FAM160A1	-1.349	0.992443	2
1018	MFSD6L	-1.347	0.398385	3
1019	GPR63	-1.347	1.04345	2
1020	PIK3R3	-1.347	1.4255	1
1021	CYP19A1	-1.346	1.21894	1
1022	FCF1	-1.346	0.981316	2
1023	NUTM2B	-1.345	0.70907	3
1024	PAAF1	-1.345	1.21829	1
1025	IDH2	-1.344	0.823654	2
1026	USP50	-1.344	0.898977	3
1027	UGT1A4	-1.344	0.648781	2
1028	LBX2	-1.344	1.42235	1
1029	EEF1AKMT3	-1.343	1.21678	1
1030	BPHL	-1.343	0.508698	3
1031	MYH2	-1.342	1.42162	1
1032	CASS4	-1.342	1.21501	1
1033	LRRC32	-1.341	1.21351	1
1034	FCRL3	-1.34	1.42116	1
1035	ZCCHC10	-1.34	1.42116	1
1036	ZNF672	-1.34	0.786949	3
1037	MAL2	-1.339	0.506687	3
1038	EMC10	-1.339	0.838716	2
1039	RRAS	-1.339	1.21177	1
1040	ANXA8	-1.338	1.41896	1
1041	FAM157B	-1.337	1.54827	1
1042	GABRB1	-1.337	0.469191	3
1043	FDCSP	-1.337	0.982021	2
1044	SERPINI1	-1.337	0.82513	2
1045	PGA3	-1.336	0.84185	3
1046	CSDE1	-1.336	1.41643	1
1047	SYNPO2L	-1.334	0.921239	2
1048	AKR1C2	-1.333	1.41456	1
1049	ALPK3	-1.332	1.20737	1
1050	RAD51AP2	-1.332	0.852278	3
1051	TLE3	-1.331	1.0816	2
1052	EFCAB2	-1.331	1.41367	1
1053	POLH	-1.329	1.41284	1
1054	S100A9	-1.328	0.824376	2
1055	OR51E1	-1.326	0.841591	2
1056	BIN1	-1.326	1.25344	2
1057	CNGB3	-1.326	0.914862	2
1058	TMEM38B	-1.326	1.41171	1
1059	ZNF350	-1.326	1.41171	1
1060	PIGL	-1.326	0.876784	3
1061	TRIM55	-1.325	0.811	2
1062	CD3G	-1.325	1.41089	1
1063	AURKB	-1.325	0.847319	3
1064	HMGB4	-1.324	0.953537	3
1065	VAMP4	-1.324	1.04658	3
1066	PEX16	-1.324	1.4108	1
1067	DUT	-1.323	0.719306	2
1068	ZBTB2	-1.323	0.929869	2
1069	NRN1L	-1.322	1.40932	1
1070	OR8K3	-1.322	1.01737	2
1071	MMRN1	-1.322	1.20045	1
1072	SUN3	-1.322	1.08978	2
1073	SLC2A6	-1.321	1.19962	1
1074	TEAD1	-1.321	1.40864	1
1075	BBOX1	-1.321	1.15406	3
1076	MED8	-1.319	0.721511	2
1077	FAM171B	-1.319	1.4086	1
1078	DOCK9	-1.319	0.884193	3
1079	MAGEB1	-1.319	1.4086	1
1080	ABCC8	-1.319	1.1989	1
1081	OR2G2	-1.319	0.535842	3
1082	GPR132	-1.318	0.936926	2
1083	NMD3	-1.318	0.88842	2
1084	TMSB4Y	-1.318	1.40837	1
1085	ATG2A	-1.317	0.764343	3
1086	TAF1B	-1.316	1.19753	1
1087	ABI3BP	-1.314	1.40328	1
1088	ZNF619	-1.314	1.19489	1
1089	IFNW1	-1.314	0.80967	2
1090	TIGD5	-1.314	0.742135	3
1091	SMIM1	-1.313	1.19423	1
1092	TSFM	-1.312	1.19411	1
1093	TMED2	-1.311	0.8254	2
1094	PODXL	-1.311	0.764139	2
1095	PPP2CA	-1.311	0.813332	2
1096	QRFPR	-1.311	1.40216	1
1097	GRAP2	-1.311	1.19361	1
1098	ATP5D	-1.31	1.19226	1
1099	ZYG11B	-1.31	0.867385	3
1100	BAIAP2L2	-1.31	1.40186	1
1101	MAP3K15	-1.309	0.677309	3
1102	MTIF2	-1.309	1.19181	1
1103	FUT6	-1.308	0.830323	3
1104	PDGFC	-1.308	1.08978	2
1105	CCL13	-1.308	0.661565	3
1106	MRPS2	-1.307	1.40108	1
1107	LARP7	-1.307	0.9743	2
1108	OR4A5	-1.307	0.797862	3
1109	PLAA	-1.307	1.35281	2
1110	MED16	-1.306	0.581891	3
1111	F9	-1.306	0.872748	2
1112	CARD9	-1.306	1.40042	1
1113	SKAP2	-1.306	1.02624	2
1114	SNX17	-1.306	0.72771	2
1115	TAAR1	-1.305	1.40012	1
1116	KRTAP2-2	-1.305	0.640141	3
1117	SAP30L	-1.305	1.18931	1
1118	IL24	-1.304	1.39973	1
1119	C12orf57	-1.304	0.924469	2
1120	CFC1	-1.304	1.51773	1
1121	ZNFX1	-1.304	1.00839	2
1122	FITM2	-1.303	1.18808	1
1123	TYR	-1.303	0.714662	3
1124	ZNF324B	-1.302	0.767849	2
1125	DUSP21	-1.302	1.18804	1
1126	ADGRV1	-1.302	1.18727	1
1127	EDRF1	-1.301	0.848006	2
1128	GCNT7	-1.3	0.464457	3
1129	SNX15	-1.298	0.749318	2
1130	C21orf59	-1.298	0.797597	3
1131	AICDA	-1.298	1.1837	1
1132	PUS1	-1.297	0.776278	3
1133	FANCE	-1.296	0.568514	3
1134	PODNL1	-1.296	1.03272	2
1135	SACS	-1.295	1.39317	1
1136	CAPN1	-1.295	1.18214	1
1137	RSF1	-1.294	1.39266	1
1138	OR5H2	-1.293	1.51081	1
1139	HPSE	-1.292	1.18093	1
1140	CNOT7	-1.292	1.18115	1
1141	DNAJA4	-1.291	1.39234	1
1142	PAPD5	-1.291	1.39234	1
1143	MADCAM1	-1.291	1.18029	1
1144	MUC12	-1.29	1.17946	1
1145	ZNF488	-1.29	0.747774	2
1146	FADS3	-1.29	1.39192	1
1147	ASCL4	-1.289	1.39143	1
1148	IFRD1	-1.289	0.872238	2
1149	GDF15	-1.289	1.39143	1
1150	ZNF510	-1.288	1.14224	2
1151	ZNF880	-1.288	1.48667	3
1152	POLD4	-1.288	1.39075	1
1153	CDK9	-1.287	0.863541	2
1154	APEH	-1.287	1.17846	1
1155	PLSCR5	-1.287	1.10548	3
1156	TTC23L	-1.286	1.38976	1
1157	NFATC1	-1.286	0.972421	3
1158	EPS8L1	-1.286	0.841465	3
1159	SLC44A2	-1.286	1.17791	1
1160	HDAC6	-1.285	1.38934	1
1161	C11orf53	-1.285	0.679939	3
1162	BOLA1	-1.285	1.17681	1
1163	ACPT	-1.285	0.8182	2
1164	SNX18	-1.284	0.74439	2
1165	C8orf4	-1.284	1.38812	1
1166	SCNN1B	-1.284	0.687406	3
1167	TAAR9	-1.283	0.75842	3
1168	PLA2G1B	-1.283	1.01733	3
1169	RBBP5	-1.283	0.637903	3
1170	LYZL4	-1.282	1.38541	1
1171	ANKMY2	-1.282	0.937417	3
1172	HTN3	-1.281	0.724209	2
1173	PLOD1	-1.281	0.836187	2
1174	C1QBP	-1.281	0.776185	2
1175	LCE3D	-1.281	1.17467	1
1176	SELENBP1	-1.281	1.17457	1
1177	RNASE10	-1.28	1.17437	1
1178	RABAC1	-1.279	0.976883	2
1179	ARSH	-1.279	1.38173	1
1180	NAA38	-1.279	1.31597	3
1181	GOT1L1	-1.278	1.17353	1
1182	LILRA5	-1.278	0.885667	3
1183	GPR152	-1.278	0.82273	2
1184	SMR3B	-1.277	1.17245	1
1185	DEFB104A	-1.277	1.17224	1
1186	ARID2	-1.277	1.38101	1
1187	TOR2A	-1.277	1.32424	2
1188	TAF6	-1.277	0.683457	2
1189	ZNF783	-1.276	0.947457	2
1190	RAI2	-1.276	1.38007	1
1191	GRIK5	-1.276	1.38064	1
1192	TUBB4A	-1.275	0.937774	2
1193	MTNR1A	-1.275	1.20494	3
1194	CCDC174	-1.275	0.755777	2
1195	SIL1	-1.275	1.17089	1
1196	TXNRD2	-1.274	1.17087	1
1197	INO80C	-1.274	1.32298	2
1198	SCO2	-1.274	0.756854	3
1199	FBXL13	-1.273	1.17061	1
1200	FFAR3	-1.273	0.624815	3
1201	OR51L1	-1.272	1.16969	1
1202	PPP2R2C	-1.271	1.37889	1
1203	PSME3	-1.27	1.16813	1
1204	PCDHGB6	-1.27	1.05888	2
1205	S100A4	-1.27	0.65979	3
1206	ANKRD30A	-1.27	1.16842	1
1207	LPAR1	-1.269	0.395404	3
1208	MSX1	-1.269	0.771602	2
1209	ERVV-2	-1.268	1.00606	2
1210	NCAN	-1.268	0.500711	3
1211	OTUD5	-1.268	1.1663	1
1212	FERMT3	-1.268	1.37747	1
1213	PREB	-1.267	1.16493	1
1214	CHRNA9	-1.267	1.16507	1
1215	KDM5A	-1.267	1.16528	1
1216	CXorf40B	-1.266	1.16466	1
1217	TFEB	-1.266	1.37717	1
1218	CDC45	-1.266	0.982862	3
1219	MAT2B	-1.265	0.555319	3
1220	FKBP7	-1.263	1.16225	1
1221	C7orf25	-1.263	1.16193	1
1222	EEPD1	-1.263	1.16137	1
1223	MAGEC3	-1.262	1.37395	1
1224	SLC8B1	-1.262	1.48855	1
1225	TCTEX1D1	-1.261	0.542658	3
1226	MC2R	-1.261	0.778848	3
1227	OR10J3	-1.261	0.717561	2
1228	NSDHL	-1.261	1.37285	1
1229	PSKH2	-1.261	1.37317	1
1230	PDE7B	-1.26	0.754236	3
1231	PALMD	-1.26	0.774725	2
1232	NTPCR	-1.26	1.37169	1
1233	CPA2	-1.258	1.37125	1
1234	STXBP1	-1.258	0.958089	2
1235	RNF187	-1.257	0.795548	3
1236	DHCR7	-1.256	1.37056	1
1237	SUPV3L1	-1.256	0.729882	3
1238	ZSCAN5A	-1.256	1.04487	3
1239	POU4F2	-1.255	1.3703	1
1240	KRTAP5-2	-1.253	1.36989	1
1241	CRB2	-1.252	1.36767	1
1242	ALDH7A1	-1.251	0.912777	3
1243	ZNF333	-1.251	1.36672	1
1244	AKR7A3	-1.25	1.47723	1
1245	KL	-1.25	0.957327	2
1246	EIF4E2	-1.25	1.04492	2
1247	KDM4D	-1.249	1.19811	2
1248	TRIM27	-1.249	0.8982	3
1249	TPP2	-1.249	0.748309	3
1250	PIR	-1.249	1.15069	1
1251	GNE	-1.248	1.36584	1
1252	TAS2R60	-1.248	0.87279	2
1253	CSAG3	-1.248	1.14978	1
1254	TNN	-1.248	1.14977	1
1255	TNFRSF10A	-1.248	0.774904	2
1256	CA13	-1.247	1.14907	1
1257	CDC42SE2	-1.247	0.577359	3
1258	WNK2	-1.247	0.667951	2
1259	TRPM2	-1.247	0.916778	2
1260	LIPG	-1.247	1.33687	3
1261	C12orf74	-1.246	1.09949	2
1262	RAB42	-1.245	0.742224	3
1263	ATP10D	-1.245	0.784151	2
1264	PCP4L1	-1.245	0.809316	2
1265	DDX3X	-1.244	0.966093	3
1266	EN1	-1.244	1.14703	1
1267	MSRA	-1.244	0.710035	2
1268	TRAPPC2L	-1.244	0.592613	3
1269	SMOC1	-1.244	1.17813	2
1270	AURKC	-1.244	1.14579	1
1271	SELENOF	-1.244	1.36349	1
1272	SEC23A	-1.243	0.693409	3
1273	PRDX4	-1.243	1.14492	1
1274	C2orf74	-1.243	1.36158	1
1275	NT5C	-1.242	1.14488	1
1276	ZNF219	-1.242	1.14464	1
1277	KAT6B	-1.241	0.642848	3
1278	ZNF805	-1.24	0.83349	2
1279	CCDC107	-1.239	1.22195	2
1280	OR6C3	-1.239	1.06694	2
1281	DZANK1	-1.239	1.01487	3
1282	SRSF7	-1.239	1.03302	2
1283	UGT2B15	-1.239	1.3574	1
1284	ZKSCAN8	-1.239	1.14338	1
1285	DCAF4	-1.238	0.67474	3
1286	MFAP1	-1.238	1.35733	1
1287	HNRNPDL	-1.238	0.79972	2
1288	TRDN	-1.237	0.753955	2
1289	GLYATL2	-1.237	1.35726	1
1290	IDH3G	-1.237	1.03128	1
1291	TDGF1	-1.237	1.14224	1
1292	CYSTM1	-1.237	1.35726	1
1293	MSR1	-1.236	0.63944	3
1294	OSM	-1.236	1.14149	1
1295	ARPC4-TTLL3	-1.235	1.35638	1
1296	NEK2	-1.235	0.877903	2
1297	RBBP7	-1.235	0.737325	3
1298	ZFP91	-1.235	0.638641	3
1299	KIAA1644	-1.235	0.910228	3
1300	ENG	-1.233	1.35492	1
1301	SENP6	-1.233	0.548669	3
1302	SMIM10	-1.233	1.13728	1
1303	SLC25A1	-1.233	1.13683	1
1304	SPHAR	-1.232	1.13558	1
1305	ZC3H7A	-1.232	0.620292	3
1306	CDK5RAP2	-1.232	1.35457	1
1307	TST	-1.232	1.1357	1
1308	FIBP	-1.232	1.34459	3
1309	NTRK1	-1.231	0.709354	3
1310	PIK3C3	-1.231	1.35394	1
1311	SUSD4	-1.231	0.861361	3
1312	CBR3	-1.231	1.46701	1
1313	AIFM1	-1.231	0.696114	2
1314	ACKR2	-1.23	1.02609	2
1315	ACKR4	-1.23	1.13395	1
1316	ZSCAN26	-1.23	1.13417	1
1317	BIN3	-1.229	1.36885	3
1318	ZNF460	-1.228	1.13242	1
1319	CSTF2T	-1.228	0.663928	2
1320	ATP5G2	-1.228	0.641136	3
1321	WDR74	-1.227	1.35281	1
1322	CLSTN2	-1.227	1.35281	1
1323	OR7G1	-1.225	1.131	1
1324	MRGPRX2	-1.224	0.576476	3
1325	ZFP3	-1.224	1.16253	2
1326	VSTM1	-1.224	1.35043	1
1327	ZEB1	-1.224	1.02619	2
1328	USP2	-1.224	0.728921	2
1329	RNF113B	-1.223	1.35037	1
1330	GABRB2	-1.223	1.269	3
1331	KLK9	-1.223	1.35037	1
1332	OGFOD2	-1.223	1.02977	2
1333	LMAN1L	-1.223	1.12846	1
1334	ZNF317	-1.222	0.740443	2
1335	SECISBP2	-1.222	0.713985	3
1336	HIST1H4K	-1.222	1.22526	3
1337	RETREG1	-1.221	0.640737	3
1338	SNAP25	-1.221	1.3482	1
1339	FAM166B	-1.221	0.680914	3
1340	ADAM7	-1.221	1.12775	1
1341	DLC1	-1.22	0.85371	2
1342	MIPOL1	-1.22	0.894073	2
1343	RBM34	-1.22	0.671007	2
1344	HCN2	-1.22	0.702754	2
1345	DGKI	-1.22	1.12607	1
1346	ADGRF5	-1.219	0.763633	3
1347	DNAJB13	-1.219	1.1257	1
1348	GADD45B	-1.219	0.855502	2
1349	VDAC3	-1.219	1.27166	2
1350	EEF2	-1.218	1.12546	1
1351	TAS2R41	-1.218	1.34622	1
1352	ZFP36L1	-1.218	1.34612	1
1353	HNF1B	-1.218	1.12442	1
1354	TSPY4	-1.218	0.778316	2
1355	RHPN2	-1.218	1.05036	3
1356	SSC4D	-1.217	1.34593	1
1357	ACKR1	-1.217	1.36611	3
1358	NBL1	-1.216	1.12257	1
1359	DEFB105B	-1.216	0.666835	2
1360	PRAM1	-1.215	1.34435	1
1361	IQCD	-1.214	0.705577	3
1362	STOX1	-1.214	0.65193	3
1363	BIRC2	-1.214	0.557486	3
1364	RHAG	-1.214	0.56253	3
1365	GABRR1	-1.213	0.763791	2
1366	GLG1	-1.213	0.666472	2
1367	PIGH	-1.213	1.45856	1
1368	PRKCH	-1.213	1.12129	1
1369	SCNM1	-1.213	0.549603	2
1370	NPFFR2	-1.212	1.34333	1
1371	CUBN	-1.212	1.15053	2
1372	MCM3AP	-1.212	0.818726	1
1373	USP43	-1.211	1.11981	1
1374	XKRX	-1.211	1.11999	1
1375	MAP1B	-1.211	1.15587	2
1376	ABCC10	-1.211	1.34168	1
1377	OR5M3	-1.21	1.34132	1
1378	LIMD1	-1.21	1.45543	1
1379	EIF3L	-1.209	1.11869	1
1380	TMC7	-1.209	1.1196	1
1381	VARS2	-1.208	1.11854	1
1382	UPF1	-1.208	0.824395	3
1383	TNFAIP2	-1.208	0.937774	3
1384	ELL	-1.208	0.789057	2
1385	ERICH3	-1.207	0.990553	3
1386	PAPD4	-1.207	0.673727	2
1387	GNRH1	-1.207	1.11732	1
1388	TMEM247	-1.207	0.750221	2
1389	TUFM	-1.207	1.11733	1
1390	BRPF1	-1.207	1.11785	1
1391	DOK2	-1.207	1.33455	2
1392	LRCH1	-1.206	0.719409	3
1393	EPCAM	-1.206	0.994019	3
1394	SEMA4C	-1.206	1.33798	1
1395	AKAP13	-1.205	0.903965	2
1396	PPP1R8	-1.205	0.789383	2
1397	TGIF1	-1.205	0.996899	2
1398	PPIP5K1	-1.205	0.629297	3
1399	DYNC1I2	-1.204	0.728464	2
1400	GPR1	-1.204	0.923528	2
1401	ZPR1	-1.204	1.02772	2
1402	E2F1	-1.203	1.11408	1
1403	HECW2	-1.203	1.33651	1
1404	SOCS3	-1.203	0.555001	3
1405	COQ7	-1.202	1.11286	1
1406	TSACC	-1.202	0.701707	3
1407	NONO	-1.202	1.11282	1
1408	HIST1H3G	-1.202	1.33489	1
1409	CCL4L2	-1.202	1.33539	1
1410	DLG2	-1.201	1.44867	1
1411	PLAGL1	-1.201	1.11167	1
1412	HSD17B12	-1.2	0.431239	3
1413	BTBD18	-1.2	0.853479	2
1414	VIM	-1.2	0.998542	3
1415	NDUFV3	-1.199	1.33357	1
1416	TMCO3	-1.199	1.03923	2
1417	RIPPLY1	-1.199	1.33393	1
1418	ANKRD12	-1.198	1.31293	3
1419	HMBOX1	-1.198	1.11069	1
1420	FUCA1	-1.197	0.76634	3
1421	TLX3	-1.197	0.798122	3
1422	NDUFB10	-1.197	1.33272	1
1423	COL2A1	-1.196	1.33198	1
1424	SLFNL1	-1.196	1.00702	2
1425	EBF2	-1.196	0.511721	3
1426	TKTL2	-1.196	1.10959	1
1427	TFG	-1.195	0.67828	2
1428	CHD4	-1.195	1.33157	1
1429	TCP11L2	-1.195	1.00592	2
1430	KRTAP26-1	-1.195	1.29623	2
1431	DNMT3B	-1.194	1.10909	1
1432	CNIH3	-1.193	1.09291	2
1433	CEACAM16	-1.193	0.830087	2
1434	RBP1	-1.193	1.32983	1
1435	ZNF574	-1.193	1.10839	1
1436	SLFN14	-1.192	0.349329	3
1437	AADACL4	-1.192	1.3298	1
1438	OAS3	-1.192	1.32945	1
1439	KAT8	-1.192	1.44275	1
1440	SLC16A7	-1.192	0.429798	3
1441	HECTD4	-1.191	0.815083	2
1442	KRTAP6-2	-1.191	0.747929	3
1443	NDUFB5	-1.191	0.370826	3
1444	NEK3	-1.191	0.880831	2
1445	ADSSL1	-1.19	0.803296	3
1446	CR1	-1.19	0.5867	3
1447	ZNF438	-1.19	1.10636	1
1448	FAM69A	-1.19	0.951592	3
1449	MRPL16	-1.19	0.761648	2
1450	TEPSIN	-1.189	1.32615	1
1451	CPSF2	-1.189	0.711802	2
1452	ZCCHC7	-1.189	0.653095	3
1453	CTXN2	-1.188	1.04188	2
1454	ECI2	-1.187	1.10608	1
1455	COL28A1	-1.187	1.10608	1
1456	CABP5	-1.187	0.995562	2
1457	RFPL3	-1.185	1.32461	1
1458	LIX1L	-1.185	1.10504	1
1459	AARS2	-1.185	0.743782	3
1460	PNPLA5	-1.184	0.661605	2
1461	ZNF473	-1.184	1.10295	1
1462	CCDC88B	-1.184	0.566743	3
1463	BOD1L2	-1.184	1.43373	1
1464	EIF3B	-1.184	1.00843	3
1465	DLEC1	-1.183	0.551908	3
1466	ATP5H	-1.182	0.797423	1
1467	NUDT3	-1.182	1.1018	1
1468	DAG1	-1.182	0.563167	3
1469	ABHD8	-1.182	1.32244	1
1470	MTRNR2L8	-1.181	1.10165	1
1471	SLC30A9	-1.181	1.32195	1
1472	FAM219A	-1.181	1.10617	2
1473	PRB1	-1.181	1.10165	1
1474	TMEM192	-1.18	1.11633	2
1475	SESN1	-1.18	1.32042	1
1476	IDO1	-1.18	0.825815	2
1477	ABCB5	-1.179	1.10048	1
1478	PIMREG	-1.179	1.32014	1
1479	TOMM40	-1.178	1.3195	1
1480	SLTM	-1.178	0.751061	2
1481	PITPNM1	-1.178	0.942024	2
1482	CLCN2	-1.177	0.908537	3
1483	ZBTB4	-1.177	0.660934	2
1484	LIPN	-1.177	1.31886	1
1485	SH3BP5	-1.177	1.09828	1
1486	ZNF565	-1.176	0.578887	3
1487	ATP1A1	-1.176	0.434112	3
1488	USP17L19	-1.175	1.08978	3
1489	LDLRAD3	-1.175	1.09675	1
1490	RMND5A	-1.175	0.920672	2
1491	MRPS11	-1.175	0.757458	3
1492	ARHGAP42	-1.174	1.09529	1
1493	TMEM158	-1.174	0.966696	3
1494	WDR38	-1.174	0.648812	3
1495	FBXO42	-1.174	0.650213	2
1496	AADAC	-1.173	0.796046	2
1497	APOA4	-1.173	1.31773	1
1498	TRPC4	-1.173	1.31831	1
1499	SAXO2	-1.172	0.879663	3
1500	C3	-1.172	0.728103	2
1501	ESRP2	-1.172	1.31448	2
1502	LCA5L	-1.171	1.09337	1
1503	CCNL1	-1.171	1.31621	1
1504	RAF1	-1.171	0.980153	2
1505	NIPAL4	-1.17	1.08439	2
1506	IL12A	-1.17	0.449106	3
1507	ROBO2	-1.17	1.22728	2
1508	SEC14L6	-1.17	0.729506	3
1509	LPCAT3	-1.169	0.926753	2
1510	PAICS	-1.169	0.763127	3
1511	HSPG2	-1.169	1.31587	1
1512	TFAP2E	-1.169	1.31582	1
1513	LIMS4	-1.168	0.789522	3
1514	CLEC4D	-1.168	0.399106	3
1515	DACT1	-1.168	0.826743	2
1516	LHFPL2	-1.167	1.28242	3
1517	SPICE1	-1.167	0.636368	2
1518	ZNF385C	-1.167	0.513428	3
1519	PRR16	-1.166	0.806844	3
1520	SFRP1	-1.166	0.881073	3
1521	LRGUK	-1.165	1.31499	1
1522	NRN1	-1.165	1.09819	2
1523	NDUFA12	-1.165	0.775045	2
1524	PBOV1	-1.164	1.35205	3
1525	WDYHV1	-1.163	0.663027	2
1526	EPB41	-1.162	0.904772	3
1527	NPLOC4	-1.161	1.41735	1
1528	IRX1	-1.161	0.599059	3
1529	C2CD3	-1.16	0.782293	1
1530	IL6	-1.16	1.14822	2
1531	BLK	-1.16	0.875183	2
1532	FNDC4	-1.16	1.31217	1
1533	GPR146	-1.159	1.31149	1
1534	MMP7	-1.159	0.952274	3
1535	SEPTIN5	-1.159	1.3109	1
1536	PSMA4	-1.159	0.816583	3
1537	AGR3	-1.158	0.736141	2
1538	PRR15	-1.158	0.657604	3
1539	C6orf15	-1.158	1.31022	1
1540	HOXB9	-1.158	0.795447	2
1541	ST5	-1.158	0.59784	3
1542	CD247	-1.158	1.31069	1
1543	NCEH1	-1.157	0.774759	2
1544	ST3GAL5	-1.157	0.389338	3
1545	TRAPPC6B	-1.156	0.679865	2
1546	HRG	-1.156	0.372787	3
1547	RBM48	-1.156	1.3344	3
1548	AHSA1	-1.155	0.648508	2
1549	KYAT1	-1.155	0.979532	1
1550	NLRP13	-1.154	0.99958	2
1551	B3GNT6	-1.154	1.30806	1
1552	MAGEA2	-1.154	0.730096	3
1553	C17orf53	-1.154	0.709857	2
1554	NBPF19	-1.153	1.08978	1
1555	ZER1	-1.153	1.08978	1
1556	ZNF618	-1.153	1.08978	1
1557	MESDC2	-1.153	1.08978	1
1558	DEFB113	-1.153	1.08978	1
1559	KCNG2	-1.153	1.08978	1
1560	PPP1R37	-1.153	1.08978	1
1561	LRP5	-1.153	1.08978	1
1562	DHH	-1.153	1.08978	1
1563	PIK3CA	-1.153	1.08978	1
1564	PRRX1	-1.153	1.08978	1
1565	LIMS2	-1.153	1.08978	1
1566	ROCK1	-1.153	1.08978	1
1567	GTDC1	-1.153	0.4231	3
1568	CDK5RAP3	-1.153	1.08978	1
1569	EIF3H	-1.153	1.08978	1
1570	LCE4A	-1.152	0.763048	3
1571	ZDHHC20	-1.152	1.30666	1
1572	TMEM205	-1.152	1.17467	1
1573	OR6B2	-1.152	0.396627	3
1574	PRSS27	-1.152	1.30505	1
1575	CAPNS2	-1.152	0.883327	3
1576	ZNF254	-1.152	1.08733	1
1577	MESP2	-1.151	0.36108	3
1578	CREBRF	-1.151	1.08666	1
1579	CAGE1	-1.151	1.30373	1
1580	CHD1	-1.15	0.878025	2
1581	PSD3	-1.15	1.41171	1
1582	PSMB9	-1.15	0.86464	3
1583	CCDC12	-1.149	0.829388	2
1584	C6orf89	-1.149	0.763277	2
1585	WDFY3	-1.149	1.30208	1
1586	IFNGR2	-1.149	1.08575	1
1587	HUS1B	-1.148	1.08455	1
1588	RC3H2	-1.148	0.690634	2
1589	TM4SF4	-1.148	1.30152	1
1590	TMF1	-1.148	1.08513	1
1591	SYMPK	-1.148	1.08472	1
1592	RHOT2	-1.148	0.712808	2
1593	NDUFV2	-1.147	0.417072	3
1594	PTPA	-1.147	0.885868	2
1595	RABGGTB	-1.147	1.03387	2
1596	CACNB4	-1.147	1.08442	1
1597	CCR4	-1.146	1.10511	3
1598	ASB17	-1.146	1.08341	1
1599	DVL2	-1.145	1.08232	1
1600	KIF22	-1.145	1.08284	1
1601	PARD6A	-1.145	0.797468	2
1602	KLF13	-1.145	1.03656	2
1603	TTC32	-1.144	0.871137	3
1604	PROM2	-1.144	1.08228	1
1605	DNASE2	-1.144	0.367459	3
1606	CBLC	-1.144	0.461313	3
1607	LGR6	-1.144	1.08226	1
1608	TCF12	-1.144	1.25915	2
1609	CRISP2	-1.144	0.866628	3
1610	OR5I1	-1.143	0.636412	3
1611	AP3M2	-1.143	1.2968	1
1612	LYST	-1.142	1.08146	1
1613	GP1BB	-1.142	1.08137	1
1614	TLX2	-1.142	1.08122	1
1615	ATP2B3	-1.142	0.628252	2
1616	C12orf4	-1.142	0.901511	2
1617	TRIB3	-1.142	1.08106	1
1618	RPL28	-1.142	0.615406	3
1619	CEP104	-1.142	0.622211	2
1620	CYP1A1	-1.141	0.646318	2
1621	MARK3	-1.141	1.40728	1
1622	AGPS	-1.141	1.29495	1
1623	ASH2L	-1.141	1.08056	1
1624	MKX	-1.14	0.81452	2
1625	ARHGAP40	-1.14	1.08024	1
1626	ATP2B4	-1.14	0.621629	3
1627	CHMP1B	-1.14	1.29365	1
1628	THYN1	-1.139	1.29163	1
1629	SCIMP	-1.139	1.40702	1
1630	C7orf65	-1.139	1.07947	1
1631	IKZF4	-1.139	1.0797	1
1632	LOC100128429	-1.138	0.799675	2
1633	LRRIQ3	-1.138	0.914281	3
1634	EVC	-1.138	0.902574	2
1635	FBXO9	-1.138	1.28917	1
1636	SEC61B	-1.137	0.490601	3
1637	SPATA25	-1.137	1.28758	1
1638	BPIFB4	-1.137	1.07889	1
1639	MED13	-1.137	1.07905	1
1640	CENPX	-1.136	1.28746	1
1641	ALPPL2	-1.136	0.9888	2
1642	IFITM5	-1.136	1.00177	2
1643	ZNF611	-1.136	0.999265	2
1644	KDM5C	-1.136	0.643713	2
1645	CST1	-1.135	1.07739	1
1646	DPP8	-1.135	0.397538	3
1647	MAPK1	-1.135	0.732455	2
1648	ADAM20	-1.135	0.949179	2
1649	YIPF3	-1.134	1.28598	1
1650	IVD	-1.134	0.900744	2
1651	SHISA6	-1.134	1.28592	1
1652	BIRC8	-1.133	0.96186	2
1653	CERKL	-1.133	1.40172	1
1654	DEC1	-1.133	0.896372	2
1655	MAST4	-1.132	0.730528	2
1656	RAB11FIP4	-1.132	1.28372	1
1657	VAMP3	-1.132	1.07344	1
1658	KIAA0930	-1.131	1.28242	1
1659	FRAT2	-1.131	1.07274	1
1660	SH3TC1	-1.131	1.07275	1
1661	DCLRE1A	-1.131	0.963166	1
1662	NXPH4	-1.13	0.783674	3
1663	RNASE11	-1.13	1.28167	1
1664	CLDN4	-1.13	0.460506	3
1665	C16orf91	-1.13	0.633003	2
1666	TDG	-1.13	1.07247	1
1667	DYNLRB2	-1.13	1.07211	1
1668	OR5M8	-1.129	1.2812	1
1669	FAM185A	-1.129	1.07098	1
1670	GIPR	-1.129	1.00855	2
1671	CAPN8	-1.129	1.28108	1
1672	LSP1	-1.129	1.03031	2
1673	SLC2A2	-1.129	1.07147	1
1674	JAG1	-1.128	1.07075	1
1675	OR10A4	-1.128	0.83452	2
1676	RBBP8	-1.128	0.934909	2
1677	SFTPC	-1.128	1.07082	1
1678	SPAM1	-1.128	1.27994	1
1679	KLF11	-1.128	0.917539	3
1680	DCST2	-1.127	1.27988	1
1681	ARL16	-1.127	1.06953	1
1682	INCA1	-1.127	1.06999	1
1683	ATRIP	-1.127	0.777187	2
1684	ARFGAP2	-1.127	0.777833	3
1685	PWP1	-1.126	1.0689	1
1686	PRPH2	-1.126	0.716489	2
1687	PRRG3	-1.126	0.89096	2
1688	ARL17B	-1.125	0.365839	3
1689	OR5R1	-1.125	1.27729	1
1690	GALNT10	-1.125	1.06786	1
1691	TBX20	-1.125	0.650666	3
1692	SULT6B1	-1.124	0.979646	2
1693	C7orf61	-1.124	1.06769	1
1694	MPZL2	-1.123	1.2637	2
1695	KDM5B	-1.123	1.06626	1
1696	KLHL17	-1.123	0.604351	3
1697	C1orf195	-1.123	1.27651	1
1698	NFKB1	-1.122	0.706617	2
1699	TMEM33	-1.122	0.584058	3
1700	BNIP1	-1.122	0.985942	3
1701	RELL1	-1.122	1.06512	1
1702	ZNF609	-1.121	1.06401	1
1703	CCL3L3	-1.121	0.356469	3
1704	KRTAP5-6	-1.121	0.706774	2
1705	NDUFB7	-1.121	1.06477	1
1706	TTC17	-1.121	0.792447	2
1707	ADAMTSL2	-1.121	1.06409	1
1708	ETS1	-1.12	1.06388	1
1709	FOCAD	-1.12	0.536995	3
1710	NSFL1C	-1.119	0.730424	3
1711	ZNF443	-1.118	0.920848	3
1712	ZNF600	-1.118	1.27232	1
1713	ARL13A	-1.118	0.435976	3
1714	LRIG1	-1.117	0.771095	3
1715	CCDC146	-1.117	1.06203	1
1716	NPEPL1	-1.117	1.06153	1
1717	ANGPTL1	-1.117	1.08552	2
1718	MYOD1	-1.116	0.806471	2
1719	DYNC1LI1	-1.116	0.673086	3
1720	DDR1	-1.116	0.804561	2
1721	DDHD2	-1.115	1.27172	1
1722	PRPF39	-1.115	0.865632	2
1723	ZNF649	-1.115	1.06063	1
1724	TDRD5	-1.114	1.27162	1
1725	IRAK4	-1.114	0.752383	1
1726	CCDC138	-1.113	1.05955	1
1727	IL9	-1.113	1.27035	1
1728	SHISA9	-1.113	0.450922	3
1729	ACTR2	-1.112	0.922668	2
1730	CDK4	-1.112	0.71704	2
1731	GLYAT	-1.112	1.05892	1
1732	LOC285500	-1.112	0.61605	3
1733	HPF1	-1.112	0.481202	3
1734	CDK11A	-1.112	1.05897	1
1735	PRRT1	-1.112	1.05892	1
1736	DLGAP1	-1.112	1.26993	1
1737	MTRNR2L5	-1.111	0.71452	2
1738	FKBP5	-1.111	1.05875	1
1739	WSB1	-1.11	0.647845	3
1740	KRTAP19-4	-1.11	0.675529	3
1741	FPGS	-1.109	1.05789	1
1742	P4HA1	-1.109	1.28452	3
1743	TPP1	-1.108	1.0575	1
1744	KLRK1	-1.108	1.26712	1
1745	PLD3	-1.108	0.638908	2
1746	PHF19	-1.108	0.771476	3
1747	C19orf53	-1.108	1.26783	1
1748	PDX1	-1.108	1.19287	3
1749	OGG1	-1.108	0.386945	3
1750	LOC100130597	-1.107	0.802201	3
1751	CA5B	-1.107	0.792137	2
1752	DEFB114	-1.107	0.676415	2
1753	GOLGA6L22	-1.107	0.574356	2
1754	YBX1	-1.107	0.689975	2
1755	MAGEB17	-1.107	1.23351	2
1756	SLC25A18	-1.107	1.05642	1
1757	SART1	-1.107	0.976844	2
1758	LOC101928841	-1.106	0.587125	3
1759	SIVA1	-1.106	1.05554	1
1760	MRPS18B	-1.106	1.05583	1
1761	TNNT3	-1.106	0.813716	2
1762	SPX	-1.106	1.26693	1
1763	MTG2	-1.105	0.769688	2
1764	ORC5	-1.105	0.649689	2
1765	KRTAP1-1	-1.105	0.642891	2
1766	HS3ST1	-1.105	0.462724	3
1767	FGF1	-1.104	0.284156	3
1768	CENPI	-1.104	0.690606	2
1769	OR8B2	-1.104	1.0056	2
1770	STRN3	-1.104	1.38297	1
1771	HMX1	-1.104	1.05437	1
1772	IFIT3	-1.104	1.26603	1
1773	MAT2A	-1.104	0.415631	3
1774	GCFC2	-1.104	1.2655	1
1775	CELSR3	-1.103	0.714807	2
1776	APOC1	-1.103	1.05335	1
1777	ROS1	-1.103	0.904695	3
1778	LOC100131150	-1.102	0.876496	2
1779	AGFG1	-1.102	0.622996	3
1780	SIRT6	-1.102	0.749244	2
1781	NKX3-2	-1.102	0.688853	3
1782	HIST1H4A	-1.102	0.573614	3
1783	GIMAP1	-1.101	1.13481	1
1784	KDM4C	-1.101	1.0455	2
1785	NHLRC1	-1.101	1.05191	1
1786	RBM4	-1.101	1.26469	1
1787	SH3GL2	-1.101	1.2642	1
1788	TBCC	-1.101	1.05201	1
1789	ING5	-1.101	0.313581	3
1790	POSTN	-1.1	0.62206	2
1791	HEATR9	-1.1	0.672138	3
1792	LAMA1	-1.1	1.05112	1
1793	MEFV	-1.1	0.684521	2
1794	RNF141	-1.1	1.05141	1
1795	TMEM70	-1.1	0.432332	3
1796	TMEM209	-1.1	0.614579	2
1797	SSX7	-1.099	1.37991	1
1798	FAM83E	-1.099	1.26261	1
1799	RNF31	-1.099	0.668092	3
1800	PHF21B	-1.098	0.689461	2
1801	TMEM212	-1.098	0.275407	3
1802	UGT1A1	-1.098	1.05071	1
1803	SEZ6L	-1.097	0.40871	3
1804	LCE1C	-1.097	1.04772	2
1805	L1TD1	-1.097	1.05038	1
1806	MST1L	-1.096	0.47519	3
1807	HOXD9	-1.096	0.676596	2
1808	METTL6	-1.095	1.04833	1
1809	OTUD4	-1.095	1.04875	1
1810	NRIP1	-1.095	1.0485	1
1811	RAB43	-1.094	0.647862	3
1812	MYL5	-1.094	0.543809	3
1813	ACO1	-1.094	1.04809	1
1814	BABAM2	-1.094	0.696296	2
1815	TMEM64	-1.093	1.04765	1
1816	TMLHE	-1.093	1.04749	1
1817	RRM1	-1.093	1.04771	1
1818	FRMD3	-1.092	0.94977	2
1819	SIAH3	-1.092	0.480362	3
1820	STYXL1	-1.092	1.2589	1
1821	TMEM109	-1.092	0.900744	2
1822	MIEF2	-1.091	1.04652	1
1823	SAMD8	-1.091	1.37722	1
1824	CSK	-1.091	0.83069	3
1825	TMCO1	-1.091	0.999745	2
1826	PCDHGB1	-1.091	1.25868	1
1827	FSCB	-1.091	0.623288	2
1828	BHLHA15	-1.09	1.04568	1
1829	TGIF2	-1.09	0.617709	2
1830	SBF1	-1.09	1.2579	1
1831	TNNI3	-1.09	0.753802	3
1832	APELA	-1.089	1.04519	1
1833	ONECUT1	-1.089	1.25515	1
1834	OR6C4	-1.089	1.37553	1
1835	EGFL7	-1.089	1.25542	1
1836	FADS2	-1.089	0.638873	2
1837	ASXL1	-1.088	0.39988	3
1838	LOC284570	-1.088	1.02948	2
1839	ATP1B2	-1.088	0.707123	2
1840	ZFAT	-1.088	0.3979	3
1841	TXNDC15	-1.088	0.684521	2
1842	PNPLA3	-1.088	1.2539	1
1843	FCRL4	-1.088	0.908171	2
1844	MED24	-1.088	0.457509	3
1845	NDUFA7	-1.087	0.890594	2
1846	HNRNPCL4	-1.086	1.04397	1
1847	ALDH3B2	-1.086	1.04397	1
1848	CMTM6	-1.086	0.613563	3
1849	PPP3CC	-1.086	1.04373	1
1850	RXRG	-1.086	0.872806	3
1851	NACC2	-1.085	0.63632	2
1852	SSBP4	-1.085	0.753869	2
1853	MUC1	-1.085	1.02287	2
1854	RTCB	-1.085	0.636488	2
1855	TTYH1	-1.085	0.660934	2
1856	SFRP4	-1.085	0.877727	2
1857	CLEC7A	-1.085	1.25233	1
1858	ANAPC1	-1.085	0.525087	3
1859	BMI1	-1.085	0.473692	3
1860	CTRC	-1.084	0.748327	2
1861	C1orf204	-1.084	1.04254	1
1862	MVD	-1.084	1.25071	1
1863	SUCO	-1.084	1.02113	3
1864	NUP210L	-1.084	0.864512	2
1865	RNF24	-1.083	1.24985	1
1866	IL15	-1.083	1.24965	1
1867	CACNA1E	-1.083	0.60362	3
1868	GRM5	-1.082	0.330136	3
1869	ISOC1	-1.082	1.04087	1
1870	TAS2R5	-1.082	0.65413	3
1871	TREX1	-1.081	0.733008	3
1872	AFP	-1.081	1.2742	3
1873	CDC42BPB	-1.081	0.524578	3
1874	NPTN	-1.08	1.0395	1
1875	AP3S2	-1.079	0.874899	2
1876	ERICH1	-1.079	0.528696	3
1877	MAN2A2	-1.079	1.24565	1
1878	CHCHD2	-1.079	1.3703	1
1879	NT5DC3	-1.079	0.749287	2
1880	ZSCAN2	-1.079	1.24468	1
1881	AIFM2	-1.079	0.864485	2
1882	ADGRB3	-1.078	1.03835	1
1883	ATF6B	-1.077	1.24325	1
1884	TMEM244	-1.076	1.24286	1
1885	SEPTIN14	-1.076	1.03693	1
1886	LCE1E	-1.076	1.03694	1
1887	OR5M10	-1.076	0.461746	3
1888	OR10K2	-1.076	1.03683	1
1889	TERF1	-1.076	0.796842	3
1890	PTPN5	-1.076	0.943658	2
1891	C2orf81	-1.075	0.741854	2
1892	PAFAH2	-1.075	0.67788	2
1893	SYNE2	-1.074	0.60512	2
1894	TCTN3	-1.074	1.24137	1
1895	PRKCZ	-1.074	1.03587	1
1896	ASPSCR1	-1.074	1.23967	1
1897	SLC7A6	-1.074	0.711667	2
1898	SPEF1	-1.073	1.03559	1
1899	IL10RB	-1.073	1.03438	1
1900	METTL4	-1.073	0.899199	3
1901	MUM1	-1.073	1.23929	1
1902	CREB3	-1.072	1.0342	1
1903	NKX2-5	-1.072	1.23883	1
1904	LOC388780	-1.072	0.550561	3
1905	WDR70	-1.072	0.67474	2
1906	SLC39A8	-1.072	0.8405	2
1907	FST	-1.071	1.2597	2
1908	ADAM32	-1.071	0.712372	3
1909	SULT1C3	-1.071	0.773105	2
1910	AURKA	-1.071	1.23733	1
1911	TCF19	-1.071	1.03349	1
1912	COLEC10	-1.07	1.03193	1
1913	FREM3	-1.07	0.61628	2
1914	ORC2	-1.07	1.03229	1
1915	RASL12	-1.07	0.966203	2
1916	RGS19	-1.069	1.03167	1
1917	CTPS2	-1.069	1.03156	1
1918	KIAA1549	-1.069	1.23662	1
1919	CD276	-1.069	1.03177	1
1920	CDA	-1.069	1.29476	3
1921	FGF14	-1.068	0.808656	2
1922	OR6C76	-1.068	1.23593	1
1923	COX16	-1.068	0.384596	3
1924	PLIN4	-1.068	1.23475	1
1925	METRNL	-1.067	0.617189	2
1926	C1orf186	-1.067	0.769188	3
1927	STX3	-1.067	0.906403	3
1928	COX4I2	-1.067	0.861853	2
1929	SERF2	-1.066	1.36121	1
1930	LOC283454	-1.066	1.23238	2
1931	POLD3	-1.065	1.23243	1
1932	OR10A6	-1.065	1.02997	1
1933	POLR2A	-1.065	1.03007	1
1934	DLGAP2	-1.065	0.683379	2
1935	TANGO2	-1.064	1.02966	1
1936	PABPC5	-1.064	1.35962	1
1937	LDHD	-1.064	1.23216	1
1938	ABCA2	-1.064	1.0294	1
1939	EXT2	-1.064	0.791598	2
1940	C6orf201	-1.064	0.60616	3
1941	NXNL1	-1.063	1.2318	1
1942	MS4A2	-1.063	0.598389	2
1943	FTSJ1	-1.063	0.410037	3
1944	PPP2R5A	-1.063	0.752743	2
1945	TIGD6	-1.063	0.916091	1
1946	PUS3	-1.063	1.02924	1
1947	SORBS3	-1.062	0.68044	2
1948	PRSS42	-1.062	1.23087	1
1949	RARS2	-1.062	1.02858	1
1950	RHEB	-1.062	1.02875	1
1951	C1orf168	-1.061	1.02818	1
1952	NUDT5	-1.06	1.19966	2
1953	POLRMT	-1.06	0.538463	3
1954	OR2T4	-1.059	1.2295	1
1955	PPAN	-1.059	0.771461	2
1956	SPTBN4	-1.059	1.22996	1
1957	FAM124B	-1.059	0.829996	2
1958	TATDN2	-1.059	0.470707	3
1959	DEGS2	-1.058	1.02756	1
1960	GSN	-1.058	1.02744	1
1961	RNF150	-1.058	0.956598	2
1962	LOR	-1.057	1.02658	1
1963	LRRN1	-1.057	1.22894	1
1964	CNTNAP3B	-1.057	1.02635	1
1965	TM4SF19	-1.056	0.655494	2
1966	SIGLECL1	-1.056	1.22845	1
1967	ERRFI1	-1.056	1.22838	1
1968	SMAP1	-1.056	1.02621	1
1969	ANKRD11	-1.055	1.22806	1
1970	LMBRD1	-1.055	0.800271	3
1971	CABYR	-1.054	1.02519	1
1972	USP21	-1.053	0.94074	2
1973	PGM2L1	-1.053	0.380826	3
1974	LFNG	-1.053	1.02468	1
1975	SMCO3	-1.053	0.4059	3
1976	TBC1D25	-1.053	0.747818	3
1977	ZC3HC1	-1.053	0.67474	3
1978	TAS1R1	-1.053	1.22728	1
1979	OR4D6	-1.052	0.326538	3
1980	RRP7A	-1.052	1.02306	1
1981	OBP2B	-1.052	0.395154	3
1982	FAM159A	-1.052	0.650224	3
1983	TXN	-1.052	0.634583	3
1984	ZNF726	-1.052	1.02399	1
1985	ZNF155	-1.052	1.22578	1
1986	DCTN2	-1.051	1.22432	1
1987	IRAK1BP1	-1.051	0.996203	3
1988	GFRA3	-1.051	1.35281	1
1989	SHCBP1	-1.051	1.02251	1
1990	C5orf49	-1.05	1.22408	1
1991	KCNJ16	-1.05	1.02059	1
1992	CDK14	-1.05	1.02088	1
1993	BTC	-1.05	1.08413	3
1994	DNAJB6	-1.049	1.22304	1
1995	UFL1	-1.049	1.02043	1
1996	SEC14L3	-1.049	0.657576	2
1997	KCNF1	-1.049	0.720544	2
1998	KRTAP10-11	-1.049	1.01989	1
1999	RPLP1	-1.049	1.22261	1
[truncated: 16,886 more rows]

## Sheet: VE822_Activation_HeLa
Rank	Symbol	LogP	Log(sgRNA Fold Change) of the Best Guide	Number of guides that were hits (out of 3)
1	RPL35A	-6.2	1.73497	3
2	COL5A1	-4.684	2.07096	2
3	TAS2R46	-4.194	1.99301	2
4	PDE3B	-3.884	1.5526	2
5	DDX17	-3.8	6.29583	1
6	CBX4	-3.694	1.34784	2
7	SCG5	-3.675	6.04919	1
8	NDUFA13	-3.614	1.60838	2
9	PLA2G4E	-3.597	2.07068	2
10	MYCT1	-3.492	1.21357	2
11	GMEB1	-3.483	2.23202	2
12	OR2M5	-3.451	1.00748	3
13	LRIG2	-3.432	4.33647	1
14	ADM	-3.427	1.68025	2
15	KIAA0513	-3.374	5.75151	1
16	UNC93B1	-3.369	0.863647	3
17	C5orf63	-3.333	1.08156	3
18	UQCRQ	-3.323	3.86698	1
19	GPRC5B	-3.323	5.9739	1
20	POU2F3	-3.295	2.42876	2
21	AKR7A3	-3.266	0.871268	3
22	NLRP5	-3.243	0.882511	3
23	RBM28	-3.225	1.48265	2
24	CR2	-3.198	4.62597	1
25	RNF150	-3.139	1.35056	2
26	C8orf48	-3.114	1.42145	2
27	VANGL1	-3.101	5.07343	1
28	LMO1	-3.086	2.63367	3
29	PNLIPRP2	-3.084	1.35436	2
30	ZNF592	-3.047	3.07728	1
31	LARP4B	-3.022	3.06741	1
32	KIF18B	-2.998	2.99748	1
33	ARID1A	-2.975	0.971097	3
34	KIAA0930	-2.935	1.22987	2
35	CD74	-2.935	3.72948	1
36	ZDHHC11	-2.903	0.872219	3
37	ADAM21	-2.9	1.46869	2
38	IFIT1	-2.897	3.61585	1
39	IL21	-2.897	3.9739	1
40	DCAF4L2	-2.884	0.997566	3
41	CFAP44	-2.862	3.51611	1
42	SIX2	-2.845	0.84092	3
43	ELAVL4	-2.841	1.55121	3
44	IFT172	-2.83	2.75151	1
45	RNF4	-2.83	3.31222	1
46	CAPG	-2.815	2.7198	1
47	GGT7	-2.8	3.75151	1
48	LPL	-2.8	2.6901	1
49	PSMD2	-2.8	3.16654	1
50	GTF3C4	-2.773	1.98283	3
51	PIK3CA	-2.772	3.07849	1
52	FGF20	-2.75	1.05512	3
53	BMP7	-2.746	2.51119	1
54	CD48	-2.718	0.854039	3
55	ZNF429	-2.698	0.834246	3
56	LONRF2	-2.686	2.35637	1
57	NSF	-2.678	1.19368	3
58	RNF167	-2.676	1.26379	2
59	ARHGAP25	-2.674	0.838968	3
60	TRIM15	-2.667	1.56607	2
61	CLDN23	-2.656	1.21128	3
62	C14orf37	-2.654	0.787217	3
63	STAP2	-2.654	2.94415	1
64	FAM118A	-2.634	2.88992	1
65	PLEKHH3	-2.634	2.23786	1
66	LIN52	-2.633	1.02215	3
67	FAH	-2.618	1.14394	2
68	EDDM3A	-2.615	2.21173	1
69	TBP	-2.602	0.671966	3
70	DDX11	-2.601	0.788031	3
71	TRAT1	-2.599	1.18502	3
72	ME1	-2.578	2.75836	1
73	TM4SF5	-2.578	2.16654	1
74	ATP5H	-2.561	1.62053	1
75	PNN	-2.555	0.998145	3
76	TAAR9	-2.53	1.02079	3
77	STMN3	-2.529	2.75151	1
78	TLK2	-2.518	0.871087	3
79	MED27	-2.518	1.01768	2
80	ERBB2	-2.507	2.07525	1
81	OR8G2P	-2.499	2.9739	1
82	SLC30A9	-2.496	1.8546	3
83	RNF149	-2.493	0.658567	3
84	CDH9	-2.478	2.02452	1
85	SLC2A8	-2.471	2.58504	1
86	RNF223	-2.465	2.01454	1
87	ADAM7	-2.462	1.11763	2
88	OTUD3	-2.458	2.57253	1
89	KANSL1	-2.458	0.864325	3
90	ZNF80	-2.455	1.14107	2
91	IFNA8	-2.448	1.32182	2
92	C17orf75	-2.445	1.99325	1
93	PRKAR1A	-2.438	2.88079	1
94	LHX9	-2.437	0.677232	3
95	GNL1	-2.435	0.743525	3
96	STAR	-2.435	0.976693	2
97	BLK	-2.428	0.975787	2
98	IL15	-2.424	1.11491	2
99	CEP85L	-2.42	2.82951	1
100	CEACAM7	-2.408	2.41202	1
101	LRRC15	-2.408	1.94601	1
102	SLC25A30	-2.4	1.36384	2
103	NME5	-2.397	1.92618	1
104	PRPH2	-2.393	0.72981	3
105	RNF113B	-2.392	0.806586	3
106	HSPA5	-2.381	1.04045	3
107	CASP2	-2.381	1.00653	2
108	COPS2	-2.377	1.08238	3
109	RPL22L1	-2.374	2.34688	1
110	PHKB	-2.374	1.90351	1
111	SSX3	-2.366	1.02931	3
112	PRAMEF18	-2.364	1.35759	2
113	PRAMEF7	-2.364	0.904865	2
114	NELL1	-2.364	1.88643	1
115	ZEB2	-2.363	2.31855	1
116	CSMD3	-2.359	1.10045	2
117	OR7D2	-2.354	0.662268	3
118	PDAP1	-2.353	2.75151	1
119	PPFIA2	-2.353	2.31577	1
120	HGS	-2.349	1.46843	1
121	IL17RA	-2.346	0.759029	3
122	TP53BP2	-2.343	2.25401	1
123	OR10A4	-2.333	1.85191	1
124	GFRA3	-2.332	1.05013	3
125	BTNL9	-2.331	1.24996	2
126	DLEU7	-2.33	0.723413	3
127	OR5P3	-2.328	1.85042	1
128	STPG1	-2.319	1.84461	1
129	SRGN	-2.318	1.02636	3
130	RHBDF1	-2.315	1.11346	3
131	FAM47C	-2.304	2.20026	1
132	RAD54B	-2.3	1.81442	1
133	PROSER2	-2.295	1.81226	1
134	LFNG	-2.295	2.19802	1
135	CATSPER3	-2.286	2.19757	1
136	ZCCHC8	-2.276	1.04553	2
137	FZD9	-2.275	1.57273	2
138	NDUFC2-KCTD14	-2.265	1.77459	1
139	PIF1	-2.261	1.76828	1
140	VNN1	-2.256	2.47831	1
141	LOC653602	-2.246	1.48596	3
142	UFC1	-2.244	0.705519	3
143	PPP2R1B	-2.244	2.10514	1
144	KSR1	-2.243	0.980531	2
145	RERE	-2.24	1.75544	1
146	STRA8	-2.234	1.03585	2
147	RAPH1	-2.23	0.94814	3
148	RSPH3	-2.229	1.74227	1
149	SERPINE1	-2.228	2.09124	1
150	DOK2	-2.227	0.952418	2
151	BPIFB6	-2.225	0.937764	2
152	SETX	-2.225	1.02613	2
153	OR13D1	-2.223	1.12686	2
154	C5orf67	-2.22	2.37123	1
155	ATF4	-2.22	2.08408	1
156	OR1J4	-2.215	0.724594	3
157	SLC44A1	-2.213	2.08081	1
158	MMP21	-2.207	0.718542	3
159	PLD6	-2.206	1.04215	2
160	OR52N5	-2.206	1.72551	1
161	KRTAP26-1	-2.199	0.83792	3
162	TSPY4	-2.199	0.965871	2
163	FOLR1	-2.198	1.37504	2
164	HYLS1	-2.195	1.71086	1
165	PLEKHM2	-2.19	0.591243	3
166	ZBTB17	-2.184	2.04429	1
167	ATP5E	-2.179	1.54916	2
168	TYR	-2.177	1.256	2
169	FRAT2	-2.176	0.909436	3
170	IARS2	-2.173	1.0519	3
171	PDE4B	-2.172	0.965681	3
172	HNRNPUL1	-2.166	0.661814	3
173	TAF7	-2.163	0.850239	3
174	SPERT	-2.158	1.5179	2
175	CITED2	-2.157	1.68333	1
176	PIGH	-2.155	0.933179	2
177	MCM2	-2.152	0.933267	2
178	TGFBR2	-2.152	0.977386	3
179	TEX264	-2.149	1.04251	2
180	RFXAP	-2.149	0.973897	3
181	TBC1D29	-2.148	1.68017	1
182	SSX4	-2.148	1.52862	1
183	CDCA5	-2.146	2.13002	3
184	ENG	-2.145	0.759917	3
185	PPP1R35	-2.144	1.67871	1
186	MTRNR2L2	-2.141	1.67674	1
187	EIF1B	-2.133	0.726177	3
188	EPHA7	-2.129	1.65687	1
189	CD59	-2.126	1.65635	1
190	OR6C2	-2.122	0.94731	2
191	RIOK2	-2.12	0.914511	2
192	STX19	-2.115	1.70811	2
193	CACNG6	-2.113	0.929043	2
194	WFDC1	-2.111	1.01506	2
195	KRTAP8-1	-2.107	1.01454	2
196	LPAR2	-2.102	1.64289	1
197	LOC100505841	-2.101	0.897153	2
198	ATRNL1	-2.101	1.93746	1
199	BMP2K	-2.101	0.577717	3
200	ZNF276	-2.099	1.10906	3
201	CHRNA6	-2.096	0.7322	3
202	PRR4	-2.093	1.08165	2
203	GUCY2D	-2.093	2.13121	1
204	SERPINA4	-2.093	0.864302	2
205	SLC5A11	-2.091	0.641733	3
206	STARD6	-2.09	1.92319	1
207	CFC1	-2.085	1.25217	2
208	MUSTN1	-2.084	0.979457	2
209	PPDPF	-2.082	1.61951	1
210	LACRT	-2.077	1.61329	1
211	ZACN	-2.076	0.987133	2
212	SLC16A5	-2.076	2.10699	1
213	ZNF346	-2.074	0.933565	2
214	SUPV3L1	-2.07	0.627676	3
215	SYNC	-2.066	1.60624	1
216	HARBI1	-2.065	0.693901	3
217	RWDD3	-2.063	1.60543	1
218	BRAF	-2.06	2.09361	1
219	HES7	-2.057	1.87983	1
220	C6orf223	-2.053	0.56615	3
221	CTDSP1	-2.052	1.72873	2
222	POLR2E	-2.051	1.62808	2
223	C11orf97	-2.05	1.58865	1
224	NRN1L	-2.048	1.58307	1
225	DTD1	-2.046	0.731113	3
226	KRTAP5-11	-2.045	1.58297	1
227	CLIP4	-2.045	1.68237	3
228	ACOT13	-2.042	1.85354	1
229	LKAAEAR1	-2.038	0.871164	2
230	PSMD7	-2.037	1.85243	1
231	ECM1	-2.021	0.889364	2
232	DSG3	-2.02	1.07062	2
233	MASP2	-2.018	1.562	1
234	PML	-2.014	0.900419	2
235	PPP1R37	-2.013	1.83713	1
236	TIMM44	-2.011	1.55625	1
237	KIF21A	-2.009	0.979822	3
238	APCS	-2.008	1.83243	1
239	PLK5	-2.005	0.920139	3
240	ARID2	-2.005	0.990077	2
241	LRRC32	-2.003	1.8147	1
242	PRRT1	-1.999	1.05394	2
243	RGS12	-1.997	1.37805	2
244	RORA	-1.995	1.54505	1
245	AKAP14	-1.994	2.02181	1
246	YIPF3	-1.994	1.05177	3
247	RRAD	-1.994	0.758737	3
248	FAM196B	-1.99	0.765406	3
249	FKBP15	-1.988	1.54158	1
250	OLFML3	-1.988	1.25477	2
251	ADCY2	-1.986	1.53624	1
252	CXorf57	-1.986	0.915004	2
253	WASF1	-1.985	1.80155	1
254	SHPK	-1.984	1.53578	1
255	MT1HL1	-1.981	1.79881	1
256	KIAA1755	-1.981	2.01325	1
257	A1BG	-1.98	0.633669	3
258	KLHL21	-1.98	0.955038	2
259	MYADML2	-1.977	0.599986	3
260	NCAM1	-1.977	1.53065	1
261	UTP11	-1.977	1.78364	1
262	SEC24D	-1.977	0.876625	3
263	IFITM10	-1.975	1.53012	1
264	FBXO11	-1.974	2.00526	1
265	GLYATL3	-1.972	1.77884	1
266	CTDSPL2	-1.967	1.52719	1
267	TYW1B	-1.965	1.20072	2
268	PKMYT1	-1.963	1.10341	2
269	BEST3	-1.96	0.932309	2
270	RNF8	-1.959	1.10203	3
271	PABPN1L	-1.956	1.766	1
272	TM7SF2	-1.955	1.99029	1
273	WDR78	-1.955	1.18206	1
274	ZNF768	-1.954	1.51658	1
275	COLCA2	-1.952	0.888747	2
276	TMEM125	-1.951	1.64127	2
277	SLC15A5	-1.95	1.5126	1
278	NMI	-1.947	1.75856	1
279	OR51F1	-1.946	1.5088	1
280	SFTPB	-1.946	1.28088	3
281	DHRS9	-1.943	1.75684	1
282	KRT3	-1.943	1.98099	1
283	ARHGEF7	-1.943	0.86059	2
284	OR52R1	-1.937	1.9567	1
285	LSAMP	-1.935	1.75151	1
286	VNN2	-1.935	0.761701	3
287	RPL13A	-1.934	0.974171	2
288	FAM86B1	-1.932	0.697857	3
289	MAN1A1	-1.931	1.74717	1
290	SLC2A6	-1.93	0.88513	2
291	OR1J2	-1.928	1.29739	3
292	GPR151	-1.926	0.899924	2
293	ZNF836	-1.926	0.959171	2
294	GAP43	-1.926	0.842609	2
295	SRRT	-1.924	0.841521	3
296	TRIM77	-1.923	1.52448	2
297	SDC3	-1.923	0.636437	3
298	LIPF	-1.922	0.813871	2
299	C4orf26	-1.92	1.73628	1
300	DBR1	-1.918	1.13756	3
301	NBL1	-1.917	0.877973	2
302	VPS13D	-1.917	1.48715	1
303	MAGEA11	-1.916	1.43196	2
304	TIMM9	-1.915	1.27151	2
305	OR10K2	-1.913	0.857956	2
306	SGCG	-1.913	1.2719	3
307	OPN1MW2	-1.913	0.939577	2
308	VCY1B	-1.912	1.73339	1
309	WNT8B	-1.909	0.621273	3
310	PMF1-BGLAP	-1.908	1.91862	1
311	BOD1	-1.906	0.920382	2
312	MRGPRD	-1.904	1.05551	2
313	CYP7A1	-1.903	1.05348	2
314	PPP3R1	-1.902	0.836069	2
315	POFUT2	-1.901	1.72269	1
316	RRP1	-1.901	0.528541	3
317	CHCHD2	-1.899	0.704596	3
318	MCAM	-1.898	0.855569	2
319	CLEC7A	-1.898	1.72029	1
320	PPP1R12B	-1.897	1.74176	3
321	NUSAP1	-1.892	1.89524	1
322	ARMC10	-1.892	0.688002	3
323	ALDH9A1	-1.89	1.71016	1
324	GZMH	-1.89	0.978553	3
325	UBQLN4	-1.888	1.47466	1
326	UBE2Q2L	-1.887	1.37299	2
327	IGSF10	-1.887	1.11112	2
328	SNW1	-1.883	1.47279	1
329	WWC2	-1.883	1.70907	1
330	CMIP	-1.879	0.822588	2
331	MAGEH1	-1.876	1.86215	1
332	C11orf57	-1.876	1.70711	1
333	CNOT11	-1.876	0.795933	3
334	FCHO2	-1.875	0.494117	3
335	DUSP15	-1.873	1.70541	1
336	FARSB	-1.872	1.46694	1
337	REEP2	-1.87	1.17743	3
338	TTI2	-1.87	1.22505	2
339	ALAD	-1.869	1.13868	3
340	LRMP	-1.868	0.785915	3
341	CPT1A	-1.867	0.910586	2
342	GPR82	-1.866	1.69321	1
343	PRDM8	-1.866	1.32332	2
344	CD5L	-1.865	1.07951	3
345	CTNNB1	-1.863	0.727737	3
346	DDX4	-1.863	0.861989	3
347	ARFGEF3	-1.863	1.6868	1
348	FLG	-1.862	0.908198	2
349	P2RX3	-1.861	0.942203	3
350	S100P	-1.861	0.649237	3
351	ANKMY1	-1.86	1.68342	1
352	ATG12	-1.856	1.45342	1
353	MRPL35	-1.854	1.37335	2
354	TRAPPC8	-1.852	1.11504	3
355	AMY2B	-1.852	0.88513	2
356	OR2G2	-1.846	1.84592	1
357	HOMER2	-1.844	0.495165	3
358	ASPHD1	-1.839	1.28909	3
359	BEND5	-1.838	0.794973	2
360	DTX2	-1.837	1.45831	2
361	AP5M1	-1.837	1.4424	1
362	RBM8A	-1.837	1.66971	1
363	CDKN1A	-1.834	1.66904	1
364	BMP15	-1.833	1.08826	2
365	GVQW2	-1.831	0.887586	2
366	CD180	-1.831	1.66744	1
367	RASD1	-1.83	1.26444	2
368	TMEM115	-1.828	0.54135	3
369	C19orf53	-1.828	1.03209	2
370	ARHGEF37	-1.827	1.43784	1
371	RUNX2	-1.826	1.52729	3
372	STARD8	-1.826	0.692731	3
373	DEFB4A	-1.823	0.994656	2
374	HMOX1	-1.823	0.895581	2
375	SOX12	-1.822	1.65483	1
376	NT5C	-1.821	0.457963	3
377	ERICH3	-1.82	1.29967	2
378	EVC2	-1.817	1.12191	2
379	KCTD1	-1.816	1.6515	1
380	PRSS27	-1.814	1.81106	1
381	WDR73	-1.814	0.83437	2
382	SLFN13	-1.813	1.65107	1
383	TDGF1	-1.812	1.42661	1
384	EIF3H	-1.812	0.854956	2
385	C15orf32	-1.811	0.718185	3
386	C8B	-1.811	0.548337	3
387	CYB561D2	-1.81	1.64702	1
388	NNT	-1.81	1.15347	2
389	CLCA1	-1.807	1.64611	1
390	ARFGEF1	-1.804	1.25604	2
391	CPLX4	-1.804	1.64298	1
392	PHF20L1	-1.804	0.81985	3
393	MAP3K2	-1.802	0.92895	2
394	SORT1	-1.802	1.0076	2
395	JSRP1	-1.798	1.64178	1
396	PSME3	-1.795	1.4127	1
397	HIST1H2BM	-1.795	1.48847	1
398	DEFB125	-1.792	1.64	1
399	FAM174B	-1.792	1.77535	1
400	INCENP	-1.788	1.04884	2
401	NEUROD6	-1.788	0.81803	3
402	ZNF555	-1.787	0.954172	2
403	KIAA1211	-1.787	1.12315	2
404	DENND1A	-1.786	0.622557	3
405	INO80C	-1.783	1.49352	2
406	PGPEP1L	-1.78	1.39602	1
407	RAB11FIP3	-1.78	0.511678	3
408	PSD3	-1.778	1.61452	1
409	RALGAPB	-1.777	1.39504	1
410	TIGAR	-1.776	1.39462	1
411	NOVA2	-1.773	1.6104	1
412	SLAIN1	-1.771	1.00441	3
413	ZNF214	-1.77	1.6097	1
414	C19orf47	-1.769	0.440254	3
415	ADRA1A	-1.769	0.820674	2
416	HNRNPUL2	-1.768	1.37903	1
417	AMPH	-1.767	1.32972	3
418	MNDA	-1.767	1.0618	2
419	ARMC9	-1.767	1.27844	2
420	ACP1	-1.765	1.0187	2
421	PCDHGB2	-1.76	1.37543	1
422	RHPN2	-1.759	0.691963	3
423	CCDC120	-1.757	0.859092	3
424	PPP1R8	-1.754	1.37335	1
425	RINT1	-1.754	1.13635	2
426	METRNL	-1.753	0.754189	2
427	OR2L8	-1.752	1.37201	1
428	SNX22	-1.752	1.59918	1
429	MVD	-1.749	1.36701	1
430	CCDC39	-1.748	1.44728	3
431	TMEM161A	-1.747	0.499347	3
432	DIXDC1	-1.746	1.36552	1
433	FOXC2	-1.744	1.47906	3
434	AMFR	-1.744	0.727854	3
435	RAB39B	-1.743	1.36379	1
436	WSB1	-1.742	0.661184	3
437	PRDM7	-1.74	0.51927	3
438	ATP1A3	-1.739	1.57642	1
439	SIRT1	-1.737	0.583158	3
440	SH2D2A	-1.737	0.94271	2
441	YOD1	-1.736	1.0954	3
442	OR2L3	-1.734	1.57116	1
443	ERCC6L2	-1.729	1.56973	1
444	GAL3ST4	-1.729	0.875026	3
445	HSH2D	-1.729	0.890756	3
446	TEX30	-1.729	1.2163	2
447	MTOR	-1.727	1.56764	1
448	PF4	-1.727	1.35669	1
449	EGFL8	-1.727	0.636363	3
450	NDUFAF4	-1.725	1.3544	1
451	ALG1L2	-1.722	1.5672	1
452	SHANK1	-1.721	1.01274	2
453	CPPED1	-1.72	0.980828	2
454	STARD3	-1.718	1.04127	2
455	B4GALT2	-1.718	0.921195	2
456	RARRES1	-1.715	0.443784	3
457	TGM3	-1.715	1.55886	1
458	DPP4	-1.713	1.05927	2
459	ENPEP	-1.713	1.3418	1
460	GHSR	-1.712	1.55678	1
461	HIST1H2BG	-1.712	1.26833	2
462	RBP2	-1.711	1.70944	1
463	SLC30A2	-1.709	1.0893	3
464	TMEM159	-1.708	1.55397	1
465	ZNF528	-1.706	1.12	3
466	POLR1B	-1.705	1.25401	2
467	LOC105377134	-1.703	1.33004	1
468	CCDC97	-1.703	0.825918	2
469	ZNF710	-1.702	1.32977	1
470	GAL3ST3	-1.701	1	2
471	AGR3	-1.699	1.54987	1
472	NEB	-1.699	1.20138	2
473	C11orf95	-1.697	1.32225	1
474	CPSF3	-1.695	0.625698	3
475	ZGPAT	-1.695	0.777442	3
476	CD86	-1.695	0.605565	3
477	MRPS28	-1.694	1.69876	1
478	TIPIN	-1.694	0.470294	3
479	CERKL	-1.693	1.22145	3
480	IRF5	-1.692	1.07499	2
481	TSC2	-1.69	1.54195	1
482	RPF1	-1.686	0.895895	2
483	FNDC5	-1.684	1.30845	1
484	MTFR2	-1.683	0.978683	2
485	DHCR7	-1.682	0.933882	3
486	UQCRB	-1.682	1.18342	2
487	ABCC9	-1.679	1.30609	1
488	USH1G	-1.679	0.623258	3
489	METTL7B	-1.679	1.53286	1
490	TYMS	-1.678	1.30586	1
491	RPL10A	-1.677	0.639871	3
492	ATF3	-1.676	1.01526	3
493	PGPEP1	-1.675	1.27274	2
494	SSMEM1	-1.674	1.30499	1
495	NEO1	-1.674	0.755116	2
496	IVNS1ABP	-1.673	1.30493	1
497	PNKP	-1.67	0.871894	2
498	CNN2	-1.669	1.30405	1
499	SYTL4	-1.669	1.30405	1
500	ITGAV	-1.668	1.52729	1
501	KLF1	-1.665	1.30005	1
502	OSMR	-1.665	0.786439	2
503	DGAT2L6	-1.662	1.51906	1
504	PKD2L1	-1.66	1.29822	1
505	CDH18	-1.659	0.449014	3
506	CMA1	-1.659	1.51853	1
507	DERL1	-1.659	1.29779	1
508	LARP7	-1.657	1.29647	1
509	FUT11	-1.656	0.704199	3
510	SNX24	-1.655	1.42338	2
511	THG1L	-1.655	1.05183	2
512	OR2L13	-1.654	1.07702	3
513	CES4A	-1.653	1.29231	1
514	CHN2	-1.651	1.51492	1
515	GK	-1.649	0.847642	2
516	PAM16	-1.648	1.28733	1
517	LENG9	-1.647	1.28638	1
518	KRTAP25-1	-1.643	0.706894	3
519	OR51T1	-1.641	1.50639	1
520	MSX1	-1.641	0.768746	2
521	BBS1	-1.641	0.966556	2
522	ZNF551	-1.64	1.09683	2
523	WDR74	-1.639	1.49806	1
524	UNG	-1.639	1.16654	3
525	TRAF5	-1.638	1.2802	1
526	COG7	-1.638	0.469031	3
527	ANO1	-1.637	1.49702	1
528	WDR70	-1.635	0.973897	3
529	C7orf25	-1.635	1.49585	1
530	SLIRP	-1.634	1.13576	2
531	SLIT1	-1.633	1.49532	1
532	GSTO2	-1.632	1.04538	2
533	IGBP1	-1.631	1.4938	1
534	TNFRSF11A	-1.629	0.745836	2
535	TOMM70	-1.628	0.534179	3
536	SERPINA3	-1.627	0.780309	2
537	LYRM9	-1.627	1.49323	1
538	KRT1	-1.627	1.27346	1
539	OR13C8	-1.626	1.27285	1
540	GP1BA	-1.626	0.999692	2
541	CXCL1	-1.625	1.49168	1
542	ADPRM	-1.625	0.75884	2
543	ABCA9	-1.624	1.48991	1
544	HIST1H1C	-1.624	1.27258	1
545	SAP18	-1.622	0.728963	3
546	SSTR3	-1.621	1.16941	2
547	ERFE	-1.62	1.2693	1
548	TAS2R30	-1.62	0.705023	3
549	KRT37	-1.62	1.48847	1
550	PLXNB1	-1.618	0.782995	3
551	PIK3R3	-1.618	1.48721	1
552	UBE2Q2	-1.618	1.26877	1
553	COMTD1	-1.617	0.709778	3
554	ADD2	-1.617	0.635586	3
555	DUSP13	-1.617	0.713828	2
556	PHF19	-1.614	0.857267	3
557	ANKRD33B	-1.614	0.526514	3
558	CLASP2	-1.613	1.63785	1
559	SPTBN1	-1.613	0.555585	3
560	UBN2	-1.612	1.48572	1
561	RTN4R	-1.612	0.647911	3
562	HCCS	-1.611	0.584747	3
563	PARP8	-1.611	0.979867	3
564	FAM98A	-1.61	1.26608	1
565	IGF2BP1	-1.608	1.48478	1
566	RNPEP	-1.607	0.679567	3
567	DESI1	-1.606	1.35868	1
568	RFLNB	-1.605	0.991017	2
569	FAM46A	-1.605	1.48288	1
570	VMA21	-1.603	0.682331	3
571	SPRED3	-1.602	0.768859	2
572	IFNA1	-1.601	1.48232	1
573	NFATC4	-1.601	0.505008	3
574	RBM45	-1.6	1.2574	1
575	PSMD4	-1.598	0.459882	3
576	PSME2	-1.598	1.48065	1
577	FAM228A	-1.598	0.43496	3
578	FBLN2	-1.597	1.14578	2
579	ABI3BP	-1.596	1.46873	2
580	VSTM1	-1.596	1.47987	1
581	TNFRSF10A	-1.596	1.42485	3
582	SAP130	-1.592	0.85842	2
583	KIAA0355	-1.59	1.477	1
584	TAGLN3	-1.589	1.47509	1
585	RIMBP2	-1.588	0.680344	3
586	NELFA	-1.588	1.05963	2
587	FMOD	-1.587	1.24408	2
588	HAAO	-1.586	0.914116	2
589	TMEM70	-1.586	0.622823	3
590	PABPC1L2B	-1.586	1.034	3
591	QRICH2	-1.586	1.24627	1
592	AADAC	-1.585	1.4732	1
593	OR52I2	-1.585	1.24616	1
594	PTX4	-1.584	1.60298	1
595	TSSK4	-1.583	1.47281	1
596	TRANK1	-1.583	0.690734	3
597	TRPC6	-1.581	1.60224	1
598	ZHX1-C8orf76	-1.58	1.47179	1
599	SPAG5	-1.58	1.24274	1
600	MRPL4	-1.579	0.752446	3
601	TLR5	-1.579	1.24249	1
602	OR2AE1	-1.578	1.39402	3
603	NAA38	-1.578	1.60206	1
604	OR6C74	-1.577	0.736657	2
605	TM4SF4	-1.577	0.870243	2
606	LCN6	-1.576	1.24131	1
607	ZFP41	-1.574	0.558121	3
608	KCNA1	-1.572	0.995329	2
609	TOP1	-1.572	0.954071	3
610	RCAN3	-1.57	0.888016	2
611	JUN	-1.569	0.79976	2
612	TNIP3	-1.568	0.590872	3
613	RHBDD1	-1.568	1.46073	1
614	FAM187B	-1.566	0.76706	2
615	TAS2R16	-1.565	1.45932	1
616	SPANXN3	-1.563	0.700014	2
617	MRPS9	-1.563	1.57642	1
618	KCND1	-1.562	1.23146	1
619	INTS4	-1.562	0.703411	2
620	KLRB1	-1.561	0.835202	2
621	OR2T5	-1.561	1.44866	3
622	CEACAM6	-1.561	1.45744	1
623	RORB	-1.561	0.540287	3
624	TCF3	-1.561	0.966298	3
625	OR51Q1	-1.56	1.44922	2
626	PRRT4	-1.559	1.22997	1
627	C1orf226	-1.557	0.560983	3
628	HOGA1	-1.556	1.0668	2
629	TWSG1	-1.556	1.5699	1
630	C8orf37	-1.554	0.791462	3
631	CYP2A7	-1.55	1.10579	2
632	ZNF681	-1.549	1.22501	1
633	APC2	-1.548	0.762189	2
634	CAPN8	-1.548	1.44918	1
635	AJUBA	-1.548	1.56727	1
636	ILDR1	-1.547	1.22436	1
637	HOXB1	-1.545	1.12123	2
638	ANAPC7	-1.545	1.23329	3
639	CCSAP	-1.544	0.614688	3
640	PPFIBP1	-1.544	1.22229	1
641	FOXD2	-1.543	0.889833	2
642	FAM237A	-1.541	0.717389	3
643	TRMU	-1.541	0.460274	3
644	ARL17B	-1.54	1.44665	1
645	BCHE	-1.54	1.44665	1
646	OR1A1	-1.54	1.44665	1
647	PHACTR2	-1.54	0.78837	3
648	GCSH	-1.539	1.21901	1
649	KAT8	-1.539	0.844614	3
650	CNDP1	-1.539	1.44577	1
651	TMEM150C	-1.538	1.21833	1
652	CD40	-1.537	1.44272	1
653	ZCCHC14	-1.536	0.403493	3
654	MEF2C	-1.536	1.21717	1
655	CGB2	-1.535	1.2169	1
656	MIPEP	-1.535	0.805748	2
657	HSFX1	-1.534	0.594915	3
658	OR9Q2	-1.534	1.44035	1
659	CD1C	-1.534	0.825887	2
660	VILL	-1.532	1.43912	1
661	FAM157B	-1.531	0.483094	3
662	PPIC	-1.531	1.43862	1
663	MEDAG	-1.529	1.21411	1
664	C12orf4	-1.528	0.781879	2
665	SRR	-1.528	1.43814	1
666	MAD2L1BP	-1.528	0.714758	2
667	LYPLA2	-1.527	1.21248	1
668	SLX4IP	-1.527	1.5519	1
669	FAM133A	-1.527	0.857215	2
670	SERF2	-1.525	0.790785	3
671	CLK2	-1.525	1.43697	1
672	OR6C4	-1.524	1.21052	1
673	FMC1	-1.523	1.20961	1
674	PSMA1	-1.523	1.43663	1
675	CPM	-1.522	0.972104	2
676	CLEC4F	-1.522	1.4362	1
677	CLDN2	-1.522	0.533872	3
678	ADAMTSL2	-1.522	1.20836	1
679	CHRNB3	-1.521	0.748185	3
680	FGF12	-1.52	0.974988	2
681	RYBP	-1.52	1.20725	1
682	GLYAT	-1.519	1.43402	1
683	CIZ1	-1.519	1.20687	1
684	TMEM158	-1.519	0.753751	2
685	VHLL	-1.519	1.28506	2
686	AGPS	-1.519	0.79401	2
687	SFXN1	-1.518	1.20586	1
688	MUM1L1	-1.517	1.10139	2
689	PIH1D1	-1.517	1.43298	1
690	IGSF5	-1.516	1.54269	1
691	GBP3	-1.516	0.478177	3
692	SEC11A	-1.513	1.20125	1
693	TMEM259	-1.513	1.42793	1
694	LYZL4	-1.512	0.618351	3
695	FMNL2	-1.511	0.893524	2
696	SERPINF1	-1.51	0.732608	2
697	MAP2K1	-1.51	1.42634	1
698	C1QTNF7	-1.508	1.19872	1
699	POTEH	-1.508	1.42606	1
700	SLC29A2	-1.508	1.19984	1
701	MMP23B	-1.506	0.912314	3
702	CXCL14	-1.506	1.19735	1
703	PTN	-1.505	1.47774	2
704	UBTFL1	-1.505	1.15761	2
705	YY1	-1.505	1.53415	1
706	DTNBP1	-1.505	1.17818	2
707	ABHD12	-1.504	1.42485	1
708	CEP295	-1.504	1.19495	1
709	DCDC2B	-1.503	1.42397	1
710	TEX37	-1.501	1.19374	1
711	PHF23	-1.501	1.4237	1
712	AGBL3	-1.5	1.42345	1
713	DNAJB12	-1.5	1.24236	2
714	ADH1B	-1.499	0.417351	3
715	OR52B2	-1.499	0.866982	3
716	KRTAP20-2	-1.499	1.18309	2
717	MTM1	-1.499	0.694077	2
718	TAAR1	-1.498	0.826467	2
719	COPRS	-1.498	0.828438	3
720	OR8I2	-1.496	1.18963	1
721	CALCR	-1.496	0.365278	3
722	KIF18A	-1.496	1.18944	1
723	MTBP	-1.495	0.783214	2
724	HIST1H1T	-1.495	1.41652	1
725	KRTAP12-2	-1.494	0.902523	2
726	SLC12A8	-1.494	0.83692	3
727	FNBP1	-1.493	1.41252	1
728	GRXCR1	-1.493	1.18644	1
729	FIBP	-1.493	0.805143	2
730	PNP	-1.492	1.017	2
731	TAF6L	-1.491	1.1851	1
732	SLC16A1	-1.491	0.661078	3
733	WNT5B	-1.491	1.41175	1
734	RGS1	-1.49	1.41085	1
735	BEX4	-1.489	0.706062	3
736	DDX49	-1.488	0.738062	2
737	PTGES2	-1.488	1.18403	1
738	SFT2D1	-1.487	1.18362	1
739	EMX1	-1.487	1.40682	1
740	CALR	-1.487	0.935217	3
741	HPSE	-1.486	1.40358	1
742	ZFAND1	-1.484	0.479533	3
743	C8orf34	-1.483	1.39891	1
744	SERPINA11	-1.483	1.18254	1
745	ELMO1	-1.482	1.0939	3
746	OR2A1	-1.481	0.745079	2
747	ANKRD39	-1.481	0.886748	2
748	IRF2BPL	-1.481	1.39759	1
749	LRRC56	-1.48	0.897895	3
750	KDM4D	-1.48	1.17972	1
751	MOSPD1	-1.48	1.39688	1
752	LOC100506422	-1.478	1.17862	1
753	KRTAP9-7	-1.477	1.39519	1
754	LRRIQ3	-1.477	0.712075	2
755	TECPR1	-1.477	1.51658	1
756	ZNF207	-1.476	0.728517	3
757	OR8H1	-1.474	0.913776	2
758	L2HGDH	-1.474	1.17594	1
759	ATXN3L	-1.474	0.877036	2
760	DLST	-1.473	0.727471	3
761	SHROOM2	-1.473	1.32049	3
762	WIF1	-1.472	1.39196	1
763	LCE4A	-1.472	0.951205	2
764	MMP9	-1.472	1.03508	2
765	BOD1L2	-1.471	1.5105	1
766	SCARB1	-1.471	0.96548	2
767	NGFR	-1.47	1.17102	1
768	FGF23	-1.47	0.545461	3
769	ARNTL2	-1.469	0.893858	2
770	RAB28	-1.469	1.38214	1
771	SNRNP27	-1.468	1.38173	1
772	FITM1	-1.468	1.11293	2
773	ISY1-RAB43	-1.467	1.50648	1
774	IQCF3	-1.467	0.396943	3
775	SHROOM3	-1.467	0.534274	3
776	CRIP3	-1.465	0.983379	3
777	CSF1R	-1.464	0.457701	3
778	CCDC110	-1.463	1.37639	1
779	TYK2	-1.463	0.490397	3
780	UQCR11	-1.462	0.829668	2
781	TMEM17	-1.461	0.748041	3
782	LY6G6F	-1.461	0.893073	2
783	GPC3	-1.461	0.723308	2
784	TRIM42	-1.461	1.08793	3
785	ZNF772	-1.46	1.34279	2
786	MYO10	-1.46	1.37549	1
787	A4GNT	-1.46	0.492771	3
788	PUM1	-1.46	1.20578	3
789	HIST1H2BI	-1.459	0.717389	2
790	HCST	-1.457	1.16654	1
791	JADE2	-1.457	1.16654	1
792	FAM151A	-1.457	1.16654	1
793	L1TD1	-1.457	1.16654	1
794	PPP1R10	-1.457	1.0059	2
795	ARPC2	-1.456	1.16402	1
796	ZNF507	-1.455	0.856202	2
797	C3orf70	-1.455	1.16399	1
798	M6PR	-1.455	1.16272	1
799	C12orf60	-1.454	0.875622	1
800	ZNF98	-1.454	1.1627	1
801	MYL6B	-1.453	0.936662	3
802	NSUN3	-1.452	1.16127	1
803	OR6Y1	-1.451	0.965983	3
804	OR51E1	-1.45	0.915892	3
805	DDAH2	-1.45	1.36736	1
806	ERRFI1	-1.45	0.997375	3
807	AKNA	-1.45	0.756166	2
808	RNF144A	-1.448	1.15854	1
809	JMJD7	-1.447	0.674374	3
810	HNRNPD	-1.447	1.36621	1
811	PLSCR5	-1.447	0.609672	3
812	NFATC1	-1.447	0.735722	2
813	WWC1	-1.446	1.26671	2
814	MOB1B	-1.446	0.466991	3
815	PBX4	-1.445	1.15627	1
816	CAMK2N1	-1.444	0.831056	2
817	CUBN	-1.444	0.783871	2
818	IGFN1	-1.443	1.1559	1
819	ELOB	-1.442	0.73166	2
820	TNNC2	-1.442	1.15461	1
821	HIST2H2BF	-1.441	1.1546	1
822	XAGE2	-1.441	0.664372	2
823	CYP4A11	-1.438	0.435167	3
824	MGRN1	-1.438	0.890614	2
825	YES1	-1.438	1.15337	1
826	RAB11FIP1	-1.438	0.625974	3
827	ARFRP1	-1.436	0.498998	2
828	LCE1B	-1.436	1.36132	1
829	IL13	-1.436	0.875494	2
830	CDC123	-1.436	0.545552	3
831	PIGK	-1.435	0.787882	2
832	CYP2C19	-1.435	1.14947	1
833	ALDH1A1	-1.435	1.05906	2
834	MS4A12	-1.435	1.36048	1
835	DOCK4	-1.435	0.431664	3
836	BLOC1S2	-1.434	1.4853	1
837	OR52B6	-1.434	1.14906	1
838	XRCC5	-1.434	0.647168	3
839	NCDN	-1.433	1.36018	1
840	LRP2BP	-1.433	0.666808	2
841	CORO1A	-1.432	1.1484	1
842	LCE3C	-1.432	1.35989	1
843	MXD4	-1.431	1.48462	1
844	ZKSCAN1	-1.431	0.986805	2
845	OR5AC2	-1.431	0.827056	2
846	BCL7C	-1.431	0.479519	3
847	TOM1L1	-1.43	1.35841	1
848	ANKRD62	-1.43	1.14743	1
849	GNGT2	-1.428	0.76558	2
850	SLC15A4	-1.427	1.35723	1
851	OR2H1	-1.427	1.21173	2
852	MYH2	-1.427	1.14145	3
853	SLBP	-1.427	0.778664	2
854	F7	-1.425	1.35665	1
855	KCNJ18	-1.424	0.752801	2
856	ALDH8A1	-1.424	0.99459	2
857	FARSA	-1.423	1.48174	1
858	ABTB2	-1.423	1.14458	1
859	METTL22	-1.423	1.2741	2
860	HIPK1	-1.422	0.712192	2
861	PADI1	-1.422	0.969097	3
862	TYW1	-1.421	0.705231	3
863	IFI16	-1.42	1.35046	1
864	XDH	-1.42	1.14342	1
865	EHD2	-1.419	1.24547	3
866	PRM3	-1.419	1.14239	1
867	BDKRB1	-1.418	1.34711	1
868	DIO1	-1.417	0.410881	3
869	MED8	-1.416	0.523319	3
870	YTHDF3	-1.416	0.906711	2
871	CAMK2A	-1.416	1.34423	1
872	TARSL2	-1.414	1.34293	1
873	PCDH8	-1.414	0.71403	2
874	SBK2	-1.414	0.362756	3
875	SLC16A7	-1.414	0.72459	2
876	NT5DC3	-1.412	1.30467	2
877	AFTPH	-1.412	0.957159	2
878	PSMF1	-1.412	0.791879	3
879	TEX13A	-1.411	1.3382	1
880	COX7C	-1.41	0.744962	2
881	ACAT2	-1.41	0.445334	3
882	MMP20	-1.41	1.13844	1
883	MGAT4A	-1.409	1.13674	1
884	NCKAP5	-1.408	1.33577	1
885	IL20	-1.408	1.13617	1
886	PDHA1	-1.408	0.787533	2
887	SSR1	-1.408	0.883879	2
888	PPFIA3	-1.407	0.73609	2
889	CMTM1	-1.406	1.33464	1
890	IZUMO2	-1.406	0.719084	2
891	GHITM	-1.405	1.33461	1
892	CEP63	-1.405	1.13412	1
893	CEP68	-1.404	0.922223	2
894	TTC22	-1.404	0.653989	2
895	LYPLAL1	-1.403	0.479856	3
896	OVCA2	-1.402	1.46889	1
897	FHIT	-1.402	1.0212	2
898	SNAP25	-1.401	1.13161	1
899	GABRB2	-1.4	0.699975	2
900	CACNG3	-1.399	1.32701	1
901	PEX6	-1.398	1.32408	1
902	TBC1D31	-1.398	0.812906	2
903	APP	-1.397	1.12907	1
904	C2orf16	-1.397	1.129	1
905	SCO2	-1.397	1.09764	2
906	PLS3	-1.396	0.407551	3
907	PCDHB13	-1.395	1.12786	1
908	IL31	-1.394	1.46091	1
909	CFHR2	-1.393	1.32152	1
910	DNAH9	-1.392	0.865308	2
911	BBX	-1.392	1.12658	1
912	BCL11B	-1.392	0.819388	2
913	VDAC3	-1.392	0.456338	3
914	DGKI	-1.392	0.64459	3
915	WDR46	-1.391	1.01716	1
916	ST8SIA5	-1.39	1.45957	1
917	TMEM205	-1.39	1.01697	1
918	CYTL1	-1.39	1.12532	1
919	WIPF3	-1.39	1.31068	1
920	IL27RA	-1.39	1.12466	1
921	FGF2	-1.389	1.3103	1
922	C11orf80	-1.389	1.12455	1
923	FEZF2	-1.388	0.682765	2
924	GRWD1	-1.388	0.376466	3
925	FBXW8	-1.387	1.24203	3
926	LOC283454	-1.387	1.30915	1
927	RPS11	-1.387	1.12322	1
928	TOP3B	-1.386	1.30908	1
929	DLX1	-1.385	0.485225	3
930	ARSF	-1.385	1.19301	2
931	WDCP	-1.385	1.30905	1
932	TBCB	-1.384	0.526439	3
933	C20orf78	-1.383	0.71768	2
934	TOX4	-1.383	0.833967	1
935	CRYGA	-1.382	1.30814	1
936	A4GALT	-1.382	1.11867	1
937	SNAPC1	-1.381	0.947902	2
938	C20orf173	-1.38	1.11763	1
939	SNCB	-1.38	1.45576	1
940	DCHS1	-1.38	1.30801	1
941	SLC30A8	-1.379	0.737185	3
942	GAMT	-1.378	1.30609	1
943	HARS	-1.378	0.719813	3
944	SGSM1	-1.377	1.11565	1
945	CARD8	-1.377	1.45167	1
946	GNAZ	-1.376	0.855475	2
947	CCDC126	-1.376	1.30522	1
948	SPO11	-1.375	0.444969	3
949	CDK5RAP2	-1.375	0.777689	3
950	ASCL4	-1.374	1.11532	1
951	UBE3D	-1.374	0.588369	3
952	ACTR1A	-1.372	0.799172	2
953	PRRX1	-1.372	1.44918	1
954	B3GNT9	-1.372	0.742007	2
955	IZUMO3	-1.371	1.11408	1
956	KCNQ1	-1.371	0.984508	2
957	LOC100130357	-1.369	0.676015	2
958	GFRA4	-1.369	0.685653	2
959	GRK1	-1.368	1.24761	2
960	GALR3	-1.368	1.26276	2
961	CCR8	-1.367	1.11232	1
962	OR8D4	-1.367	0.711398	2
963	PAMR1	-1.366	0.714979	2
964	HIST2H3A	-1.366	0.799265	2
965	FAM105A	-1.366	0.677825	2
966	PNLIPRP1	-1.365	0.83869	2
967	PCYT2	-1.365	1.11054	1
968	RTBDN	-1.365	1.30094	1
969	MTURN	-1.364	0.672604	3
970	SVIL	-1.364	1.10335	3
971	IPO8	-1.363	0.769577	2
972	SLFN12	-1.363	0.524336	3
973	DDX50	-1.363	1.29981	1
974	FAM153A	-1.362	1.10787	1
975	ACRV1	-1.362	0.988397	2
976	KLK9	-1.361	0.792418	2
977	C22orf23	-1.361	1.29899	1
978	CTSV	-1.36	1.10647	1
979	MECR	-1.36	1.14556	3
980	MS4A6A	-1.36	1.29825	1
981	SNRPF	-1.359	0.802995	3
982	SNRPD3	-1.357	0.641671	2
983	KIAA0100	-1.357	1.36261	2
984	ZBTB5	-1.357	1.10391	1
985	KARS	-1.356	0.644059	2
986	ALCAM	-1.354	1.00264	2
987	AMZ2	-1.354	0.881975	2
988	PCDHB3	-1.354	1.29378	1
989	SLC4A1	-1.354	0.53267	3
990	AMER2	-1.353	0.378288	3
991	ABR	-1.353	1.2924	1
992	NRROS	-1.353	1.43847	1
993	BTG1	-1.353	0.422723	3
994	DPH2	-1.352	1.10091	1
995	TTYH1	-1.352	0.621687	3
996	LHFP	-1.351	0.559212	3
997	AREG	-1.351	1.29118	1
998	NARS	-1.35	1.0989	1
999	ZWINT	-1.348	1.0969	1
1000	AK8	-1.348	1.28829	1
1001	ALDOA	-1.348	0.640303	2
1002	NRBP2	-1.348	0.454169	3
1003	PPP2R3A	-1.348	0.824623	2
1004	TMEM209	-1.348	0.966648	2
1005	KDF1	-1.347	0.550614	3
1006	RFTN2	-1.347	0.446228	3
1007	STH	-1.347	0.621844	2
1008	ELL3	-1.347	1.09678	1
1009	HSF2	-1.346	0.611517	3
1010	POLB	-1.346	1.09646	1
1011	LILRB2	-1.345	1.09615	1
1012	ZFYVE27	-1.345	0.593076	3
1013	NXPE3	-1.345	1.28605	1
1014	FRS3	-1.344	1.09481	1
1015	DDX3X	-1.344	1.43465	1
1016	SPAM1	-1.344	1.28545	1
1017	GMEB2	-1.342	0.541003	3
1018	KRT10	-1.342	0.817093	2
1019	PLEKHM3	-1.342	0.710478	2
1020	SEMA3A	-1.341	0.440853	3
1021	SMCR8	-1.341	1.09279	1
1022	CSNK1G3	-1.341	1.28309	1
1023	TIPARP	-1.34	1.09241	1
1024	SAPCD2	-1.34	0.377738	3
1025	ABCA4	-1.339	0.794574	2
1026	GPR88	-1.339	1.28202	1
1027	HM13	-1.339	1.28202	1
1028	SNAP47	-1.338	1.42821	1
1029	PIWIL2	-1.338	1.08998	1
1030	DRICH1	-1.337	0.975937	2
1031	ANGPT4	-1.337	0.790468	2
1032	ADAL	-1.336	0.472773	2
1033	AKR1C2	-1.336	1.27982	1
1034	PDE9A	-1.336	0.668089	2
1035	CD55	-1.335	1.2795	1
1036	RGS8	-1.334	0.630025	2
1037	HUWE1	-1.333	0.623923	2
1038	ARPC5	-1.333	1.05908	2
1039	LAMB1	-1.333	1.08814	1
1040	BMP4	-1.333	1.27922	1
1041	NLRP9	-1.332	1.01899	3
1042	RAB43	-1.332	0.677948	2
1043	RAB13	-1.332	0.855842	2
1044	SETD3	-1.332	1.08799	1
1045	PSMA8	-1.331	0.949967	2
1046	HRASLS2	-1.331	1.42593	1
1047	TCEAL7	-1.331	0.950552	3
1048	ZNF672	-1.331	0.599737	3
1049	CRLF2	-1.33	1.07777	3
1050	CSRNP2	-1.33	1.27805	1
1051	C15orf54	-1.329	0.696669	2
1052	OSBPL10	-1.328	0.849352	2
1053	TBX3	-1.328	0.820804	2
1054	KRAS	-1.327	0.564607	3
1055	VPS16	-1.326	1.08357	1
1056	VCL	-1.326	0.414921	3
1057	TRIM46	-1.324	0.759633	2
1058	DECR1	-1.322	0.365565	3
1059	FYTTD1	-1.322	1.41047	3
1060	PANO1	-1.321	1.2719	1
1061	RSPH9	-1.321	0.495235	3
1062	CNN1	-1.32	1.08099	1
1063	CARD6	-1.32	0.72688	3
1064	FAM216B	-1.319	1.08043	1
1065	MYCN	-1.319	1.27029	1
1066	AKTIP	-1.319	0.766612	2
1067	SMG1	-1.318	1.2689	1
1068	GRIK1	-1.318	0.961169	2
1069	ATP5C1	-1.318	0.973897	1
1070	CKMT1A	-1.317	0.76468	2
1071	PRDM14	-1.317	1.07908	1
1072	PLIN3	-1.316	1.07794	1
1073	CLEC4C	-1.316	0.658306	2
1074	IQCF5	-1.316	0.565918	3
1075	GPAA1	-1.316	0.877401	2
1076	UBE2E3	-1.315	0.479363	3
1077	MGEA5	-1.315	1.26801	1
1078	ABO	-1.315	0.585069	3
1079	DEFA6	-1.314	1.26724	1
1080	OR5M10	-1.314	0.695751	2
1081	NUMA1	-1.314	0.731495	3
1082	SAR1A	-1.313	1.07567	1
1083	BATF3	-1.312	1.07555	1
1084	GNPNAT1	-1.312	0.787819	2
1085	ZBED9	-1.311	0.911461	2
1086	EPHX3	-1.311	0.927554	2
1087	TAOK1	-1.309	0.94723	2
1088	AGR2	-1.308	0.739041	2
1089	SPRR2B	-1.308	1.26495	1
1090	ABHD8	-1.308	1.3992	1
1091	PABPC5	-1.307	1.07139	1
1092	ZNF565	-1.307	0.780439	2
1093	MEOX1	-1.307	1.07112	1
1094	TEX26	-1.306	0.455141	3
1095	MSH3	-1.306	1.07064	1
1096	CDK17	-1.306	1.26404	1
1097	RPL26	-1.306	0.62704	2
1098	TM2D2	-1.306	1.07091	1
1099	KRTAP5-5	-1.304	1.26608	2
1100	MIS18BP1	-1.304	0.552236	3
1101	LRRC47	-1.304	0.442056	3
1102	MTERF4	-1.303	0.777367	2
1103	CSTF3	-1.303	0.726469	2
1104	SNRNP200	-1.303	1.26181	1
1105	FOLR2	-1.303	1.06756	1
1106	PACSIN3	-1.302	1.06608	1
1107	FOXA1	-1.302	1.26057	1
1108	NRM	-1.301	0.763942	2
1109	PSMB5	-1.301	1.25863	1
1110	MAP1B	-1.3	1.25786	1
1111	ACTR8	-1.3	0.62415	3
1112	CHST8	-1.299	0.922438	2
1113	ATOX1	-1.298	1.06466	1
1114	SPDL1	-1.298	1.06466	1
1115	SPAG7	-1.297	1.25618	1
1116	NUDT4	-1.296	0.98597	3
1117	ALKBH8	-1.296	0.661868	2
1118	CCDC174	-1.295	1.25514	1
1119	GRXCR2	-1.295	0.669545	2
1120	NR2F2	-1.295	1.0163	2
1121	G6PC3	-1.295	0.746773	2
1122	B3GNT8	-1.294	0.919903	3
1123	P2RY13	-1.294	1.06127	1
1124	SH3TC1	-1.294	1.38773	1
1125	CDH4	-1.293	1.06038	1
1126	SERPINA1	-1.293	0.764601	2
1127	PCDHB8	-1.293	0.453354	3
1128	OR5M8	-1.292	1.06014	1
1129	OR5AP2	-1.292	1.17333	3
1130	IDUA	-1.292	1.05985	1
1131	GPATCH11	-1.291	0.666972	2
1132	SRBD1	-1.291	0.727322	2
1133	PRKCE	-1.291	0.994857	2
1134	YLPM1	-1.29	0.614269	3
1135	RNF222	-1.29	0.914326	2
1136	ASAH2	-1.289	1.25033	1
1137	SECISBP2	-1.289	0.626732	2
1138	UPB1	-1.288	1.37702	1
1139	NFKBID	-1.288	0.694394	2
1140	HNRNPA0	-1.287	1.05839	1
1141	RXFP1	-1.286	1.05802	1
1142	AIFM1	-1.286	1.06335	3
1143	ATG16L1	-1.284	0.80973	3
1144	LACTBL1	-1.284	1.37549	1
1145	TGOLN2	-1.283	1.24606	1
1146	FAM53A	-1.283	0.959038	2
1147	MMP27	-1.283	1.05636	1
1148	ATMIN	-1.282	1.0559	1
1149	OTUD6A	-1.281	1.24344	1
1150	ZNF763	-1.281	0.838535	3
1151	HTN3	-1.281	1.04007	3
1152	LIPT1	-1.281	0.747435	3
1153	TAS2R5	-1.281	1.05537	1
1154	SENP8	-1.28	1.37456	1
1155	ZMIZ1	-1.28	1.24278	1
1156	MAPK1IP1L	-1.28	1.05471	1
1157	NEK2	-1.279	0.69814	2
1158	PLXNA3	-1.278	0.962184	3
1159	BTBD18	-1.278	0.559354	3
1160	OR5P2	-1.277	1.05362	1
1161	CIDEB	-1.277	0.572535	3
1162	OR2A25	-1.277	0.934787	2
1163	PRAG1	-1.276	1.24228	1
1164	CELA1	-1.276	0.92518	2
1165	FCGR2B	-1.276	1.13282	1
1166	AURKB	-1.276	0.670449	2
1167	DNAJC13	-1.275	0.679515	2
1168	ARMC8	-1.275	0.732575	2
1169	THAP4	-1.274	0.415662	3
1170	LRSAM1	-1.274	1.24054	1
1171	APCDD1L	-1.273	0.690305	2
1172	TATDN2	-1.272	0.876287	2
1173	ABCA13	-1.271	1.23631	1
1174	FAM26E	-1.271	0.989378	3
1175	CASD1	-1.271	0.715728	2
1176	RBM7	-1.27	1.04941	1
1177	BMPER	-1.27	0.678907	2
1178	TSPAN4	-1.27	1.36585	1
1179	SLC30A10	-1.269	1.23481	1
1180	RBM10	-1.268	0.733103	2
1181	STK17A	-1.268	0.695777	2
1182	MIGA1	-1.267	0.44632	3
1183	MANBA	-1.267	1.23403	1
1184	SYP	-1.267	1.04696	1
1185	CHRFAM7A	-1.267	0.661203	2
1186	SPRY1	-1.266	1.23345	1
1187	ZNF438	-1.266	0.624908	3
1188	KLRK1	-1.265	1.04598	1
1189	KIAA0368	-1.265	0.682827	3
1190	FPR2	-1.265	1.36373	1
1191	COA6	-1.265	1.23304	1
1192	TRIM27	-1.265	0.810073	2
1193	PARP15	-1.264	0.782093	2
1194	C4orf50	-1.264	0.408818	3
1195	MAB21L1	-1.264	1.2323	1
1196	ANO10	-1.264	0.733583	2
1197	ANXA8	-1.264	0.818923	3
1198	HNRNPH3	-1.263	1.04321	1
1199	FAM26F	-1.263	0.42563	3
1200	ZNF532	-1.263	1.23213	1
1201	HCAR3	-1.263	0.792041	2
1202	GBP7	-1.262	1.36209	1
1203	TM4SF1	-1.262	0.84795	2
1204	PFKFB3	-1.262	0.872911	2
1205	CCL1	-1.262	0.477472	3
1206	PANK2	-1.262	1.03698	2
1207	NSRP1	-1.262	1.23171	1
1208	ADAMTS4	-1.262	0.566092	3
1209	SIGLEC11	-1.261	1.36145	1
1210	EYA3	-1.26	0.839861	3
1211	NTMT1	-1.26	0.702856	2
1212	MTR	-1.26	0.568641	3
1213	C2orf40	-1.26	1.23016	1
1214	EDA	-1.259	0.518905	3
1215	EFCAB2	-1.259	0.66258	2
1216	RING1	-1.258	1.22997	1
1217	SYT5	-1.258	0.857533	2
1218	ACTRT2	-1.256	1.22955	1
1219	GPX2	-1.256	0.323879	3
1220	TAS2R60	-1.256	1.05863	2
1221	ALLC	-1.256	1.22935	1
1222	PRPSAP2	-1.256	0.704844	3
1223	C12orf71	-1.256	0.41557	3
1224	DYNLL2	-1.255	1.04653	2
1225	ANKRD35	-1.255	1.22901	1
1226	ZNF284	-1.255	0.831782	2
1227	TEX38	-1.255	0.854599	2
1228	C10orf113	-1.255	1.03767	1
1229	MOV10L1	-1.255	0.826359	2
1230	LIME1	-1.255	1.03926	1
1231	OLFM2	-1.255	0.663514	2
1232	EIF4A3	-1.255	0.763783	3
1233	PRSS57	-1.254	1.2274	1
1234	DEFB133	-1.254	1.03741	1
1235	CASTOR2	-1.254	0.838968	2
1236	CACNA2D3	-1.253	0.647831	3
1237	MLX	-1.253	1.22701	1
1238	GCGR	-1.252	1.03695	1
1239	TPSAB1	-1.252	1.22655	1
1240	KRBA1	-1.252	1.22673	1
1241	SPTLC1	-1.251	0.845755	2
1242	FREM1	-1.251	1.22632	1
1243	TRIB3	-1.251	0.631689	2
1244	ZNF791	-1.25	0.976482	3
1245	PECR	-1.25	0.780931	2
1246	ABHD17C	-1.25	0.601548	3
1247	OR5H2	-1.25	1.22544	1
1248	UBE2J1	-1.249	1.22522	1
1249	LRRC19	-1.249	1.0675	2
1250	TRIM29	-1.248	0.701544	2
1251	RGS7	-1.248	0.403683	3
1252	TCAP	-1.248	1.03472	1
1253	CTLA4	-1.247	1.22484	1
1254	ZNF586	-1.247	1.03409	1
1255	ZNF385B	-1.246	1.03379	1
1256	MYO1G	-1.246	0.591975	2
1257	CHRND	-1.244	1.22426	1
1258	WDR31	-1.244	1.03286	1
1259	ZYG11B	-1.243	0.548688	3
1260	HIST1H4G	-1.243	1.13246	2
1261	ING1	-1.242	1.03231	1
1262	SRPX	-1.242	1.22149	1
1263	DBT	-1.241	0.759917	2
1264	DPYSL2	-1.241	1.22148	1
1265	ZNF33A	-1.241	0.624532	3
1266	CENPI	-1.24	1.03152	1
1267	NEK3	-1.24	0.612181	3
1268	RMND1	-1.24	0.707111	3
1269	NXPH4	-1.239	1.34352	1
1270	GSK3B	-1.239	0.764621	2
1271	OR4N2	-1.239	1.22062	1
1272	CACNA2D1	-1.239	0.534583	3
1273	TNFSF8	-1.239	0.567488	3
1274	PHLPP2	-1.238	0.62503	3
1275	MGAT4C	-1.238	0.626399	2
1276	NFASC	-1.237	1.21886	1
1277	MRPS7	-1.237	0.542652	3
1278	SEMA6A	-1.237	0.578855	3
1279	CDSN	-1.236	0.715006	3
1280	CHRNA5	-1.236	1.0326	2
1281	HS3ST5	-1.236	0.62841	2
1282	FAM91A1	-1.235	1.02816	1
1283	LGR4	-1.235	0.843667	2
1284	ARPC4-TTLL3	-1.234	1.02797	1
1285	ALG1L	-1.234	1.21685	1
1286	TMED3	-1.234	0.563658	3
1287	SIGLECL1	-1.234	0.906929	2
1288	BIN3	-1.233	1.33647	1
1289	ATAD2	-1.232	1.0255	1
1290	IVD	-1.232	1.02541	1
1291	TMTC1	-1.232	0.696643	3
1292	U2AF2	-1.231	1.02452	1
1293	EN1	-1.231	1.21535	1
1294	SEC14L2	-1.231	0.790711	2
1295	BAIAP2L2	-1.231	1.02486	1
1296	HKDC1	-1.231	1.3353	1
1297	MPZL2	-1.23	1.2153	1
1298	CHRNA3	-1.23	1.21512	1
1299	BPY2B	-1.23	0.615109	3
1300	ACE2	-1.23	0.381483	3
1301	PDZD7	-1.23	0.590682	3
1302	FAM114A1	-1.23	1.02407	1
1303	KIF2B	-1.229	0.363384	3
1304	FABP1	-1.228	1.02263	1
1305	INPP1	-1.228	0.446291	3
1306	SELL	-1.228	0.674689	3
1307	KHDC1L	-1.226	1.02123	1
1308	KLHL24	-1.226	0.665586	2
1309	SLC13A2	-1.226	1.02156	1
1310	MYBL1	-1.225	0.64173	3
1311	OR6N2	-1.225	0.93536	3
1312	ST6GALNAC4	-1.224	1.02036	1
1313	MT1G	-1.223	1.02006	1
1314	MZT2A	-1.222	0.621822	2
1315	SLC35B1	-1.221	1.01837	1
1316	GPLD1	-1.221	1.20947	1
1317	NAGK	-1.221	1.00021	2
1318	CHGB	-1.22	1.20729	1
1319	SSPO	-1.22	0.842208	2
1320	TXNDC12	-1.22	1.01716	1
1321	PCNT	-1.22	1.00053	2
1322	CCKAR	-1.22	0.412703	3
1323	GGA1	-1.219	0.696579	2
1324	PHOX2A	-1.219	0.905778	2
1325	MBD1	-1.219	0.656207	2
1326	MDFI	-1.219	1.14906	2
1327	PCGF1	-1.219	0.874362	3
1328	EYA2	-1.218	0.78745	2
1329	POTEC	-1.218	1.20616	1
1330	HAUS8	-1.218	0.55886	3
1331	SLC9A3R2	-1.218	0.843877	2
1332	ZNF678	-1.217	0.726305	2
1333	ZNF883	-1.216	1.0154	1
1334	DSP	-1.216	0.508401	3
1335	ATG9B	-1.216	1.01548	1
1336	PCSK1	-1.216	0.600387	2
1337	FIG4	-1.216	1.03022	2
1338	VSTM2L	-1.215	1.01538	1
1339	GYPA	-1.215	1.20522	1
1340	GIMAP6	-1.215	1.03253	2
1341	PEX13	-1.215	1.20362	1
1342	TMUB2	-1.215	0.495744	3
1343	PPP4R1	-1.215	1.31159	1
1344	PELO	-1.214	0.961352	2
1345	KCNK12	-1.214	1.20278	1
1346	ODF2L	-1.214	1.01515	1
1347	ATPAF1	-1.214	0.601262	3
1348	ADAMTS10	-1.214	0.777977	2
1349	FAM71D	-1.212	0.906711	2
1350	GSPT1	-1.212	1.30974	1
1351	NDUFAF7	-1.212	0.710713	2
1352	CD6	-1.212	0.909608	3
1353	NUP153	-1.212	0.409889	3
1354	PRAF2	-1.211	1.20089	1
1355	TNNI3	-1.211	1.03709	3
1356	POP7	-1.21	0.440384	3
1357	FLRT2	-1.21	0.711428	2
1358	FAM227A	-1.21	1.01004	1
1359	SYNGR4	-1.209	1.00982	1
1360	MAN1C1	-1.209	0.722443	2
1361	DENND2C	-1.208	0.642334	2
1362	C12orf74	-1.208	0.488471	3
1363	KRT84	-1.208	1.20035	1
1364	PLXNA4	-1.208	0.732786	2
1365	PBXIP1	-1.207	0.63016	2
1366	KRTAP1-1	-1.207	0.654336	3
1367	AKAP17A	-1.207	1.22109	2
1368	ZNF865	-1.206	0.770209	2
1369	GIPC3	-1.206	1.16177	3
1370	APIP	-1.206	1.08854	1
1371	TBC1D13	-1.206	1.19777	1
1372	RAG2	-1.206	0.718864	2
1373	CCDC93	-1.205	1.00706	1
1374	GCM1	-1.205	1.30805	1
1375	SPTY2D1	-1.204	0.459634	3
1376	SFTPA1	-1.204	0.642039	2
1377	TBXA2R	-1.204	0.320103	3
1378	CYP11B2	-1.203	0.617261	2
1379	LCE1D	-1.203	0.686783	3
1380	DDX27	-1.203	0.687016	2
1381	RPL14	-1.203	1.00647	1
1382	CEP95	-1.203	1.00617	1
1383	JDP2	-1.202	0.742663	3
1384	AMIGO2	-1.202	0.57688	3
1385	RRM2B	-1.202	1.19451	1
1386	SPON1	-1.201	1.08081	3
1387	GNPDA2	-1.201	0.578356	3
1388	SEPHS1	-1.201	0.749062	2
1389	STOX2	-1.201	1.03706	2
1390	BNIP3	-1.201	0.575874	3
1391	COX7A2L	-1.201	1.19387	1
1392	ITPRIPL1	-1.2	1.00498	1
1393	PRKCA	-1.2	1.0049	1
1394	DCUN1D1	-1.199	1.00468	1
1395	FZD8	-1.199	0.441518	3
1396	RBPMS	-1.198	1.00399	1
1397	THAP5	-1.198	1.3052	1
1398	GIMAP7	-1.198	1.19259	1
1399	FTSJ1	-1.198	1.3052	1
1400	GYG1	-1.198	1.00407	1
1401	KCNIP2	-1.198	0.560976	3
1402	MCF2	-1.198	1.16436	3
1403	MAP3K7CL	-1.198	1.00436	1
1404	TRPM7	-1.197	1.19104	1
1405	TFRC	-1.197	0.76595	3
1406	DCAF1	-1.197	1.00304	1
1407	CNTNAP2	-1.196	0.678509	2
1408	KLK1	-1.196	0.735308	3
1409	OR5M1	-1.196	0.835955	2
1410	MTA1	-1.196	1.00284	1
1411	CCL4L2	-1.196	1.19032	1
1412	SEC14L1	-1.195	1.00148	1
1413	SMPD2	-1.195	0.609777	2
1414	ZBED6	-1.194	0.473416	3
1415	DIP2A	-1.194	1.1885	1
1416	DENND5A	-1.194	0.471397	3
1417	TMEM173	-1.194	0.612876	3
1418	RBFA	-1.194	0.91685	3
1419	CAMKK2	-1.193	0.958336	2
1420	CTF1	-1.193	0.790785	3
1421	EML6	-1.193	1.18781	1
1422	MESP2	-1.192	0.658967	2
1423	H1F0	-1.192	0.347506	3
1424	C4orf48	-1.192	1.18557	1
1425	PAX6	-1.192	1.08574	2
1426	PPP2CA	-1.192	1.05726	2
1427	MIEF2	-1.191	0.998899	1
1428	UNC5B	-1.191	0.363343	3
1429	JAG2	-1.191	1.18551	1
1430	LBH	-1.191	0.725626	3
1431	TRAFD1	-1.19	0.458146	3
1432	HNF4G	-1.19	1.30155	1
1433	CLTCL1	-1.19	0.765267	2
1434	PPP1R14D	-1.189	0.998291	1
1435	TBC1D14	-1.189	0.573791	2
1436	SCD5	-1.189	1.18502	1
1437	OSCAR	-1.188	1.18499	1
1438	PRSS33	-1.188	0.777927	2
1439	CNTN6	-1.188	0.626469	3
1440	TM9SF1	-1.187	0.997988	1
1441	ADAM28	-1.187	0.708073	2
1442	TMEM179	-1.187	0.337543	3
1443	SERPINA5	-1.187	0.482356	3
1444	WARS	-1.187	0.468486	3
1445	AGPAT2	-1.186	0.818619	2
1446	GOLGA8H	-1.186	0.892368	1
1447	ARPP19	-1.185	0.593357	3
1448	CCDC141	-1.185	0.997403	1
1449	PRR16	-1.185	0.708037	2
1450	TCF19	-1.184	0.996848	1
1451	EIF5A	-1.183	0.996271	1
1452	BRWD3	-1.183	0.377016	3
1453	NPSR1	-1.183	0.942111	2
1454	RASSF4	-1.183	1.18284	1
1455	PRC1	-1.183	0.995969	1
1456	SLC7A9	-1.182	0.995578	1
1457	ITPR1	-1.182	0.581181	3
1458	LY6L	-1.181	0.782628	2
1459	EIF1	-1.181	1.00053	2
1460	CA13	-1.181	1.1816	1
1461	PHF1	-1.181	0.828673	3
1462	ARHGAP11B	-1.181	0.994931	1
1463	NEDD8-MDP1	-1.18	0.684801	2
1464	TMEM81	-1.18	0.684077	2
1465	PRKAB1	-1.18	0.445259	3
1466	LPIN2	-1.18	1.18123	1
1467	LHFPL2	-1.179	1.18022	1
1468	TSPAN19	-1.179	0.703768	3
1469	IER5	-1.179	1.29567	1
1470	RBKS	-1.179	0.994482	1
1471	ZNF550	-1.178	0.993211	1
1472	PABPC1	-1.178	0.837399	2
1473	TRNP1	-1.178	0.416115	3
1474	OR10K1	-1.178	0.681116	3
1475	DAGLA	-1.178	0.655626	3
1476	DEFB113	-1.177	0.990971	1
1477	KRT15	-1.177	0.789833	3
1478	CYCS	-1.177	0.90735	2
1479	TBC1D9B	-1.176	0.990477	1
1480	SERP1	-1.176	1.17795	1
1481	F9	-1.175	0.989665	1
1482	STX18	-1.175	0.682592	2
1483	RPS6KB2	-1.175	1.17688	1
1484	SERPINB2	-1.174	0.989238	1
1485	ALDH5A1	-1.174	0.643969	3
1486	GPR156	-1.173	1.17542	1
1487	TNFRSF12A	-1.173	0.651193	2
1488	P4HTM	-1.173	0.989511	2
1489	ZDHHC23	-1.172	0.549968	3
1490	PGM2L1	-1.172	1.175	1
1491	AMIGO3	-1.172	1.05261	2
1492	KLHL12	-1.172	0.988128	1
1493	WDR89	-1.171	0.308914	3
1494	GALNT13	-1.171	1.17385	1
1495	NUP160	-1.171	0.834561	2
1496	C6orf120	-1.171	0.683416	3
1497	C9orf106	-1.171	0.669724	3
1498	PLG	-1.171	0.98764	1
1499	NAF1	-1.171	0.721202	2
1500	ABCG2	-1.171	0.987973	1
1501	ARHGEF33	-1.169	1.14361	2
1502	TTC28	-1.169	0.674799	2
1503	C19orf35	-1.169	0.46939	3
1504	MGST3	-1.169	1.17204	1
1505	BOLA1	-1.169	1.12413	3
1506	JOSD1	-1.169	0.986483	1
1507	STAM2	-1.168	0.98597	1
1508	ZNF585A	-1.168	1.17059	1
1509	MIOX	-1.168	0.93405	3
1510	LOC101927844	-1.167	0.398541	3
1511	GATA6	-1.167	1.17025	1
1512	PDHA2	-1.167	1.28533	1
1513	ZNF280D	-1.167	0.985694	1
1514	PWWP2A	-1.166	1.17004	1
1515	ILK	-1.166	0.891536	2
1516	ASB2	-1.166	0.985302	1
1517	OR5R1	-1.165	0.689689	3
1518	ECT2L	-1.165	0.542345	3
1519	GTDC1	-1.165	1.16972	1
1520	AMY1A	-1.163	0.980828	1
1521	TBRG1	-1.163	1.16875	1
1522	GALNT8	-1.162	0.620751	2
1523	ZCCHC7	-1.162	0.467497	3
1524	AP3M1	-1.161	0.459739	3
1525	FMO2	-1.16	0.533646	3
1526	MYT1	-1.16	0.889096	2
1527	RUNX1	-1.16	0.641029	2
1528	OSBPL8	-1.159	0.979241	1
1529	NASP	-1.158	1.27928	1
1530	MAGEC1	-1.158	0.513875	3
1531	CDC37	-1.157	0.824384	2
1532	TMEM167A	-1.157	0.873214	1
1533	DENND1B	-1.157	0.915877	2
1534	FBXO8	-1.157	0.873157	1
1535	ENAM	-1.156	0.97861	1
1536	COL9A2	-1.156	1.16654	1
1537	FYB	-1.156	0.978097	1
1538	C1orf43	-1.156	1.16654	1
1539	GLI2	-1.156	1.16654	1
1540	GOLGA1	-1.156	1.16654	1
1541	PHKA1	-1.156	1.0843	2
1542	RBFOX1	-1.156	0.962714	2
1543	NDUFA12	-1.156	0.568736	2
1544	ARHGAP23	-1.156	0.97861	1
1545	ARHGAP22	-1.156	1.16654	1
1546	PXYLP1	-1.156	1.27865	1
1547	CLASRP	-1.155	0.602019	3
1548	ANKRD28	-1.155	0.87747	3
1549	FOLH1	-1.155	0.573886	2
1550	OR52A5	-1.155	0.662353	2
1551	MANSC4	-1.154	0.84717	2
1552	C1orf162	-1.154	0.345248	3
1553	IDH3A	-1.154	0.553266	3
1554	PM20D1	-1.153	1.27475	1
1555	SLC12A5	-1.152	0.646586	2
1556	ZMYM2	-1.152	0.594636	3
1557	PRRG4	-1.152	0.582276	2
1558	KDM7A	-1.152	0.895581	2
1559	GREB1	-1.152	1.16222	1
1560	ZNF676	-1.151	0.65529	2
1561	HAUS5	-1.151	1.16142	1
1562	RPL36A-HNRNPH2	-1.15	0.759694	2
1563	CRYGC	-1.15	0.610613	2
1564	MESP1	-1.15	0.586561	3
1565	ZNF37A	-1.15	0.801778	2
1566	ADH7	-1.149	0.698298	2
1567	AAK1	-1.149	0.440465	3
1568	ARSH	-1.149	1.15979	1
1569	KLF13	-1.149	0.897194	2
1570	BCLAF1	-1.149	0.743331	2
1571	NRBF2	-1.148	0.562743	2
1572	C7orf76	-1.148	0.851306	2
1573	KLHL4	-1.148	0.494021	3
1574	NAPB	-1.148	0.384489	3
1575	OR1L8	-1.147	0.973897	1
1576	CCDC12	-1.147	1.15872	1
1577	OR5A2	-1.147	0.59478	3
1578	HSPA12A	-1.147	0.973897	1
1579	GUCY1A2	-1.146	0.817284	2
1580	GINS4	-1.145	1.15777	1
1581	MSS51	-1.144	0.46965	3
1582	NKX2-5	-1.144	1.15669	1
1583	CPB1	-1.143	0.970818	1
1584	BHMT	-1.143	0.550223	3
1585	SSBP4	-1.142	1.1558	1
1586	BAK1	-1.142	1.1559	1
1587	DXO	-1.141	0.865107	2
1588	ATP6V0D2	-1.141	1.15511	1
1589	FAM212B	-1.141	0.626709	2
1590	EXOSC5	-1.141	0.969954	1
1591	CACNB2	-1.141	0.382398	3
1592	FSBP	-1.14	0.550458	2
1593	FAM102B	-1.14	0.969567	1
1594	GRPR	-1.14	1.09637	2
1595	PCDHGC4	-1.14	0.969903	1
1596	PRR15L	-1.14	1.00906	3
1597	NDUFV1	-1.139	1.06402	3
1598	MKKS	-1.139	1.15411	1
1599	AGO2	-1.138	0.9791	2
1600	ABHD16B	-1.137	0.967714	1
1601	SF3B6	-1.137	0.967011	1
1602	PRKG1	-1.136	1.15078	1
1603	CEACAM21	-1.136	0.721663	2
1604	CD81	-1.136	1.26637	1
1605	DMGDH	-1.135	0.608431	2
1606	ABHD10	-1.135	0.649366	2
1607	KRTAP27-1	-1.134	0.965967	1
1608	CTDSP2	-1.133	0.738922	3
1609	ZNF787	-1.133	1.03132	2
1610	KLK12	-1.133	0.965308	1
1611	TAF4	-1.133	0.358255	3
1612	PGAP3	-1.133	0.844614	3
1613	ZFAND4	-1.133	1.14888	1
1614	MEGF9	-1.132	0.652531	2
1615	SPINK4	-1.132	1.14869	1
1616	ZNF776	-1.132	0.964204	1
1617	ZNF823	-1.132	0.698804	3
1618	TM9SF3	-1.132	0.933962	2
1619	MARCKSL1	-1.132	0.964399	1
1620	CORO2A	-1.132	0.698764	3
1621	MSANTD4	-1.132	0.964554	1
1622	GGH	-1.132	0.51868	3
1623	ARL10	-1.131	0.963858	1
1624	MAN2B1	-1.131	1.02081	3
1625	TFAM	-1.131	1.14865	1
1626	KCNH3	-1.13	0.574163	2
1627	PIK3R5	-1.13	0.963139	1
1628	NSUN4	-1.13	1.14799	1
1629	UNC13C	-1.129	0.962587	1
1630	WAC	-1.129	0.962004	1
1631	TSPEAR	-1.129	0.496202	3
1632	BANK1	-1.129	0.336758	3
1633	LRRN1	-1.129	1.12203	2
1634	ETFB	-1.128	0.444909	3
1635	GSX1	-1.128	1.1476	3
1636	TEX36	-1.128	0.783214	2
1637	KL	-1.128	1.26202	1
1638	ARHGEF25	-1.127	0.347346	3
1639	CLUL1	-1.127	0.340173	3
1640	EXOC6	-1.127	1.14702	1
1641	BRIX1	-1.127	0.662801	2
1642	PPP3R2	-1.127	1.14702	1
1643	MYOZ1	-1.127	0.661708	3
1644	PCP4L1	-1.127	0.770614	3
1645	CCDC68	-1.127	1.14702	1
1646	GAST	-1.126	0.699249	2
1647	ITGAD	-1.126	0.483969	3
1648	KLRD1	-1.126	1.14622	1
1649	PTGIS	-1.126	0.959894	1
1650	LOC730159	-1.126	1.14669	1
1651	MAP4K1	-1.125	0.702865	2
1652	CYB5A	-1.125	0.958816	1
1653	HTT	-1.125	1.08721	2
1654	SBDS	-1.125	0.612944	2
1655	GJA9	-1.125	0.667098	2
1656	TYW5	-1.124	0.644421	2
1657	NDUFB1	-1.124	1.1457	1
1658	PPAN	-1.124	0.957677	1
1659	LYRM1	-1.124	0.645514	2
1660	NADK	-1.124	0.738716	2
1661	PKP1	-1.123	0.556355	2
1662	DLC1	-1.122	1.14533	1
1663	MSL3	-1.122	0.956388	1
1664	MMD2	-1.122	1.25627	1
1665	FBXO28	-1.122	1.14533	1
1666	SLC24A5	-1.122	0.956779	1
1667	OR4F15	-1.122	0.980199	2
1668	BLID	-1.122	0.957016	1
1669	RPS3A	-1.122	1.13002	2
1670	JADE1	-1.122	0.688549	2
1671	SERP2	-1.121	0.766657	2
1672	LCP1	-1.121	1.14443	1
1673	PLEKHG7	-1.121	0.571994	2
1674	SPRR2E	-1.121	0.975358	2
1675	ZNF132	-1.121	0.771897	2
1676	LINGO2	-1.12	0.77918	2
1677	SIAH1	-1.12	1.14382	1
1678	NGEF	-1.119	0.714765	2
1679	NPHS1	-1.119	0.78926	2
1680	TEX45	-1.118	0.564163	2
1681	LIPE	-1.118	0.925378	2
1682	CXCL12	-1.118	0.475116	3
1683	SRSF7	-1.118	1.1428	1
1684	ZNF578	-1.117	0.954296	1
1685	DLG4	-1.117	1.14218	1
1686	ZNF726	-1.117	0.9542	1
1687	C1orf122	-1.116	1.14188	1
1688	ILF3	-1.116	0.953211	1
1689	KIF11	-1.116	0.952645	1
1690	NMBR	-1.116	1.14167	1
1691	WDR33	-1.116	0.394264	3
1692	HDAC4	-1.116	0.722476	2
1693	LYST	-1.115	0.952418	1
1694	PFKP	-1.115	0.952202	1
1695	TRIM48	-1.115	0.441676	3
1696	WDHD1	-1.114	0.952143	1
1697	ART5	-1.114	0.590108	2
1698	FUT7	-1.114	0.709613	2
1699	MCCD1	-1.114	0.484652	3
1700	SUV39H2	-1.114	0.334208	3
1701	ZC3H10	-1.114	1.25053	1
1702	LEF1	-1.113	1.14036	1
1703	PRR13	-1.113	0.489386	3
1704	TFAP2C	-1.113	0.95133	1
1705	ZNF709	-1.112	0.951205	1
1706	HES6	-1.112	1.13979	1
1707	MZF1	-1.112	0.864716	2
1708	URB1	-1.112	1.25007	1
1709	KIF2C	-1.111	0.745836	2
1710	GUCY2F	-1.111	0.950334	1
1711	SAV1	-1.111	0.699455	3
1712	MRPL9	-1.11	1.24686	1
1713	RAB6C	-1.11	1.13868	1
1714	SLC25A21	-1.11	0.949864	1
1715	OSBP2	-1.109	0.593115	3
1716	STXBP4	-1.109	0.949678	1
1717	POU1F1	-1.109	0.949556	1
1718	SLC7A5	-1.109	0.949368	1
1719	KAT7	-1.108	0.499823	3
1720	MRPS2	-1.108	0.949105	1
1721	CUEDC2	-1.108	0.926184	2
1722	SUCLA2	-1.108	0.352816	3
1723	SAMD4A	-1.107	0.94866	1
1724	SYBU	-1.107	0.948697	1
1725	TIMP1	-1.107	0.84714	3
1726	MST1L	-1.106	0.947813	1
1727	NAIF1	-1.106	0.810399	3
1728	YJEFN3	-1.106	0.560457	3
1729	SERPINA10	-1.106	0.641881	3
1730	MCMDC2	-1.105	0.537061	2
1731	SETBP1	-1.105	0.947593	1
1732	GOLGA8B	-1.105	0.979618	3
1733	METRN	-1.105	0.908861	2
1734	KCNIP4	-1.105	0.925723	2
1735	CERS5	-1.105	1.13455	1
1736	GPATCH2	-1.104	1.13371	1
1737	ZIC5	-1.104	0.947002	1
1738	TMEM225B	-1.103	0.945463	1
1739	ZNF891	-1.103	1.13275	1
1740	PDS5A	-1.103	0.302808	3
1741	CNIH2	-1.103	1.07498	3
1742	AHDC1	-1.103	0.945774	1
1743	C4orf47	-1.103	0.512643	3
1744	KHDC3L	-1.102	0.580519	3
1745	SH3RF3	-1.102	0.945277	1
1746	AP3M2	-1.101	0.753061	2
1747	ZNF280A	-1.101	0.94462	1
1748	TMEM184B	-1.101	0.271108	3
1749	P2RY10	-1.101	1.13178	1
1750	FAR1	-1.101	0.558273	2
1751	IQCD	-1.1	0.850447	2
1752	ZDHHC5	-1.1	1.13167	1
1753	ATP2B3	-1.1	0.944429	1
1754	FRMD4A	-1.1	0.94415	1
1755	WDFY3	-1.099	1.13092	1
1756	DNPEP	-1.099	1.13079	1
1757	NUP133	-1.099	0.900402	2
1758	PEA15	-1.099	0.794574	3
1759	LINC01862	-1.098	0.435729	3
1760	SNRK	-1.098	1.13074	1
1761	POMGNT1	-1.098	0.491108	3
1762	COL5A2	-1.097	1.12987	1
1763	DUSP3	-1.097	0.940519	1
1764	FFAR3	-1.097	1.23833	1
1765	CTXN3	-1.097	0.940661	1
1766	FNDC4	-1.097	1.07918	3
1767	TJP1	-1.097	0.353421	3
1768	SGCE	-1.097	0.837632	1
1769	MED13	-1.097	0.711779	3
1770	COX7A2	-1.096	0.54957	2
1771	OXLD1	-1.096	1.23784	1
1772	PIK3R1	-1.096	0.93995	1
1773	PTPRN	-1.096	0.408636	3
1774	C4B	-1.096	0.623075	2
1775	KLHL34	-1.095	0.874627	3
1776	PLA2G2A	-1.095	0.939709	1
1777	GIPC2	-1.095	0.939881	1
1778	KIF13A	-1.095	1.12823	1
1779	DHX15	-1.094	0.639478	2
1780	CD93	-1.094	0.462191	3
1781	BRIP1	-1.094	1.23544	1
1782	ZMYND19	-1.093	0.937972	1
1783	FAM109A	-1.093	0.803972	2
1784	MAPKBP1	-1.093	0.66825	2
1785	CISD2	-1.093	0.938085	1
1786	PTPN1	-1.093	1.12723	1
1787	NPHS2	-1.093	0.684674	2
1788	CHCHD5	-1.093	1.12781	1
1789	STX10	-1.093	0.603076	2
1790	GATA4	-1.092	0.937229	1
1791	NAP1L5	-1.092	0.523359	3
1792	CCDC113	-1.092	0.656529	2
1793	OR8K1	-1.092	0.937601	1
1794	LGALS3BP	-1.092	0.63986	3
1795	UNC93A	-1.092	0.937287	1
1796	STK32B	-1.092	0.319612	3
1797	SP1	-1.092	0.511234	3
1798	C2	-1.092	1.23461	1
1799	YWHAB	-1.091	0.937061	1
1800	DDR1	-1.091	0.53382	3
1801	E2F8	-1.091	0.555585	2
1802	RCAN2	-1.09	0.936466	1
1803	COL15A1	-1.09	0.935884	1
1804	HOXB2	-1.09	1.12563	1
1805	ZAP70	-1.09	0.936293	1
1806	FDXACB1	-1.09	1.1259	1
1807	ABCG1	-1.09	1.08886	2
1808	SEC31A	-1.089	0.934951	1
1809	KANK2	-1.088	1.12431	1
1810	GDI1	-1.088	0.599174	2
1811	MCEE	-1.088	0.699737	2
1812	NEURL1	-1.088	0.934309	1
1813	KCNAB3	-1.088	0.29588	3
1814	ESCO2	-1.087	0.599502	2
1815	PDX1	-1.087	0.65777	3
1816	LCT	-1.087	0.609252	2
1817	MECP2	-1.087	1.12347	1
1818	TMEM87B	-1.087	0.957885	3
1819	CCIN	-1.087	0.644038	3
1820	BBIP1	-1.087	0.934252	1
1821	GALNT14	-1.086	0.404192	3
1822	DSG4	-1.085	0.657424	2
1823	MANEAL	-1.085	0.933313	1
1824	ITGB3	-1.085	1.12282	1
1825	TBL3	-1.084	0.578596	2
1826	GDPD4	-1.084	1.12222	1
1827	RRS1	-1.084	0.932952	1
1828	FUT3	-1.084	0.687552	2
1829	EIF3M	-1.083	0.932585	1
1830	FH	-1.083	0.932601	1
1831	PITPNM1	-1.083	0.620422	2
1832	DBH	-1.082	0.932077	1
1833	LBHD1	-1.082	1.1202	1
1834	FGR	-1.081	0.931523	1
1835	GAD2	-1.081	0.334718	3
1836	MAZ	-1.081	0.564439	2
1837	PAPD5	-1.081	0.874362	2
1838	STK10	-1.081	0.931054	1
1839	CLN8	-1.08	0.930102	1
1840	EPS15	-1.08	1.11829	1
1841	LOR	-1.08	0.549786	2
1842	SAP30	-1.08	0.71662	3
1843	FAM69C	-1.079	0.929809	1
1844	ROR2	-1.079	0.559757	3
1845	MAGEL2	-1.079	0.529113	2
1846	AKR1D1	-1.079	0.596872	3
1847	NOC4L	-1.079	0.544316	3
1848	PRR25	-1.078	1.11739	1
1849	LGALS9	-1.078	1.11739	1
1850	RGS16	-1.078	0.928901	1
1851	NDUFB10	-1.077	0.539859	2
1852	ZNF75D	-1.077	1.11717	1
1853	TMPRSS13	-1.077	0.92784	1
1854	KDELC2	-1.076	0.382319	3
1855	PHC2	-1.076	1.11621	1
1856	EFNA5	-1.076	0.691132	3
1857	ARHGAP10	-1.076	0.927297	1
1858	CYB5D2	-1.075	0.925888	1
1859	HIST2H2AA4	-1.075	0.677314	2
1860	MRAP2	-1.074	1.11539	1
1861	DMWD	-1.074	0.92573	1
1862	MUC21	-1.074	0.918741	2
1863	TMEM89	-1.074	0.876667	3
1864	PIGA	-1.074	1.11545	1
1865	GC	-1.073	0.925534	1
1866	NUDT11	-1.073	0.830675	2
1867	DYNLT1	-1.073	0.561058	2
1868	C8A	-1.073	1.11517	1
1869	ZMYM1	-1.073	0.459942	3
1870	PTF1A	-1.072	0.925242	1
1871	CCAR1	-1.072	0.582288	3
1872	RPL18	-1.072	0.925085	1
1873	ZNF705G	-1.071	0.633324	1
1874	SEZ6	-1.071	0.924381	1
1875	ASB6	-1.071	0.638482	2
1876	E4F1	-1.071	0.559885	2
1877	MICU2	-1.071	0.998505	2
1878	IFNA10	-1.071	0.924803	1
1879	CFAP74	-1.071	0.585332	3
1880	FCGRT	-1.07	0.924019	1
1881	MRPS16	-1.07	0.798116	2
1882	WDR25	-1.07	0.829644	2
1883	ZNF697	-1.07	0.382547	3
1884	KRTAP4-11	-1.069	0.505344	3
1885	SPRR2G	-1.069	1.22435	1
1886	SYNDIG1	-1.069	0.293045	3
1887	TOB1	-1.068	0.844938	2
1888	ARAP1	-1.068	1.12827	3
1889	OR6X1	-1.068	0.752335	2
1890	PRAMEF11	-1.068	0.922946	1
1891	GAR1	-1.068	1.22369	1
1892	CRACR2A	-1.068	1.11334	1
1893	ACAP1	-1.068	0.923104	1
1894	OR5B21	-1.067	0.413572	3
1895	OLA1	-1.067	0.92246	1
1896	JMJD8	-1.067	1.1129	1
1897	MRE11	-1.067	0.63022	1
1898	TNR	-1.067	1.1127	1
1899	GATC	-1.066	0.553176	2
1900	EFCAB7	-1.066	1.11223	1
1901	CHADL	-1.065	1.11171	1
1902	TMEM164	-1.065	0.92143	1
1903	ABHD14B	-1.065	0.526874	3
1904	APLF	-1.064	0.817015	1
1905	CD163L1	-1.064	0.920481	1
1906	POLR2J	-1.064	0.921167	1
1907	HIST1H4I	-1.064	0.620054	2
1908	MB	-1.063	1.11022	1
1909	NELFB	-1.062	1.10914	1
1910	CRELD1	-1.062	0.919628	1
1911	RGS11	-1.062	0.531521	2
1912	SOSTDC1	-1.061	0.731548	2
1913	LCAT	-1.061	1.01412	2
1914	MYLK	-1.061	1.10877	1
1915	WDR60	-1.061	0.809965	3
1916	RAD17	-1.061	0.815002	1
1917	AKIRIN1	-1.061	0.918844	1
1918	HOPX	-1.061	0.808991	2
1919	EFEMP1	-1.06	0.918815	1
1920	SLC39A14	-1.06	1.10701	1
1921	SHC2	-1.06	0.788325	2
1922	HLA-DPA1	-1.06	1.21789	1
1923	TRIM61	-1.06	0.521964	3
1924	MSI1	-1.06	0.967859	2
1925	DOPEY2	-1.06	1.10692	1
1926	ADORA2A	-1.059	0.657447	2
1927	ZNF121	-1.059	0.918615	1
1928	SIKE1	-1.059	0.646312	2
1929	APOL6	-1.059	1.10679	1
1930	VDAC2	-1.058	0.917799	1
1931	ZFP3	-1.057	1.1046	1
1932	IQCA1L	-1.057	1.10514	1
1933	RAD1	-1.057	0.812112	1
1934	TRIM49B	-1.056	1.00561	2
1935	EHD3	-1.056	1.10452	1
1936	ART3	-1.056	0.720644	2
1937	ROBO4	-1.056	0.836394	2
1938	RGPD2	-1.056	0.917183	1
1939	IFITM2	-1.055	0.703571	2
1940	MRPL42	-1.055	0.710113	2
1941	MAP3K11	-1.055	0.464766	3
1942	SMIM8	-1.055	0.522437	2
1943	TBX2	-1.055	1.21535	1
1944	RAET1L	-1.054	1.10298	1
1945	ENPP5	-1.054	0.809326	2
1946	RDX	-1.054	0.678815	2
1947	SF1	-1.054	1.10335	1
1948	CCNO	-1.053	0.467811	3
1949	LIN7B	-1.053	1.21469	1
1950	CBR3	-1.053	1.10275	1
1951	SYNJ2BP-COX16	-1.052	0.352288	3
1952	MMD	-1.052	0.915203	1
1953	GDF10	-1.052	0.915358	1
1954	SRC	-1.052	0.96371	2
1955	GAS1	-1.051	0.591704	2
1956	DNAH8	-1.05	0.503696	3
1957	CT83	-1.05	0.914525	1
1958	OR8D1	-1.05	1.10065	1
1959	LAMA5	-1.05	0.914479	1
1960	FAM3B	-1.05	0.914811	1
1961	NADSYN1	-1.05	1.1009	1
1962	RPL7L1	-1.049	0.914269	1
1963	NDUFB11	-1.049	0.631885	2
1964	AVPI1	-1.049	0.914403	1
1965	YEATS4	-1.049	0.660058	2
1966	CCDC124	-1.048	0.634432	3
1967	EFNA2	-1.048	0.518505	2
1968	IFNA6	-1.048	1.21166	1
1969	ATP6V0A4	-1.048	1.09848	1
1970	LY6G5B	-1.048	0.914058	1
1971	ABHD11	-1.048	1.09797	1
1972	DGAT2	-1.048	0.603357	2
1973	TMEM30A	-1.047	0.579602	2
1974	MRPL36	-1.047	0.913256	1
1975	SUMO2	-1.047	0.655626	2
1976	ANGPTL6	-1.047	0.444355	3
1977	NOL4	-1.047	0.641644	2
1978	ANXA4	-1.046	0.913158	1
1979	HGD	-1.046	0.565354	3
1980	FAM196A	-1.046	0.562252	2
1981	ZNF226	-1.046	0.55995	2
1982	PGBD3	-1.045	0.911484	1
1983	NIN	-1.045	0.911436	1
1984	NPL	-1.045	1.06248	2
1985	C5orf30	-1.045	0.911402	1
1986	RHOBTB1	-1.044	0.91137	1
1987	NCKAP1	-1.043	0.910382	1
1988	NKX2-6	-1.043	0.344381	3
1989	PLGLB2	-1.043	0.910239	1
1990	TNPO1	-1.042	0.746211	3
1991	FAM69A	-1.042	1.09434	1
1992	UMODL1	-1.042	1.09432	1
1993	SCGB1D1	-1.041	1.09408	1
1994	CDKL4	-1.041	0.747032	2
1995	NBEAL2	-1.04	0.305788	3
1996	ARL1	-1.04	0.694172	2
1997	ZG16B	-1.039	0.293951	3
1998	ZDHHC20	-1.039	1.09254	1
1999	RPL13	-1.039	0.907559	1
[truncated: 16,886 more rows]

## Sheet: AZD6738_Activation_MCF10A
Rank	Symbol	LogP	Log(sgRNA Fold Change) of the Best Guide	Number of guides that were hits (out of 3)
1	KLF10	-4.722	6.44464	3
2	MGAT4A	-4.328	6.14963	3
3	RPL10L	-3.976	7.06538	1
4	PANX3	-3.576	4.24917	3
5	PHYHIP	-3.417	5.5122	3
6	ZNF330	-3.39	4.62985	3
7	OR8U1	-3.325	4.96217	2
8	SHANK3	-3.215	3.67267	3
9	GTF2H2C	-3.191	5.1617	2
10	FOLH1	-3.175	6.10968	2
11	C17orf64	-3.161	3.5677	3
12	DECR2	-3.14	3.10656	3
13	SETD1B	-3.138	3.60649	3
14	ADGB	-3.073	6.69776	1
15	CSTB	-3.047	4.37375	3
16	IRF2BP2	-3.047	3.5902	3
17	IRAK4	-3.022	6.21192	1
18	ZNF563	-2.998	3.59763	3
19	SCCPDH	-2.964	4.74667	2
20	CHFR	-2.935	4.0296	3
21	PTPRN2	-2.921	2.98817	3
22	RHOT1	-2.846	6.67898	1
23	MARCH1	-2.822	4.74667	2
24	RNF151	-2.805	4.20901	2
25	TBX10	-2.804	5.29373	2
26	LRRTM2	-2.781	4.98952	3
27	MOB2	-2.768	4.14963	3
28	EVC	-2.767	4.37375	3
29	CFHR4	-2.753	3.03617	3
30	TAL1	-2.746	3.21675	3
31	AFF3	-2.721	6.4956	1
32	TMEM120B	-2.716	5.32628	3
33	ZNF146	-2.707	3.28088	3
34	TGDS	-2.689	5.46427	3
35	MOGAT1	-2.687	4.36334	3
36	PSMB10	-2.664	3.3209	3
37	PCMTD2	-2.661	5.90586	2
38	MIEF2	-2.639	3.60481	3
39	DSN1	-2.627	4.9483	2
40	ZNF814	-2.618	2.70602	3
41	EMP1	-2.608	3.99628	3
42	NXPH4	-2.603	3.59466	3
43	NEURL1	-2.599	3.64283	3
44	GPR65	-2.591	3.64283	3
45	LPIN3	-2.585	4.44464	3
46	CTDSP2	-2.584	2.92015	3
47	ZCCHC7	-2.582	3.17538	3
48	ISX	-2.578	5.05571	3
49	MGEA5	-2.577	5.90586	2
50	RIPPLY1	-2.574	4.86952	3
51	FERMT2	-2.568	5.32628	3
52	KRTAP13-4	-2.568	3.29921	3
53	LUM	-2.55	3.4314	3
54	METAP1D	-2.545	3.2503	3
55	PCBP1	-2.545	2.91778	3
56	CAPG	-2.543	3.73055	3
57	TRERF1	-2.536	2.5536	3
58	RSU1	-2.529	2.61383	3
59	SNX12	-2.527	4.78879	2
60	PIGB	-2.512	5.68108	3
61	OR8D4	-2.511	5.00301	2
62	NTRK3	-2.508	3.54637	3
63	C1QTNF6	-2.501	3.27274	3
64	OR52E4	-2.497	2.48123	3
65	LGALS1	-2.485	3.12312	3
66	POGZ	-2.482	4.1617	3
67	HOXC11	-2.478	3.01351	3
68	BMPR1A	-2.476	2.84727	3
69	CD58	-2.473	4.36334	3
70	FAM129A	-2.471	2.63119	3
71	ACTN3	-2.46	2.41324	3
72	PPIA	-2.459	5.99965	3
73	CDKN2C	-2.45	5.89144	3
74	IL18R1	-2.443	2.83978	3
75	NRG4	-2.441	2.93976	3
76	NXPH3	-2.436	3.42474	3
77	POU6F2	-2.435	4.3841	3
78	HGS	-2.434	5.62985	1
79	PPFIA4	-2.433	2.95525	3
80	EFNA1	-2.42	4.90586	3
81	IFNA7	-2.411	4.5677	3
82	FAM120AOS	-2.393	3.71424	3
83	NCDN	-2.391	5.66844	3
84	ZNF516	-2.391	2.83224	3
85	CLN3	-2.39	4.82467	3
86	ARHGAP27	-2.385	6.28824	1
87	ARL16	-2.376	5.1677	3
88	FOXN2	-2.367	2.4167	3
89	OR8A1	-2.363	4.60354	2
90	FBF1	-2.363	2.90155	3
91	TIFAB	-2.359	3.96513	3
92	ITGB1BP1	-2.353	6.25763	1
93	LMTK2	-2.352	3.19027	3
94	MFSD6	-2.343	2.8094	3
95	OGFOD3	-2.339	2.4023	3
96	DFFB	-2.329	5.52628	2
97	KRT86	-2.327	5.13133	2
98	SCG3	-2.307	3.28824	3
99	HMGN2	-2.303	5.07499	2
100	CDR1	-2.299	5.20318	2
101	MAPKAPK2	-2.298	4.95525	3
102	TRAF3IP3	-2.295	3.18555	3
103	C1orf35	-2.285	3.53404	3
104	WDR70	-2.277	2.67435	3
105	MRPL36	-2.277	4.49322	3
106	BTN3A3	-2.271	5.58124	2
107	SLC45A2	-2.271	2.74024	3
108	WAC	-2.27	3.73055	3
109	RAB31	-2.269	6.3101	1
110	SERP1	-2.268	4.00524	2
111	SLFN5	-2.263	2.90027	3
112	GCNT4	-2.261	2.31057	3
113	LOC389602	-2.256	2.49929	3
114	SCAF1	-2.254	4.68108	3
115	KIF2A	-2.249	3.21233	3
116	APEX2	-2.248	5.58573	2
117	SHOX	-2.247	4.36856	2
118	POC1A	-2.243	3.75466	3
119	RPS27	-2.242	2.7243	3
120	ORC3	-2.24	4.5216	3
121	RAB17	-2.239	4.44464	3
122	IL22RA1	-2.231	4.82467	3
123	LOC100133267	-2.222	2.83375	3
124	ST3GAL6	-2.221	2.83978	3
125	ZNF273	-2.221	4.26976	2
126	SF3B4	-2.215	2.8094	3
127	SPATC1L	-2.213	2.61237	3
128	ARPC5	-2.208	2.48215	3
129	DLX1	-2.208	2.76736	3
130	GRN	-2.207	3.06646	3
131	MMACHC	-2.204	3.08136	3
132	CEP120	-2.203	2.43924	3
133	S100Z	-2.203	3.74667	3
134	TRMT1	-2.2	2.93006	3
135	RRM2B	-2.193	3.28456	3
136	CHST1	-2.191	5.70808	3
137	OR6C74	-2.186	5.06217	3
138	FAM153A	-2.182	4.14963	2
139	SLC35E4	-2.18	2.57494	3
140	TMEM143	-2.178	2.14558	3
141	FFAR2	-2.176	4.91302	3
142	TAS2R46	-2.173	5.38924	3
143	TMED10	-2.17	6.1885	3
144	RIOK3	-2.168	5.2435	3
145	IST1	-2.167	6.25481	1
146	PRKD2	-2.166	2.86952	3
147	SPINK5	-2.161	2.73661	3
148	ALDH3B2	-2.155	2.55249	3
149	ATP13A5	-2.147	3.55249	2
150	C8A	-2.147	5.44957	3
151	NEUROG1	-2.146	3.78151	3
152	KRTAP4-11	-2.145	2.57158	3
153	ABCB4	-2.142	3.96217	3
154	FBXO40	-2.141	4.29921	3
155	ZNF324	-2.14	4.55555	2
156	BLOC1S2	-2.138	3.52907	2
157	RTL8A	-2.137	2.50274	3
158	YPEL4	-2.135	3.45449	3
159	ST8SIA3	-2.129	3.023	3
160	KIF21A	-2.129	2.58366	3
161	NRXN1	-2.129	4.04054	2
162	CALM1	-2.126	4.50274	3
163	CTPS2	-2.122	3.77838	3
164	SGO2	-2.121	5.18259	2
165	FSD1	-2.121	3.5361	3
166	CFAP99	-2.119	2.76788	3
167	KRT16	-2.115	2.62985	3
168	EME1	-2.112	2.34757	3
169	AATK	-2.106	4.83978	3
170	C8orf74	-2.103	2.3841	3
171	STOX2	-2.101	6.10344	1
172	STON2	-2.101	2.74667	3
173	BPNT1	-2.099	4.10656	2
174	C2orf78	-2.099	2.45906	3
175	HDGFRP2	-2.097	3.60943	3
176	MBD2	-2.087	4.68944	2
177	STX19	-2.085	5.14356	3
178	ST8SIA5	-2.074	4.86214	2
179	GABRA3	-2.071	3.18029	3
180	PDE7B	-2.071	3.3453	3
181	BLNK	-2.071	2.851	3
182	F11R	-2.069	4.95178	2
183	TUBA8	-2.068	3.22923	3
184	SLC25A3	-2.068	2.64068	3
185	RELL1	-2.068	3.9483	2
186	SAMD10	-2.062	4.92724	2
187	DPP4	-2.062	3.45775	3
188	COL9A1	-2.061	5.73257	3
189	PRUNE1	-2.06	3.02153	3
190	LRRFIP2	-2.06	3.85473	3
191	RAD51AP1	-2.058	4.06431	3
192	OR4B1	-2.058	4.58871	3
193	LCN2	-2.049	5.40963	3
194	CD28	-2.047	6.05571	1
195	CLEC4A	-2.045	5.72649	1
196	PPT1	-2.042	5.90227	3
197	JPH3	-2.042	3.40117	3
198	EPOR	-2.038	2.89506	3
199	GSTO2	-2.037	4.37375	2
200	KLHL9	-2.028	2.96007	3
201	RFWD3	-2.024	5.1677	3
202	NUAK1	-2.018	3.30544	3
203	SLC10A5	-2.015	4.03617	2
204	WDR64	-2.012	2.23089	3
205	KLB	-2.01	4.41468	2
206	HMG20B	-2.006	3.45449	2
207	GAB3	-2.002	3.8094	3
208	TBL2	-2.001	5.40963	3
209	GREB1	-1.999	5.40963	3
210	CSNK2A2	-1.998	4.37375	3
211	OS9	-1.996	3.2498	3
212	AKR1B1	-1.995	3.71834	2
213	MLXIPL	-1.995	2.72513	3
214	CAMK2N1	-1.995	4.96906	3
215	CCNA1	-1.994	4.49322	2
216	CTLA4	-1.988	2.45121	3
217	TMEM86B	-1.987	3.72784	2
218	MYEOV	-1.987	5.28824	2
219	MMP13	-1.986	2.80735	3
220	NDUFS8	-1.981	6.14356	1
221	GPATCH4	-1.981	6.91837	3
222	C2orf76	-1.979	2.42474	3
223	DNAAF4	-1.978	2.10896	3
224	SELENOS	-1.978	5.3581	3
225	EPHB2	-1.975	4.48843	3
226	MCM10	-1.974	3.69776	2
227	RHEB	-1.974	2.49003	3
228	ANKRD44	-1.974	2.80556	3
229	FGF22	-1.973	3.86952	3
230	APOOL	-1.972	3.40202	3
231	YY2	-1.972	3.36334	3
232	BAG6	-1.971	2.98726	2
233	TMEM229B	-1.969	2.95248	3
234	MYH2	-1.967	4.07499	3
235	CARD16	-1.966	2.32974	3
236	SNAPIN	-1.964	2.6642	3
237	LPAR5	-1.964	3.56979	2
238	HDGFL1	-1.962	3.30792	3
239	MFNG	-1.961	6.12826	1
240	ZBTB20	-1.958	2.15034	3
241	GTSCR1	-1.956	3.8094	3
242	BPIFB1	-1.955	2.24246	3
243	NXNL1	-1.951	4.41804	3
244	ZNF572	-1.949	3.20265	2
245	GNL3L	-1.949	3.55402	2
246	ATXN1	-1.947	3.09276	3
247	GK5	-1.946	3.49894	3
248	LBX2	-1.945	2.07615	3
249	HAND1	-1.944	2.42283	3
250	WIPI2	-1.938	2.32329	3
251	SFTA2	-1.937	2.18217	3
252	SCAND1	-1.937	4.86029	1
253	SSX1	-1.935	2.46983	3
254	JMJD6	-1.932	4.15266	2
255	C1orf198	-1.931	5.34228	2
256	OR2V1	-1.93	4.08263	3
257	ECI2	-1.928	2.9483	3
258	HSPA12B	-1.928	2.92252	3
259	CCL13	-1.928	2.34463	3
260	PIGP	-1.926	3.74346	2
261	GPR37L1	-1.926	2.96447	3
262	ATP2B3	-1.921	3.27224	3
263	RIPOR2	-1.921	3.57674	2
264	PDPN	-1.92	3.89867	2
265	PTPRS	-1.92	2.64713	3
266	PIGC	-1.919	3.47204	2
267	EVI2B	-1.915	2.15367	3
268	ZBTB1	-1.914	4.4523	3
269	RNF31	-1.914	3.23209	3
270	TSHZ1	-1.912	4.51031	3
271	ITGA1	-1.911	2.89867	3
272	NCMAP	-1.908	4.78359	2
273	GP1BA	-1.904	3.59911	3
274	RALGAPA2	-1.904	2.7273	3
275	MTDH	-1.902	5.0097	3
276	SAA4	-1.901	1.99995	3
277	CD22	-1.9	2.30522	3
278	SRFBP1	-1.899	3.79742	3
279	DYDC2	-1.899	2.41132	3
280	PTPRA	-1.898	5.30466	3
281	ZNF248	-1.897	6.07818	1
282	CRYL1	-1.896	3.10864	3
283	DEGS1	-1.895	5.76657	3
284	GAS6	-1.892	2.63292	3
285	TBC1D14	-1.892	2.89867	3
286	TRAF6	-1.891	3.35594	3
287	MAFF	-1.89	2.55402	3
288	SOX12	-1.89	4.54022	2
289	TCP11L1	-1.886	2.1003	3
290	ZNF770	-1.884	3.44299	2
291	TMEM134	-1.884	2.5216	3
292	SYT8	-1.883	2.38092	3
293	PIDD1	-1.882	5.86214	3
294	TNFRSF11B	-1.88	2.20183	3
295	SVOPL	-1.879	3.58573	2
296	SOX2	-1.878	2.20477	3
297	AIM2	-1.878	3.66609	3
298	KIF25	-1.877	3.5751	2
299	OR1J1	-1.876	5.5122	2
300	GIGYF1	-1.875	2.61989	3
301	GGTLC1	-1.875	3.28824	3
302	ZNF689	-1.874	2.3841	3
303	FGF1	-1.874	3.37029	2
304	RALGAPA1	-1.874	2.83978	3
305	SLC35A4	-1.873	2.17643	3
306	P4HB	-1.872	2.92724	3
307	KIAA1328	-1.871	2.7698	3
308	UBA2	-1.87	4.28272	3
309	MRPS36	-1.87	2.51892	3
310	SPOCK2	-1.87	3.4764	2
311	LARP1	-1.868	3.76788	2
312	ARL4C	-1.865	4.19733	3
313	LAS1L	-1.865	6.0296	3
314	GPR33	-1.864	5.0296	2
315	FAAH	-1.863	2.46726	3
316	RAC3	-1.862	2.33841	3
317	RPA2	-1.862	2.96753	3
318	PPEF1	-1.86	4.76261	3
319	FAM46C	-1.859	3.34228	3
320	P2RY8	-1.858	2.89867	3
321	TMEM215	-1.857	4.00524	3
322	TP53RK	-1.856	5.86584	1
323	LYPD2	-1.854	2.25301	3
324	NPPC	-1.854	2.44464	3
325	HNF4G	-1.852	5.11279	2
326	PTGR1	-1.85	4.07499	3
327	CCDC57	-1.85	2.18555	3
328	APIP	-1.85	5.2206	1
329	ZNF91	-1.85	4.3209	3
330	RNF34	-1.85	5.45449	2
331	GCNA	-1.85	3.97591	3
332	SNCAIP	-1.85	3.49322	3
333	BNC1	-1.846	6.19439	2
334	APC	-1.845	2.16491	3
335	PAX6	-1.845	2.97819	3
336	FAM222B	-1.845	2.86952	3
337	SLC16A4	-1.845	2.57674	3
338	MAMDC4	-1.844	2.23833	3
339	BCL2L14	-1.844	3.17259	2
340	MRPL1	-1.842	2.75405	3
341	BBIP1	-1.84	5.14963	2
342	GPR182	-1.837	5.82467	1
343	SLC5A11	-1.835	2.43045	3
344	ABCB7	-1.832	5.55402	2
345	SHANK1	-1.832	3.13746	2
346	PCDH19	-1.832	4.27857	2
347	SLC12A4	-1.83	3.35074	3
348	AKT2	-1.828	1.93931	3
349	RTP3	-1.827	3.71424	3
350	POM121L2	-1.827	4.29921	3
351	PRAMEF10	-1.823	4.60796	1
352	SNAPC1	-1.823	3.30357	2
353	SLC32A1	-1.819	2.1017	3
354	ZNF431	-1.819	4.00301	2
355	DRD3	-1.819	2.25481	3
356	PDE6D	-1.819	2.19273	3
357	HNRNPCL1	-1.818	2.33226	3
358	HLX	-1.816	2.43671	3
359	WBP2NL	-1.815	2.12063	3
360	LIMD2	-1.815	2.29702	3
361	PPP1R3D	-1.812	4.73055	3
362	BTN2A2	-1.811	1.93976	3
363	ELAVL4	-1.806	3.61237	3
364	MAP1S	-1.806	2.35762	3
365	DDX56	-1.805	3.52907	3
366	ZNF430	-1.805	2.97494	3
367	DENND5B	-1.804	3.72242	2
368	DOK5	-1.804	3.1677	3
369	SRP72	-1.803	4.05571	3
370	GSDMD	-1.803	4.14963	3
371	CNOT6L	-1.8	2.93038	3
372	KIF17	-1.796	2.43803	3
373	ZNF613	-1.795	3.47662	2
374	KIAA1644	-1.795	2.69483	3
375	NPTX2	-1.794	3.98817	3
376	ADGRV1	-1.794	5.2435	2
377	CALCOCO2	-1.792	2.36566	3
378	LEF1	-1.792	5.98613	1
379	RTBDN	-1.791	3.5216	3
380	FN1	-1.79	3.58871	3
381	IQCJ-SCHIP1	-1.788	4.35285	3
382	ALPK2	-1.785	4.11487	3
383	MAPK15	-1.784	5.75864	1
384	SIRT5	-1.782	5.1617	3
385	GPR1	-1.781	3.34228	3
386	LAMC1	-1.78	2.14411	3
387	GPAM	-1.78	3.79397	3
388	TLL1	-1.78	3.44464	2
389	RHBDD1	-1.78	3.60884	3
390	PURA	-1.779	5.97591	1
391	HSD17B8	-1.779	2.90826	3
392	CD177	-1.776	2.23536	3
393	ROBO1	-1.776	4.42139	3
394	ATP6V1A	-1.775	2.27718	3
395	POM121L12	-1.774	3.40456	3
396	DRAXIN	-1.772	2.1617	3
397	ZNF526	-1.77	5.30466	2
398	MRPS23	-1.77	3.46036	2
399	CDC5L	-1.77	3.81706	3
400	FANCF	-1.769	2.41743	3
401	PRKG2	-1.769	3.3841	3
402	GRIN2A	-1.768	2.50274	3
403	TRAPPC4	-1.766	2.25481	3
404	ATP6AP2	-1.765	5.1885	2
405	SDCCAG8	-1.765	3.23001	2
406	PPP1R35	-1.764	2.06988	3
407	PPP1R37	-1.763	4.47398	2
408	LRCH2	-1.762	5.65569	2
409	UCN3	-1.761	3.47881	3
410	GNG4	-1.761	3.24917	2
411	C7orf31	-1.76	3.94131	2
412	UXS1	-1.76	3.20901	3
413	ROMO1	-1.759	2.53094	3
414	SNRPA1	-1.759	4.82087	3
415	HLA-DPA1	-1.758	2.84577	3
416	JUND	-1.758	2.17765	3
417	ACAD9	-1.752	2.50527	3
418	TIAF1	-1.752	3.71288	2
419	ZNF57	-1.748	5.71424	3
420	LRRC73	-1.747	3.75067	2
421	YWHAH	-1.747	2.99897	2
422	ZNF268	-1.746	4.05571	2
423	AMN	-1.746	3.23971	3
424	CREG2	-1.744	2.51306	3
425	OSER1	-1.744	2.27181	3
426	RIMBP3B	-1.743	2.72874	3
427	BHLHE22	-1.742	5.78229	2
428	POU3F2	-1.742	4.15266	2
429	TMEM132D	-1.741	6.57223	3
430	ODF4	-1.741	3.08408	3
431	CCL19	-1.741	2.3362	3
432	NDST3	-1.741	2.7243	3
433	VIPR2	-1.74	5.21482	2
434	SRCIN1	-1.74	2.56543	3
435	PABPC4L	-1.736	3.21564	2
436	MICU3	-1.736	2.28456	3
437	DCDC2C	-1.736	3.03945	3
438	ZNF81	-1.734	3.50511	2
439	NEURL2	-1.729	3.88417	3
440	PAGE2	-1.729	4.35285	3
441	OR10G9	-1.729	3.57674	3
442	LRRC66	-1.729	2.97363	3
443	BORCS8-MEF2B	-1.729	5.01636	3
444	MKRN3	-1.729	2.05108	3
445	THOC7	-1.729	2.71424	3
446	BTNL2	-1.728	5.53558	2
447	RLIM	-1.727	4.43721	2
448	RGL4	-1.725	6.50274	3
449	CEP68	-1.724	3.58274	3
450	SKA2	-1.723	2.85473	3
451	IMPG1	-1.722	3.96906	3
452	TBC1D22B	-1.722	5.90227	1
453	FRAT1	-1.72	5.49799	3
454	ICAM2	-1.72	2.80391	3
455	CASP12	-1.719	2.23905	3
456	MVB12B	-1.719	4.49322	3
457	PLRG1	-1.717	2.99965	3
458	C3orf35	-1.715	2.66844	3
459	NRP2	-1.715	5.0296	3
460	OR4D2	-1.714	4.76261	2
461	SPRR2B	-1.714	4.79397	2
462	CEACAM4	-1.713	3.30889	3
463	GINS3	-1.713	3.97591	3
464	NOC4L	-1.713	1.99939	3
465	TAS2R41	-1.711	3.80428	2
466	PABPC1	-1.711	3.19145	2
467	ITGA2	-1.711	2.15127	3
468	KDF1	-1.71	5.119	2
469	SKA1	-1.71	3.8577	2
470	C16orf46	-1.709	2.89422	3
471	FMO5	-1.709	2.20052	3
472	NEURL3	-1.708	2.27718	3
473	IPO13	-1.708	3.26324	3
474	SWAP70	-1.707	2.28569	3
475	KRTAP10-1	-1.705	2.42187	3
476	USP53	-1.705	3.28351	3
477	CSTF2	-1.704	4.66703	3
478	ANKRD55	-1.704	4.45938	2
479	CMTM8	-1.702	3.19439	3
480	C1RL	-1.701	2.78079	3
481	MYO1F	-1.7	2.27995	3
482	TRAPPC11	-1.7	2.07584	3
483	RIPK3	-1.699	2.7558	3
484	MMP2	-1.699	3.58274	3
485	KIF23	-1.699	2.82547	3
486	OR2T4	-1.698	2.65614	3
487	SLC7A8	-1.698	4.97591	3
488	PEX11A	-1.698	3.8754	3
489	DNM1L	-1.695	3.23209	2
490	NNT	-1.691	2.49689	3
491	TCN2	-1.69	2.55859	3
492	ZDHHC8	-1.687	5.0097	2
493	SLC16A3	-1.685	2.49003	3
494	MAF	-1.684	5.88052	1
495	TBC1D25	-1.684	4.98952	3
496	CCL2	-1.683	2.57974	3
497	OR4F5	-1.683	2.45645	3
498	WDR76	-1.683	4.47721	2
499	PRY2	-1.682	2.25481	3
500	PIP5K1B	-1.682	2.10209	3
501	UBQLN1	-1.681	5.32628	2
502	CYTL1	-1.681	3.1885	2
503	TMEM190	-1.68	4.75466	2
504	WRB	-1.68	4.54943	2
505	ZNF675	-1.679	2.50371	3
506	R3HCC1	-1.679	2.13133	3
507	C6orf99	-1.678	5.03617	3
508	SCRN3	-1.678	2.43969	3
509	ADAL	-1.677	2.41804	2
510	NRXN3	-1.677	2.44643	3
511	ANKRD46	-1.674	2.752	3
512	NAF1	-1.674	1.86726	3
513	LRP1B	-1.673	3.36334	2
514	NEK11	-1.673	2.2435	3
515	DNAH17	-1.673	2.13256	3
516	HNRNPA2B1	-1.672	4.40794	2
517	LAMC3	-1.67	5.3101	2
518	ZNF497	-1.67	2.94436	3
519	LCA5	-1.669	2.24659	3
520	MSX1	-1.669	2.95525	2
521	OARD1	-1.665	3.12971	2
522	ATP2B1	-1.665	3.64283	3
523	TTC37	-1.665	4.23209	1
524	PI4KB	-1.664	2.29329	3
525	MEAF6	-1.662	4.25481	3
526	EED	-1.662	2.20901	3
527	ERCC6L2	-1.661	3.96631	3
528	PPP1R2	-1.661	4.18555	3
529	ELMOD2	-1.656	2.06217	3
530	LRRC45	-1.653	2.33841	3
531	MNX1	-1.653	3.70602	3
532	AASS	-1.652	2.53492	3
533	MIPEP	-1.652	2.20523	3
534	BAIAP2L2	-1.652	3.26324	2
535	UBE2Q2L	-1.651	3.4621	3
536	HBP1	-1.651	2.88902	3
537	KCNV1	-1.651	2.76261	3
538	ROBO2	-1.651	2.35167	3
539	EHBP1	-1.65	2.66985	3
540	AMPD1	-1.65	3.52783	3
541	RPL26	-1.65	5.27162	2
542	DYNLRB1	-1.65	4.38924	3
543	KRTAP10-4	-1.649	3.04923	3
544	KIAA1614	-1.649	2.96447	2
545	NCAM2	-1.648	2.54022	3
546	TMEM25	-1.648	2.30285	3
547	SIK1	-1.647	2.67107	3
548	ZNF619	-1.647	3.09891	3
549	TMEM238	-1.646	2.86531	3
550	ARL14EPL	-1.646	5.55859	2
551	PLGLB2	-1.645	3.66844	3
552	GAS2L1	-1.643	5.79784	1
553	ETV3	-1.643	3.68347	2
554	ITPRIP	-1.643	5.81706	3
555	PROZ	-1.643	3.85473	2
556	GPR50	-1.64	3.76788	2
557	KIAA2012	-1.639	4.79397	3
558	C6orf223	-1.639	4.0097	3
559	ATXN10	-1.639	2.06788	3
560	GPR160	-1.639	2.17765	3
561	GNAI3	-1.639	3.42474	2
562	AVPI1	-1.639	3.22751	2
563	TRH	-1.639	3.65569	3
564	TTF2	-1.639	2.69625	3
565	ZNF830	-1.638	4.73055	3
566	USH1G	-1.637	3.199	3
567	SIN3A	-1.633	1.97728	3
568	OCM2	-1.633	5.5902	1
569	RNF167	-1.632	3.07499	3
570	TRPS1	-1.632	2.90826	3
571	MYOCD	-1.632	3.42474	3
572	LRPAP1	-1.631	3.83978	2
573	HMX2	-1.629	3.03617	3
574	CPSF6	-1.628	5.0877	3
575	PQLC1	-1.626	3.13338	3
576	LOX	-1.625	3.61895	3
577	ARL10	-1.624	2.39042	3
578	FAM122B	-1.622	2.94969	3
579	P2RY13	-1.622	3.18555	3
580	DPF2	-1.622	2.11279	3
581	MYOT	-1.622	1.83643	3
582	NEMP2	-1.619	2.34968	3
583	TSPAN5	-1.618	4.48363	3
584	PARP10	-1.618	3.25481	2
585	FAM53B	-1.618	5.48363	2
586	NFE2	-1.617	3.53404	3
587	HPF1	-1.617	2.55402	3
588	ZNF180	-1.617	3.46427	3
589	LGI1	-1.616	2.31371	3
590	SMYD4	-1.615	3.29099	2
591	LTA	-1.615	4.79397	3
592	ECSIT	-1.615	2.70107	3
593	GZMA	-1.614	2.38843	3
594	NFAT5	-1.613	4.82087	2
595	ZC3H4	-1.613	3.62695	2
596	SNRPD2	-1.613	2.45098	3
597	RUBCNL	-1.613	3.70602	2
598	G6PC3	-1.613	5.76657	1
599	PCBD1	-1.612	1.93077	3
600	ALG6	-1.61	2.13824	3
601	CCDC36	-1.61	2.45449	3
602	TBC1D10A	-1.609	2.50003	3
603	TREM1	-1.608	3.77613	2
604	RAB20	-1.608	2.58074	3
605	GJC2	-1.608	3.26324	2
606	MMEL1	-1.608	5.75864	1
607	SPACA4	-1.607	2.5267	3
608	ZFYVE26	-1.606	2.30792	3
609	IMPACT	-1.606	2.6936	3
610	ZNF667	-1.606	1.93781	3
611	CEACAM21	-1.606	2.96079	3
612	FAM169B	-1.604	2.3362	3
613	SOX14	-1.604	2.64713	3
614	HMP19	-1.603	2.75894	3
615	ACRV1	-1.603	4.48363	3
616	PKD1L2	-1.602	5.75466	1
617	HYAL2	-1.602	4.21771	3
618	KBTBD2	-1.601	2.3209	3
619	HSPB2	-1.601	2.62768	3
620	CMBL	-1.6	1.90666	3
621	PRPF40B	-1.599	4.11279	2
622	TMEM89	-1.598	2.2435	3
623	PRM2	-1.597	2.97843	2
624	SP2	-1.597	3.66159	2
625	AK6	-1.595	4.03617	1
626	KRT33B	-1.595	4.58573	3
627	RAB19	-1.595	1.97566	3
628	PKLR	-1.595	3.34015	3
629	TAT	-1.595	2.64915	3
630	WNT9B	-1.595	2.73055	3
631	DPYSL5	-1.594	1.94646	3
632	MRPL23	-1.593	3.65142	2
633	CD69	-1.593	4.12394	3
634	ZBTB7B	-1.592	2.8094	3
635	NAA40	-1.592	2.58124	3
636	NPIPB4	-1.591	1.89482	3
637	SH3BP1	-1.59	3.70932	3
638	WDR46	-1.59	4.19733	2
639	LYPD6	-1.589	2.3216	3
640	C22orf42	-1.589	4.09779	2
641	PPP2R1B	-1.588	3.82467	3
642	LOC101928436	-1.586	2.43414	2
643	FAM49B	-1.586	2.62637	3
644	PRAMEF11	-1.585	2.11556	3
645	PTGDR2	-1.584	4.73055	3
646	SLC2A11	-1.584	2.1617	3
647	HTR7	-1.583	2.90689	2
648	OBSL1	-1.582	3.66985	3
649	NLRP9	-1.582	2.28035	3
650	DEFB104B	-1.582	2.76788	3
651	SLC22A8	-1.58	3.38924	2
652	LDHD	-1.579	2.70227	3
653	SP4	-1.579	3.91064	2
654	CCDC15	-1.579	3.54759	3
655	TMEM176B	-1.578	4.62985	2
656	NTN4	-1.578	2.95525	2
657	PRKRIP1	-1.578	3.5216	3
658	PAGE1	-1.576	4.41468	2
659	GALNT12	-1.574	2.09477	3
660	TMEM31	-1.572	3.78731	3
661	PDSS1	-1.571	4.57674	2
662	OLFM1	-1.57	3.28456	3
663	ELF1	-1.57	3.88902	3
664	HLA-DQB2	-1.57	2.41468	3
665	PHF20	-1.568	2.11693	3
666	SMC2	-1.567	3.18949	3
667	NIPSNAP3B	-1.567	2.80381	2
668	C14orf2	-1.567	2.57036	3
669	CCNT2	-1.566	4.3343	2
670	LDHAL6B	-1.566	3.01769	2
671	COMTD1	-1.565	2.78285	2
672	ARSG	-1.565	4.95525	3
673	HMGXB4	-1.564	3.34228	2
674	URGCP-MRPS24	-1.564	3.25931	3
675	ASMT	-1.563	3.40456	2
676	POTEE	-1.563	1.88417	3
677	RNPEPL1	-1.563	3.68666	3
678	SLC19A2	-1.562	2.47398	3
679	PRDX3	-1.561	2.1991	3
680	SPON1	-1.56	4.37375	3
681	KLHDC7B	-1.56	4.14153	2
682	TEX45	-1.56	2.90443	3
683	HADHA	-1.559	2.47978	3
684	RER1	-1.558	3.9353	1
685	SETD2	-1.558	2.77838	3
686	ZNF223	-1.558	2.53404	3
687	GPRC5A	-1.558	5.0097	3
688	LAMTOR5	-1.557	5.06859	2
689	MLC1	-1.556	2.89867	3
690	NDEL1	-1.556	3.23862	3
691	NFKBID	-1.556	4.76261	2
692	ANXA10	-1.555	4.2206	3
693	MRPL42	-1.555	3.92959	2
694	CD34	-1.554	5.42974	2
695	GJA8	-1.553	1.99778	3
696	GRM1	-1.553	2.25481	3
697	RNASE1	-1.553	1.97494	3
698	SMIM25	-1.552	2.70651	3
699	OPRPN	-1.551	2.97494	3
700	C17orf50	-1.55	3.03617	3
701	WTAP	-1.55	1.93781	3
702	GLRX2	-1.547	2.75731	2
703	SLC22A9	-1.545	2.50274	3
704	C8orf48	-1.545	2.02564	3
705	PXDC1	-1.545	3.34051	3
706	FADS3	-1.545	2.19404	3
707	SERPINB6	-1.545	3.95525	3
708	FAM193B	-1.545	3.94131	2
709	SETMAR	-1.545	2.94481	3
710	TPH1	-1.545	3.61989	3
711	AP2A1	-1.544	2.33397	3
712	NTSR2	-1.544	2.86132	3
713	TSR3	-1.541	5.48363	3
714	ANKS4B	-1.54	3.91588	3
715	PMAIP1	-1.54	5.3581	2
716	FBN2	-1.539	3.41652	2
717	TST	-1.539	2.07652	3
718	KLHDC7A	-1.537	6.0263	2
719	VTA1	-1.537	4.23781	2
720	PDSS2	-1.537	3.54483	3
721	PSMC3	-1.536	2.2792	3
722	ADAD1	-1.535	5.00301	1
723	DYNC2LI1	-1.535	4.47398	2
724	SBNO1	-1.535	2.67387	3
725	PPP2R2C	-1.535	1.85671	3
726	JAGN1	-1.535	4.23018	3
727	SLC25A33	-1.533	2.97363	3
728	NPIPB8	-1.532	3.15367	3
729	TNFSF4	-1.532	2.92724	3
730	RPAP3	-1.532	2.62405	3
731	C1orf52	-1.531	3.14443	2
732	WHRN	-1.531	3.88417	2
733	OR6C2	-1.531	2.40212	3
734	H2AFV	-1.53	3.3841	2
735	TRPC6	-1.528	2.23971	3
736	ZNF628	-1.528	4.95525	2
737	IFITM2	-1.527	2.78186	2
738	AFAP1L1	-1.527	3.37029	2
739	ESRRG	-1.527	4.62114	3
740	SPATA12	-1.527	2.31925	3
741	TMEM125	-1.524	2.48188	3
742	RALB	-1.524	4.75466	3
743	TTLL1	-1.523	2.28369	3
744	CD1C	-1.523	4.90586	2
745	AARS	-1.522	2.25481	3
746	TMEM139	-1.521	4.08009	3
747	POU3F4	-1.521	3.30357	3
748	BTBD3	-1.52	3.05183	2
749	IL13RA1	-1.52	2.3101	3
750	ING3	-1.52	5.27162	3
751	ADCK5	-1.519	2.58228	3
752	EPO	-1.519	3.73594	3
753	STAC	-1.519	3.08489	2
754	ZNF34	-1.519	3.54022	3
755	TBC1D12	-1.518	3.50815	3
756	TRIM56	-1.518	3.5216	3
757	CTNND1	-1.516	2.21447	3
758	SIGLEC7	-1.516	4.09402	3
759	UQCC3	-1.516	2.57674	3
760	SLC25A46	-1.516	2.29788	3
761	STRN3	-1.515	3.34933	3
762	KCNMB1	-1.514	3.59466	2
763	TPM3	-1.514	4.3209	3
764	TIMM17B	-1.513	2.10209	3
765	TM4SF19	-1.513	3.77209	3
766	PTGS2	-1.512	3.49799	2
767	KRT8	-1.511	2.13557	3
768	CLCN7	-1.51	2.50905	3
769	PPP6R1	-1.51	2.75943	2
770	GGA3	-1.51	2.85473	2
771	RGS11	-1.51	2.64713	2
772	MERTK	-1.509	2.08872	3
773	AGXT	-1.509	3.18555	3
774	LRRN3	-1.509	1.96997	3
775	RYR2	-1.508	2.77209	3
776	LOC100506422	-1.507	3.36334	3
777	MEF2D	-1.507	2.66985	3
778	ARIH1	-1.506	2.19341	3
779	LYPD3	-1.506	2.50497	3
780	TRIM61	-1.506	3.41972	3
781	SMPD1	-1.506	2.8832	3
782	PPP1R3F	-1.506	2.21634	3
783	FRS2	-1.505	2.06217	3
784	C12orf50	-1.505	4.07499	2
785	SLC39A14	-1.505	3.22882	2
786	SEC14L4	-1.505	2.37136	3
787	TMEM8B	-1.505	5.12209	2
788	RFNG	-1.505	6.70396	3
789	PIGK	-1.504	2.44217	3
790	ARID2	-1.504	2.83978	3
791	FGF4	-1.504	2.81378	3
792	BCORL1	-1.504	2.72916	3
793	PRR23A	-1.503	2.1003	3
794	TMEM53	-1.503	2.18623	3
795	TLE6	-1.503	2.02866	3
796	NUP85	-1.5	4.88417	2
797	AKR1C4	-1.499	2.0097	3
798	EMC10	-1.499	2.23536	3
799	ZIC2	-1.499	3.03772	3
800	CAPS	-1.499	2.54022	3
801	KIF12	-1.498	2.92724	2
802	ODF3L2	-1.498	3.15243	2
803	ATP7A	-1.497	3.09402	3
804	GPR63	-1.497	3.85473	2
805	CCDC116	-1.493	6.30194	2
806	HNRNPA3	-1.493	1.82972	3
807	UTP23	-1.493	2.48747	3
808	AQR	-1.493	2.47025	3
809	CLEC2D	-1.492	3.51355	3
810	DEPDC1	-1.491	4.23209	2
811	OR1A2	-1.49	2.14558	3
812	GRAMD1C	-1.49	2.00465	3
813	MIER1	-1.49	3.01769	2
814	DPPA4	-1.488	5.74265	2
815	CASC3	-1.487	1.81553	3
816	SIRPB2	-1.487	1.87774	3
817	AP4S1	-1.486	5.3841	1
818	HYKK	-1.486	2.36495	3
819	SCHIP1	-1.486	2.33163	3
820	KMT2D	-1.486	2.67849	3
821	ARMCX3	-1.485	3.46427	2
822	TTLL7	-1.485	2.61738	3
823	SLC36A4	-1.483	2.28161	3
824	ADH5	-1.483	2.41132	3
825	EPHX2	-1.483	3.48149	3
826	NKAIN3	-1.483	3.1677	3
827	C2orf74	-1.483	3.74131	3
828	OR5K4	-1.483	2.18555	3
829	ARSD	-1.483	3.27348	3
830	DHDDS	-1.483	3.03289	3
831	PHLDB3	-1.482	2.09353	3
832	TNNI2	-1.482	3.20123	3
833	GPR32	-1.481	2.38867	2
834	MYCT1	-1.481	2.0837	3
835	CYLD	-1.48	2.18791	3
836	GRIPAP1	-1.48	2.48843	3
837	XKR4	-1.479	2.57158	3
838	NR3C2	-1.478	1.69776	3
839	TM9SF2	-1.478	2.80579	3
840	TANK	-1.477	3.73863	2
841	LOC100129940	-1.477	5.1003	2
842	MEX3D	-1.477	2.4964	3
843	C11orf16	-1.477	4.0097	2
844	PPP4R1	-1.476	5.6255	2
845	ZCCHC8	-1.475	2.60796	2
846	MRPL15	-1.473	2.87686	3
847	VSX2	-1.473	3.19626	3
848	PTGFRN	-1.473	2.27866	3
849	FATE1	-1.473	5.6255	1
850	COG1	-1.473	5.6255	1
851	CEP170	-1.473	1.91378	3
852	GPRIN1	-1.472	2.25782	3
853	TMEM161B	-1.472	1.99317	3
854	SIK2	-1.472	3.69222	3
855	CA9	-1.471	2.36632	3
856	ELANE	-1.469	3.34228	3
857	PCDHB15	-1.469	2.40456	3
858	REXO5	-1.469	2.80119	3
859	ACER2	-1.468	2.83375	3
860	KIAA1524	-1.468	4.54943	2
861	ZNRF3	-1.468	2.84876	3
862	COMMD9	-1.467	2.66985	3
863	PRR23D2	-1.466	4.78619	2
864	KRT71	-1.466	1.96753	3
865	FAM210B	-1.466	3.58573	2
866	AMN1	-1.466	2.69083	3
867	PXT1	-1.466	2.1003	3
868	CD274	-1.466	4.86214	1
869	ZNF580	-1.466	5.61676	2
870	SORCS2	-1.466	2.1617	3
871	INSIG2	-1.463	3.3362	2
872	SOX6	-1.463	5.14356	3
873	TMOD1	-1.463	2.95525	3
874	DKK1	-1.462	4.54329	3
875	CALR	-1.462	3.59466	3
876	DENR	-1.462	3.38753	3
877	PRAG1	-1.461	3.60649	2
878	SMAD2	-1.461	5.59911	1
879	MRPL27	-1.461	2.17368	3
880	AJAP1	-1.461	4.73863	2
881	KLRC3	-1.46	2.19341	3
882	OR2A5	-1.46	2.54759	3
883	PPP1R9A	-1.46	2.37337	3
884	ZBTB26	-1.46	2.48363	3
885	ZNF121	-1.46	4.18555	3
886	PDCD6IP	-1.458	2.99088	2
887	GATD1	-1.458	2.53045	3
888	PCDHAC1	-1.457	2.56224	2
889	SH2D3A	-1.456	2.36798	3
890	N4BP3	-1.456	2.22805	3
891	OR12D2	-1.455	4.13542	2
892	OR2V2	-1.455	2.04623	3
893	IFNA13	-1.455	5.33696	3
894	TAS2R19	-1.454	3.13746	3
895	KCNH8	-1.453	5.34228	1
896	ACAP2	-1.453	2.74208	3
897	KRT85	-1.453	1.89277	3
898	PIK3R1	-1.453	3.6642	3
899	C16orf62	-1.453	5.58573	1
900	TMEM55B	-1.453	3.91302	2
901	RASSF3	-1.452	3.32493	2
902	HBM	-1.452	2.96217	2
903	C11orf58	-1.447	4.20901	3
904	ACSM2A	-1.447	3.15952	3
905	OR10T2	-1.447	2.40814	3
906	ZFP1	-1.447	2.59185	3
907	OLFML2A	-1.447	2.53492	3
908	CCDC96	-1.447	2.24122	3
909	HP	-1.447	2.45524	3
910	TGIF2LY	-1.447	2.33471	3
911	ZMYM6	-1.447	2.05223	3
912	ZYX	-1.446	2.54022	3
913	SRPRB	-1.444	3.43472	3
914	TSPAN2	-1.443	3.39232	2
915	SP7	-1.443	3.86214	2
916	ADH4	-1.443	3.33519	3
917	PITPNM2	-1.443	3.8732	2
918	OR2L3	-1.44	3.45359	3
919	RTL5	-1.439	2.3841	3
920	NUDT16	-1.438	4.02111	2
921	JAK3	-1.438	5.5677	1
922	CHST12	-1.438	2.98726	3
923	SPRR1B	-1.438	5.50748	3
924	ZDHHC14	-1.438	2.41132	3
925	CHPF	-1.437	3.023	2
926	SAFB2	-1.437	3.53094	2
927	ANKRD66	-1.436	4.21366	3
928	GMDS	-1.436	2.90347	2
929	MORC3	-1.435	3.60796	3
930	PCCB	-1.435	4.19341	2
931	PSG4	-1.435	3.35285	3
932	ACTR5	-1.435	6.07499	2
933	CLEC12A	-1.434	2.62637	2
934	SH3BGRL2	-1.434	2.12518	3
935	SPECC1	-1.434	3.99628	3
936	AP1G1	-1.433	2.63679	2
937	FABP1	-1.433	4.46913	2
938	PTK2B	-1.433	1.95525	3
939	CHRNA9	-1.433	3.71424	3
940	SLX4IP	-1.431	4.84727	3
941	HEXDC	-1.431	2.66596	3
942	SLC22A18	-1.431	2.89604	3
943	CRLF1	-1.431	4.86214	3
944	LY86	-1.431	2.65854	3
945	CCDC113	-1.43	2.25481	3
946	EIF5A2	-1.43	2.1287	3
947	MRPL53	-1.429	2.63055	3
948	SPAM1	-1.429	2.52427	3
949	PKM	-1.428	3.79397	3
950	GOLGA8H	-1.428	2.3451	2
951	ANGPTL7	-1.427	2.59664	3
952	RND1	-1.427	4.88902	2
953	HEXA	-1.427	5.17368	3
954	MOGAT2	-1.427	4.58871	3
955	ZC3HC1	-1.426	3.87442	3
956	ARHGAP15	-1.426	2.5878	3
957	THAP2	-1.426	4.26604	3
958	PYGO1	-1.425	2.30194	3
959	DHRS3	-1.425	5.69776	2
960	RNF11	-1.424	6.48603	3
961	CABP4	-1.424	4.54943	3
962	BEND5	-1.424	3.79913	3
963	ZNF488	-1.423	1.88147	3
964	FOXP3	-1.422	2.96906	2
965	KIAA1468	-1.422	5.3101	1
966	TIMM17A	-1.421	2.28456	3
967	HNRNPF	-1.421	2.59704	3
968	TRIM23	-1.421	5.07818	3
969	COPS7B	-1.421	2.0179	3
970	MC1R	-1.42	2.16513	3
971	MCTP2	-1.42	4.93429	3
972	COQ7	-1.419	3.0402	3
973	TMEM92	-1.419	3.28603	3
974	HOXD10	-1.418	3.3929	3
975	CCDC61	-1.418	2.52783	3
976	ELOB	-1.417	3.14963	2
977	PQBP1	-1.416	3.60059	3
978	PRPF19	-1.416	3.16571	3
979	FXYD4	-1.415	3.03617	3
980	BATF2	-1.414	3.27857	2
981	CISH	-1.413	4.20318	3
982	CFAP46	-1.413	3.17606	3
983	NDRG4	-1.413	4.12518	2
984	WNT10B	-1.413	3.25857	3
985	FAM26E	-1.412	5.29921	1
986	SYP	-1.412	4.75466	1
987	FBXW2	-1.411	2.37924	3
988	PCDH12	-1.41	1.66609	3
989	WASF3	-1.407	2.29921	3
990	PDE12	-1.407	5.52628	1
991	SPINK2	-1.407	2.00696	3
992	NOS1AP	-1.407	3.04199	3
993	SHROOM3	-1.406	4.74131	2
994	ZNF483	-1.405	2.30285	3
995	TAS2R43	-1.405	3.31821	2
996	PLGLB1	-1.405	2.5216	3
997	FBXW7	-1.405	3.55859	3
998	NPAS3	-1.405	2.54823	3
999	DNAJC8	-1.404	2.28548	3
1000	PIP4K2B	-1.403	3.45645	3
1001	ZNF263	-1.402	1.82185	3
1002	RARS2	-1.402	2.17129	3
1003	SLC19A3	-1.402	2.39436	3
1004	HMGB4	-1.401	5.28272	1
1005	CYP2J2	-1.401	2.33488	3
1006	TCTE3	-1.401	5.0097	3
1007	STK36	-1.4	2.83978	3
1008	A2M	-1.398	2.56951	2
1009	EPB41L2	-1.397	5.26883	1
1010	SMARCE1	-1.397	1.84876	3
1011	XBP1	-1.397	5.5122	1
1012	PLA2G6	-1.397	2.33962	3
1013	CTR9	-1.397	5.5122	1
1014	AMELY	-1.396	5.04923	3
1015	MRPS17	-1.396	4.87686	3
1016	SMG7	-1.396	2.67435	3
1017	LGALS3BP	-1.395	2.94772	3
1018	RHOF	-1.395	3.66985	3
1019	HIST1H4D	-1.395	2.26324	3
1020	HEPHL1	-1.394	1.99853	3
1021	ARL1	-1.394	2.70877	3
1022	IFITM1	-1.394	4.51691	3
1023	FAM187A	-1.393	2.25071	3
1024	LOC388282	-1.393	1.77209	3
1025	GINS2	-1.393	2.15568	3
1026	RNF130	-1.393	3.21983	3
1027	ARHGEF25	-1.392	2.16685	3
1028	PGLS	-1.392	2.46427	3
1029	TMEM223	-1.392	4.01351	2
1030	OR4F16	-1.392	2.05801	3
1031	LANCL1	-1.391	4.29921	3
1032	MSC	-1.391	1.9289	3
1033	CRYGB	-1.39	2.83978	2
1034	GPSM1	-1.39	2.3243	3
1035	NRAS	-1.39	5.26044	1
1036	WBP1L	-1.39	2.58188	3
1037	CSH1	-1.389	3.66632	3
1038	SZT2	-1.389	2.07257	3
1039	PEA15	-1.389	2.61588	3
1040	LPAR3	-1.388	2.34228	3
1041	VHLL	-1.388	5.3841	2
1042	ANAPC1	-1.388	4.8094	2
1043	SSB	-1.388	2.67628	3
1044	F13B	-1.387	5.25481	1
1045	RCC2	-1.387	6.17665	2
1046	PAPD5	-1.387	2.24075	3
1047	OTUD7A	-1.386	2.10875	3
1048	TCAF2	-1.386	1.84644	3
1049	PSG8	-1.386	3.37375	3
1050	PPTC7	-1.385	3.0097	3
1051	COX6C	-1.384	3.97667	2
1052	ZBTB49	-1.384	2.21564	3
1053	TNFRSF25	-1.384	2.04387	3
1054	CYP4A22	-1.383	3.93429	2
1055	SNX10	-1.383	3.19341	2
1056	OR2F2	-1.382	5.34228	2
1057	PRLH	-1.382	2.73325	3
1058	APH1B	-1.382	2.76693	3
1059	IL18BP	-1.381	3.55249	3
1060	CSTF1	-1.38	3.36334	2
1061	TTC33	-1.38	2.59466	3
1062	ZNF699	-1.38	2.64139	3
1063	DET1	-1.379	2.63233	3
1064	TOR3A	-1.378	2.76344	3
1065	MRPL3	-1.377	4.41468	3
1066	PDZRN3	-1.377	3.71834	3
1067	MASTL	-1.377	2.53184	2
1068	ATG101	-1.376	4.0877	2
1069	NPRL2	-1.375	3.36856	3
1070	AMY1C	-1.375	5.47881	1
1071	USP17L22	-1.374	2.23209	3
1072	ZBTB34	-1.374	2.96814	3
1073	ASXL2	-1.374	1.69776	3
1074	RELN	-1.374	3.98613	3
1075	FAM60A	-1.374	2.62238	3
1076	OCM	-1.374	5.47398	1
1077	GAGE12J	-1.374	3.48363	1
1078	SOST	-1.373	4.03289	2
1079	PSMD9	-1.373	3.54022	2
1080	CNN2	-1.372	2.06217	3
1081	KCNIP3	-1.372	2.12271	3
1082	ZSCAN32	-1.372	3.75306	3
1083	SMIM8	-1.372	2.9483	2
1084	RNPEP	-1.372	3.92015	2
1085	C22orf46	-1.372	3.70877	2
1086	ALKBH2	-1.371	2.96753	3
1087	CD300LB	-1.371	1.92589	3
1088	CLK4	-1.371	2.22225	3
1089	ADAMTS20	-1.371	5.7019	3
1090	CHMP5	-1.37	2.1159	3
1091	URAD	-1.37	2.92724	3
1092	OTUD6A	-1.369	3.00483	3
1093	UBE2F	-1.369	2.22521	3
1094	MTIF3	-1.369	2.96906	3
1095	RNF182	-1.369	4.65569	1
1096	ZFP37	-1.368	3.23895	2
1097	PDLIM3	-1.367	1.87246	3
1098	MRPL18	-1.367	2.53737	3
1099	B4GALNT2	-1.366	3.51785	2
1100	WDR77	-1.366	3.3209	2
1101	INPP5D	-1.365	1.72852	3
1102	PET117	-1.364	5.33696	2
1103	SENP3	-1.364	3.48363	2
1104	IDH3B	-1.364	5.13746	3
1105	DYNLT1	-1.364	3.26764	3
1106	NEDD4	-1.363	4.5122	3
1107	BRAP	-1.363	3.35635	3
1108	NXPH2	-1.362	4.39947	3
1109	TAB1	-1.361	5.7019	3
1110	NT5C	-1.361	2.82972	3
1111	TOP1MT	-1.36	2.57674	3
1112	RNF32	-1.36	1.87487	3
1113	ZNF778	-1.36	3.12694	3
1114	LETM1	-1.36	3.95525	3
1115	MGAT2	-1.36	4.90227	1
1116	HSH2D	-1.36	4.67267	3
1117	A1CF	-1.359	4.0097	2
1118	OR5F1	-1.359	5.19145	1
1119	NDUFS3	-1.359	3.0097	3
1120	CHMP1A	-1.359	5.3581	2
1121	PRICKLE4	-1.358	4.73863	3
1122	SDS	-1.357	2.47449	3
1123	SSFA2	-1.357	2.49258	3
1124	UQCRB	-1.357	2.53009	3
1125	ZNF32	-1.357	3.68108	3
1126	ATP6V0D2	-1.356	4.86584	3
1127	LENEP	-1.356	4.43969	3
1128	GBF1	-1.355	5.44957	1
1129	CRABP2	-1.354	2.04054	3
1130	CCDC50	-1.354	2.18081	3
1131	SLC44A1	-1.354	3.86214	3
1132	EHBP1L1	-1.354	3.5216	2
1133	SPATA31A5	-1.354	2.98817	3
1134	SLC16A7	-1.354	2.96316	2
1135	RNASEH1	-1.353	4.59466	3
1136	TMC6	-1.352	3.53674	3
1137	C14orf39	-1.352	1.97223	3
1138	C7orf65	-1.352	2.8732	3
1139	RIC8B	-1.352	2.85473	2
1140	MYO5C	-1.352	2.83978	2
1141	ADGRG3	-1.351	2.00205	3
1142	CABS1	-1.348	5.13746	2
1143	AGBL1	-1.347	5.03617	3
1144	SS18L2	-1.347	2.28701	3
1145	HNF1A	-1.347	3.25481	3
1146	MXD3	-1.347	5.01636	3
1147	TYW5	-1.346	2.88417	3
1148	BCL2L13	-1.346	2.06217	3
1149	EML2	-1.346	3.3209	3
1150	NFYA	-1.346	1.85634	3
1151	CCDC34	-1.346	2.83375	3
1152	DNAJA2	-1.345	3.23209	3
1153	EVX1	-1.345	1.93664	3
1154	OR2B3	-1.345	4.45449	3
1155	C19orf43	-1.345	3.37583	3
1156	MORF4L1	-1.344	2.50485	3
1157	LONRF2	-1.344	4.59466	1
1158	FAM227B	-1.344	2.42641	3
1159	NAPA	-1.343	2.0888	3
1160	CCDC180	-1.342	2.35203	3
1161	OTUD3	-1.342	2.89867	2
1162	C12orf73	-1.342	6.53326	3
1163	TMEM221	-1.341	5.41972	1
1164	CERKL	-1.341	5.59911	3
1165	XKR9	-1.341	1.89893	3
1166	CAPN2	-1.341	5.04923	3
1167	CASK	-1.341	3.93429	3
1168	ORAI3	-1.341	3.98952	3
1169	CPEB2	-1.34	1.98273	3
1170	GRM8	-1.34	2.5267	3
1171	CSRNP2	-1.34	1.83978	3
1172	WFDC10B	-1.338	4.48683	3
1173	OR4N2	-1.338	3.24728	2
1174	FZD6	-1.338	2.53492	3
1175	NUS1	-1.337	3.4276	3
1176	ENPEP	-1.337	4.06951	2
1177	SYDE1	-1.337	2.82087	3
1178	MDP1	-1.336	3.29921	2
1179	BAZ1B	-1.336	2.51468	3
1180	CD5	-1.336	4.17368	2
1181	EVI2A	-1.335	2.07584	3
1182	FTH1P18	-1.335	2.71752	3
1183	CGRRF1	-1.334	2.34757	3
1184	COL19A1	-1.334	1.93522	3
1185	ABHD12B	-1.334	2.05945	3
1186	ADAMTS19	-1.334	3.12655	3
1187	ELOVL2	-1.334	2.29921	3
1188	TGFB3	-1.334	2.49003	3
1189	AK4	-1.333	3.28691	3
1190	DLX4	-1.332	2.62985	2
1191	ZSCAN23	-1.332	5.19145	2
1192	OLFML3	-1.332	5.14963	1
1193	TLE2	-1.331	2.77838	2
1194	EPM2A	-1.331	2.40456	3
1195	PLEKHH1	-1.33	3.11831	3
1196	TBC1D9	-1.329	1.75731	3
1197	CKMT1A	-1.329	6.04598	3
1198	GLIPR1L1	-1.328	2.6251	3
1199	TEN1	-1.327	2.92506	3
1200	COPS6	-1.327	2.43362	3
1201	TFAP2E	-1.327	3.05318	2
1202	SPRR2G	-1.327	2.33282	3
1203	TSPAN4	-1.327	2.67548	2
1204	SAMD8	-1.326	1.97433	3
1205	DACT3	-1.325	2.58871	2
1206	THAP6	-1.325	2.08227	3
1207	AHDC1	-1.325	3.17765	3
1208	GID8	-1.325	2.68586	3
1209	PRKACA	-1.325	4.63852	2
1210	GSTA1	-1.324	4.65569	3
1211	OAT	-1.324	2.09964	3
1212	KIAA0753	-1.324	2.26137	3
1213	FOXS1	-1.322	2.3038	3
1214	SIGLEC9	-1.322	2.43214	3
1215	ARHGAP40	-1.322	2.15482	3
1216	PRH1	-1.322	2.11693	3
1217	FAM217B	-1.322	2.49513	3
1218	CLINT1	-1.322	2.47881	3
1219	GABRG1	-1.321	2.82684	3
1220	ILK	-1.321	4.74667	3
1221	SERINC4	-1.321	2.74667	2
1222	SMIM5	-1.321	2.01503	3
1223	ELOF1	-1.32	2.28824	3
1224	CNOT1	-1.319	2.65854	2
1225	CACNG3	-1.318	2.50206	3
1226	GRB10	-1.318	4.63852	2
1227	NBR1	-1.318	2.29099	3
1228	ICA1L	-1.317	4.07499	2
1229	DCXR	-1.317	3.90945	3
1230	STX6	-1.316	2.34833	3
1231	HMGN4	-1.316	4.28824	3
1232	FBXL22	-1.316	2.71643	3
1233	TRMT12	-1.316	4.14963	3
1234	CNTNAP1	-1.316	2.46427	3
1235	C10orf131	-1.315	2.86559	3
1236	TMEM62	-1.315	2.59911	3
1237	RAD1	-1.314	2.0097	2
1238	ZNF550	-1.313	2.61237	2
1239	REPIN1	-1.313	1.78879	3
1240	OR52B6	-1.313	5.08136	3
1241	UBP1	-1.313	4.31659	3
1242	EBPL	-1.313	3.10924	3
1243	SERTAD2	-1.313	1.75172	3
1244	TLK1	-1.313	3.81815	3
1245	PAK3	-1.312	5.20901	2
1246	DOCK6	-1.312	2.88902	2
1247	PCK1	-1.311	2.58573	3
1248	HOXB13	-1.31	3.89867	3
1249	LTF	-1.31	1.86726	3
1250	AHSP	-1.31	2.65094	3
1251	WFIKKN1	-1.309	3.27111	3
1252	CSTF3	-1.309	3.62114	3
1253	ZNF615	-1.309	5.3841	1
1254	GYG1	-1.309	5.3841	1
1255	BMP15	-1.309	4.0877	2
1256	CHST4	-1.308	3.17765	3
1257	LTB4R	-1.308	3.88781	3
1258	CCDC24	-1.308	2.416	3
1259	CHURC1-FNTB	-1.307	2.24786	3
1260	FKBP1B	-1.307	5.54943	3
1261	CLUAP1	-1.307	3.34228	2
1262	PSTK	-1.306	4.23209	3
1263	VPS33B	-1.306	3.64713	3
1264	RUFY4	-1.306	2.38272	3
1265	GPX5	-1.306	2.40456	3
1266	EHD2	-1.306	1.73536	3
1267	ZRANB3	-1.306	3.86952	3
1268	OR5J2	-1.305	2.66844	2
1269	NASP	-1.305	2.66551	3
1270	CD68	-1.305	3.82467	3
1271	INHBA	-1.304	3.18358	3
1272	SLC22A10	-1.304	5.35285	2
1273	STMN1	-1.304	3.24577	3
1274	MRPL57	-1.304	2.28035	2
1275	OSTF1	-1.303	2.56467	2
1276	ANKRD16	-1.303	2.27083	3
1277	OTUD5	-1.303	6.27995	3
1278	MAGT1	-1.303	2.39343	3
1279	CLDN10	-1.303	4.43472	3
1280	TSC22D3	-1.302	2.85844	2
1281	KRT34	-1.302	3.72784	2
1282	TNFRSF18	-1.302	2.64427	3
1283	TCHH	-1.301	2.89144	3
1284	CDKN3	-1.3	2.6936	3
1285	ZBTB21	-1.3	3.43671	3
1286	ZC2HC1A	-1.3	2.86119	2
1287	OR1M1	-1.299	2.29373	3
1288	TMC3	-1.299	3.0877	2
1289	KRT17	-1.299	2.74667	3
1290	SGSH	-1.296	3.09492	2
1291	ZNF229	-1.296	3.1665	2
1292	FPR3	-1.294	4.13746	3
1293	GABBR1	-1.294	1.91016	3
1294	PNLIPRP2	-1.294	5.6255	2
1295	COPS8	-1.293	4.68944	3
1296	SLC6A7	-1.293	1.87442	3
1297	CDCA7	-1.293	3.63332	2
1298	SPATA22	-1.293	2.37029	3
1299	OTC	-1.292	2.81661	2
1300	GHDC	-1.292	2.12586	3
1301	EHD4	-1.291	1.82214	3
1302	C10orf105	-1.291	2.53924	3
1303	LOC283454	-1.29	2.02931	3
1304	C21orf2	-1.29	2.91461	3
1305	CREB3L1	-1.29	2.74987	3
1306	RAB3D	-1.29	2.23417	3
1307	GMEB1	-1.289	4.23209	2
1308	WDR92	-1.289	4.04923	2
1309	FAT3	-1.289	3.73055	3
1310	CRTC1	-1.289	3.18555	3
1311	FDX1L	-1.288	1.78825	3
1312	FAM163A	-1.288	3.2435	3
1313	HAL	-1.287	3.0097	2
1314	FAM229A	-1.286	3.40746	3
1315	HK1	-1.286	5.71834	3
1316	NKX2-2	-1.286	3.94131	3
1317	ZNF608	-1.286	1.74375	3
1318	PHF12	-1.286	2.00375	3
1319	NEK1	-1.285	2.19439	3
1320	OR52J3	-1.284	2.28272	3
1321	ALDH2	-1.284	2.00655	3
1322	IFT81	-1.284	2.88708	3
1323	ACTB	-1.284	1.83156	3
1324	NAE1	-1.284	4.12518	3
1325	PRSS50	-1.283	3.55249	3
1326	MUM1L1	-1.282	3.78463	2
1327	BEAN1	-1.282	3.39777	3
1328	ANO5	-1.282	3.06217	3
1329	SSU72	-1.281	1.73055	3
1330	DEFB106B	-1.281	2.08136	3
1331	PDE9A	-1.281	4.36334	3
1332	NPFF	-1.281	3.39436	3
1333	MEGF9	-1.28	2.54673	3
1334	NUDT17	-1.278	4.2435	3
1335	ZNF385A	-1.278	2.59585	3
1336	TM9SF3	-1.278	3.98726	3
1337	POGLUT1	-1.278	4.91302	3
1338	TNRC18	-1.278	5.04272	2
1339	ARFRP1	-1.277	2.54693	2
1340	GTF2A1L	-1.277	1.67435	3
1341	SPNS2	-1.277	3.47592	2
1342	BMS1	-1.276	2.97728	2
1343	LRRC8D	-1.275	2.67173	3
1344	C18orf25	-1.274	3.61822	3
1345	FAM84A	-1.274	1.62439	3
1346	MARK1	-1.274	2.91778	2
1347	P2RX7	-1.274	2.23209	3
1348	CNTLN	-1.274	2.41804	3
1349	PDCL3	-1.274	1.91533	3
1350	GALR1	-1.273	2.12928	3
1351	UBAC1	-1.272	3.28161	3
1352	COL6A5	-1.272	2.56515	3
1353	FAM133B	-1.272	3.19565	3
1354	UBN1	-1.272	3.24512	1
1355	PCDH9	-1.272	2.38726	3
1356	WRAP53	-1.271	4.86952	2
1357	SYN2	-1.271	3.40117	2
1358	CUL7	-1.271	2.54798	3
1359	AK2	-1.27	1.82418	3
1360	P4HTM	-1.27	2.91461	2
1361	PCDHGB3	-1.27	3.07499	3
1362	TCL1A	-1.27	5.3581	3
1363	PAPSS2	-1.27	3.0877	3
1364	PHLDB2	-1.269	3.34651	2
1365	MTUS1	-1.268	5.33163	1
1366	SPATS2	-1.268	2.7982	2
1367	GZMM	-1.267	4.6642	3
1368	SORD	-1.267	2.56543	3
1369	LRRC27	-1.267	1.71546	3
1370	HDHD3	-1.267	1.95646	3
1371	GPC6	-1.266	2.67331	2
1372	PTPDC1	-1.266	3.04923	3
1373	PM20D1	-1.266	2.64713	3
1374	SASH1	-1.266	2.97728	2
1375	PLEKHD1	-1.266	3.79397	3
1376	POMK	-1.266	3.36856	2
1377	OR56A4	-1.265	3.42474	3
1378	KLF14	-1.265	1.72194	3
1379	EPHA1	-1.265	3.91588	3
1380	OR6V1	-1.265	5.07499	2
1381	HSP90B1	-1.265	2.17878	3
1382	TEX33	-1.264	2.69539	3
1383	DFFA	-1.263	3.85473	3
1384	FAHD2A	-1.263	1.94784	3
1385	SC5D	-1.263	6.54022	3
1386	TBRG1	-1.263	2.5122	3
1387	AGR2	-1.262	6.24633	3
1388	ETV5	-1.262	2.45869	3
1389	C15orf62	-1.262	1.89224	3
1390	TGFBR3L	-1.261	2.27636	3
1391	RNASEK	-1.261	2.60059	3
1392	POLG	-1.261	3.37997	3
1393	PLEKHM1	-1.261	1.93931	3
1394	GNB5	-1.26	2.47653	3
1395	POLD3	-1.26	2.69776	3
1396	TEX13A	-1.26	4.82087	2
1397	TULP1	-1.26	2.76657	3
1398	ASIC3	-1.26	2.00542	3
1399	HPS5	-1.259	2.04805	3
1400	RAB15	-1.259	1.90806	3
1401	POLG2	-1.258	4.72242	3
1402	ZFP57	-1.258	4.38667	1
1403	PLA2G4A	-1.258	2.70955	2
1404	FAM19A4	-1.257	2.19424	3
1405	TEX43	-1.257	2.525	3
1406	MYH11	-1.257	5.3209	1
1407	PDZD7	-1.257	1.76261	3
1408	CCDC151	-1.256	4.98952	2
1409	ZNF806	-1.256	2.29373	3
1410	RPF2	-1.256	5.99628	2
1411	APOBEC3F	-1.255	2.57674	3
1412	DRD1	-1.254	3.11279	3
1413	GLIPR1L2	-1.253	2.93038	2
1414	OXER1	-1.253	2.77209	3
1415	RFC2	-1.253	2.66812	2
1416	AIMP1	-1.252	2.73997	3
1417	CD70	-1.252	5.03289	1
1418	TNS2	-1.251	3.3101	3
1419	CRTAC1	-1.251	2.18292	3
1420	MPP5	-1.251	2.84251	2
1421	AMZ1	-1.25	2.04221	3
1422	CYP2C9	-1.25	2.14051	3
1423	VKORC1L1	-1.249	2.85878	3
1424	NPNT	-1.249	2.38997	3
1425	PIGR	-1.249	1.87279	3
1426	XIRP1	-1.248	3.02564	3
1427	ACAA1	-1.248	2.07499	3
1428	KRTAP12-3	-1.248	2.67628	2
1429	PCDHGB7	-1.247	3.11776	2
1430	VEGFC	-1.247	3.01503	3
1431	OR52E8	-1.246	2.80171	3
1432	GREB1L	-1.246	3.08677	2
1433	DOCK7	-1.246	1.88033	3
1434	ZFP91	-1.245	2.83375	2
1435	KRTAP19-7	-1.244	3.48912	2
1436	LRRC74B	-1.244	4.13746	2
1437	PAX1	-1.243	5.28824	2
1438	SSTR4	-1.241	2.68366	2
1439	FARP1	-1.24	2.13583	3
1440	CDIPT	-1.24	3.5361	3
1441	C17orf77	-1.24	3.33962	3
1442	DDX5	-1.24	2.12271	3
1443	CPEB3	-1.24	2.0734	3
1444	DDAH2	-1.24	1.86599	3
1445	WDR72	-1.24	4.58573	3
1446	ATL3	-1.24	5.30466	1
1447	C17orf47	-1.24	2.8793	3
1448	IZUMO1R	-1.24	3.99628	3
1449	NTF4	-1.24	3.1263	3
1450	RMND1	-1.24	2.9353	3
1451	POLR3E	-1.24	2.5216	3
1452	PSEN2	-1.24	1.75362	3
1453	FAM124B	-1.24	2.75306	3
1454	PIP5K1A	-1.24	5.17368	3
1455	FBN3	-1.24	1.82329	3
1456	FOXN1	-1.24	1.72079	3
1457	MTMR2	-1.24	2.35103	3
1458	FRMD7	-1.24	2.9031	3
1459	TUBGCP3	-1.239	2.19498	3
1460	DEFB114	-1.239	2.49929	3
1461	TAS2R60	-1.239	3.1677	2
1462	RTN4RL2	-1.239	5.3033	1
1463	RASL11A	-1.239	2.66178	2
1464	B3GNT3	-1.238	4.94131	3
1465	TAAR1	-1.238	4.37375	2
1466	TNPO3	-1.238	3.12826	3
1467	TMPRSS9	-1.238	2.06383	3
1468	NDUFS2	-1.238	2.54022	3
1469	PAK1	-1.238	2.19565	3
1470	DCAF5	-1.238	2.39095	3
1471	CLCA1	-1.237	2.44464	3
1472	DUOX1	-1.237	2.43803	2
1473	USP45	-1.237	3.26976	3
1474	SLC12A6	-1.237	1.88941	3
1475	RABL3	-1.236	3.8272	2
1476	KRT77	-1.236	5.22636	3
1477	TPPP3	-1.236	4.75466	2
1478	MSRB1	-1.236	2.10228	3
1479	MAU2	-1.235	3.22923	3
1480	MARCH4	-1.235	1.93781	3
1481	ABCE1	-1.235	2.15513	3
1482	TRPC4	-1.235	1.97267	3
1483	SYDE2	-1.235	2.60595	3
1484	C20orf194	-1.234	5.64713	2
1485	ZNF285	-1.234	2.85175	2
1486	SERINC5	-1.233	2.23905	3
1487	SLC25A40	-1.233	2.76578	2
1488	PTPRO	-1.233	1.73055	3
1489	TRIM46	-1.233	2.36751	3
1490	CUBN	-1.233	2.53804	3
1491	ZNF827	-1.232	2.49258	3
1492	ERCC4	-1.232	1.65474	3
1493	PFDN4	-1.232	1.66985	3
1494	AP4M1	-1.232	4.46751	3
1495	ACOT4	-1.231	2.79039	3
1496	E2F7	-1.231	2.81481	2
1497	ADGRE2	-1.231	3.20642	3
1498	GATA1	-1.23	1.71577	3
1499	LRRC24	-1.23	4.09192	2
1500	GOSR1	-1.23	3.81858	3
1501	NIPBL	-1.229	2.64184	3
1502	GNA15	-1.229	3.12181	3
1503	UBE2J1	-1.229	5.14356	3
1504	CTU2	-1.228	3.74131	3
1505	PPAT	-1.228	3.22751	2
1506	TGIF1	-1.228	4.3209	1
1507	NLRP11	-1.227	3.56951	3
1508	GOLIM4	-1.227	5.91302	3
1509	PTPRH	-1.227	4.98726	1
1510	AGR3	-1.226	4.64713	2
1511	C1orf100	-1.226	2.65854	2
1512	CCDC88B	-1.226	2.0129	3
1513	SLC17A6	-1.226	4.09612	3
1514	VANGL2	-1.226	4.6255	3
1515	NRSN2	-1.226	1.9195	3
1516	GPR83	-1.225	2.5122	3
1517	FAM26F	-1.225	1.84499	3
1518	IGFBP4	-1.224	1.68108	3
1519	PPIL1	-1.224	2.62016	3
1520	SMPD2	-1.224	2.49235	2
1521	ZNF682	-1.224	4.30466	1
1522	IL31RA	-1.223	2.01275	3
1523	SULT6B1	-1.223	3.20123	2
1524	JRKL	-1.223	1.82846	3
1525	C1orf87	-1.221	2.90443	3
1526	AWAT1	-1.221	2.62473	3
1527	SLC37A4	-1.221	1.84331	3
1528	NFKBIB	-1.221	5.40963	3
1529	DGCR8	-1.221	1.62985	3
1530	BDH1	-1.221	2.59844	3
1531	THBS3	-1.221	2.50003	3
1532	GKAP1	-1.221	2.00558	3
1533	CEBPG	-1.22	5.3841	2
1534	FGL1	-1.22	2.17765	3
1535	USP11	-1.22	5.20901	3
1536	ATP8A1	-1.219	2.42918	3
1537	IFNA1	-1.219	3.18259	2
1538	PLEK	-1.219	3.46734	2
1539	ZNF671	-1.219	4.64391	3
1540	ASCC1	-1.218	2.21644	3
1541	KIF13A	-1.218	1.71424	3
1542	SIX1	-1.218	6.2435	3
1543	ANKLE1	-1.217	1.79501	3
1544	SLCO2A1	-1.217	2.58871	3
1545	CACNG1	-1.216	2.2059	3
1546	DMXL2	-1.215	4.96217	1
1547	RPS6KA6	-1.215	2.44134	3
1548	HOXB5	-1.215	2.20123	3
1549	PCDHGA8	-1.215	1.83476	3
1550	PRR32	-1.214	2.65284	3
1551	UNC5CL	-1.214	5.26044	1
1552	CELA2B	-1.214	1.60308	3
1553	FAM189A2	-1.213	2.08227	3
1554	MRPL55	-1.212	2.17476	3
1555	FLT1	-1.212	3.30855	3
1556	DPPA3	-1.212	2.75306	2
1557	CCHCR1	-1.212	2.68108	2
1558	DHRS7C	-1.211	3.08348	3
1559	MACF1	-1.211	2.67435	3
1560	ABCB1	-1.211	2.10871	3
1561	BSDC1	-1.211	2.1332	3
1562	GRIK3	-1.21	2.29921	3
1563	SYT10	-1.21	4.72852	2
1564	KRTAP3-1	-1.21	2.41324	2
1565	C4orf46	-1.209	4.74265	3
1566	FBLN1	-1.209	2.70527	3
1567	KCNS2	-1.209	4.95525	1
1568	DDX59	-1.209	2.851	3
1569	ENOX2	-1.208	4.33163	3
1570	SV2C	-1.208	3.1816	2
1571	PAGE2B	-1.208	2.00046	3
1572	OR6K3	-1.208	2.8094	3
1573	SMAD5	-1.208	1.80807	3
1574	RNF111	-1.208	2.47075	3
1575	AMMECR1	-1.208	2.7126	2
1576	ADCY8	-1.207	3.81451	3
1577	CBSL	-1.206	3.0877	1
1578	TAB2	-1.206	3.11279	3
1579	SEC14L6	-1.206	2.32551	3
1580	CX3CR1	-1.205	5.36856	3
1581	RNF17	-1.205	2.40862	3
1582	TDO2	-1.205	4.94131	1
1583	VBP1	-1.205	2.41324	3
1584	WASHC5	-1.204	3.1617	3
1585	ACTR2	-1.203	3.02605	2
1586	CCDC58	-1.203	1.99072	3
1587	SPTY2D1	-1.203	2.63918	3
1588	HSFY2	-1.203	3.64713	2
1589	ROCK1	-1.203	4.47398	2
1590	GORASP1	-1.203	4.67267	2
1591	UCK2	-1.203	1.70767	3
1592	ZNF23	-1.203	4.81706	3
1593	STON1-GTF2A1L	-1.202	2.61237	3
1594	LEPROTL1	-1.201	1.86214	3
1595	USP26	-1.201	3.05355	2
1596	TMTC2	-1.2	3.81706	2
1597	MMP19	-1.2	2.21564	3
1598	XPNPEP3	-1.2	1.86487	3
1599	ELK4	-1.199	2.46758	3
1600	TIGD3	-1.199	4.92015	1
1601	C3orf56	-1.199	2.72151	3
1602	CBX1	-1.198	2.80171	3
1603	CACFD1	-1.198	5.14356	3
1604	PLEKHH2	-1.198	5.50748	2
1605	RRBP1	-1.198	2.18116	3
1606	TOX2	-1.198	2.6721	3
1607	C7orf71	-1.197	1.65011	3
1608	SPSB4	-1.197	1.61237	3
1609	NUP93	-1.197	2.63679	3
1610	RAB41	-1.196	1.56806	3
1611	ETV3L	-1.196	1.67063	3
1612	HSD17B14	-1.196	2.95525	3
1613	SNX18	-1.195	2.10118	3
1614	FOXB2	-1.195	2.74346	2
1615	RABL2B	-1.194	3.41972	3
1616	PACRGL	-1.194	3.36856	3
1617	FHOD1	-1.194	2.76405	2
1618	ARR3	-1.194	1.77838	3
1619	SRGN	-1.194	1.85385	3
1620	STIM2	-1.194	4.04272	3
1621	TOMM6	-1.193	1.71928	3
1622	FMNL2	-1.193	6.04272	2
1623	IMPDH2	-1.193	5.21482	1
1624	RTKN	-1.193	1.89867	3
1625	ARHGAP11B	-1.193	2.71424	2
1626	THEG5	-1.192	2.81196	2
1627	SLC6A3	-1.192	2.62637	3
1628	CCDC8	-1.192	1.59585	3
1629	TBC1D7	-1.191	1.79913	3
1630	KCNK7	-1.189	5.54483	3
1631	CHRNA3	-1.189	6.75266	2
1632	DNAH5	-1.189	1.98662	3
1633	EXT1	-1.189	2.91506	3
1634	ARAF	-1.189	3.0097	2
1635	FRG2	-1.189	4.59466	3
1636	MRPL39	-1.189	2.83978	3
1637	OR5H2	-1.189	1.95525	3
1638	NIPA2	-1.189	2.46427	3
1639	STX7	-1.189	2.90227	3
1640	LASP1	-1.188	2.75004	2
1641	MAGEA2	-1.188	2.16513	3
1642	IFT122	-1.188	5.5216	3
1643	RPL7	-1.187	5.26604	3
1644	YIPF2	-1.187	1.71424	3
1645	TMEM128	-1.187	1.80479	3
1646	RCBTB2	-1.186	2.5809	3
1647	ABHD16A	-1.186	3.5216	3
1648	HFE2	-1.185	1.86531	3
1649	SERPINB2	-1.185	2.62352	3
1650	RFX1	-1.185	3.47721	3
1651	SLC31A1	-1.184	2.80325	3
1652	POLN	-1.184	2.61237	2
1653	SOWAHC	-1.184	2.54873	3
1654	C2	-1.184	1.83224	3
1655	RNF146	-1.184	2.07244	3
1656	CD79A	-1.184	2.1017	3
1657	CLIC4	-1.183	2.33944	3
1658	HSD3B2	-1.183	2.07584	3
1659	IL1RN	-1.183	2.46427	3
1660	IRS2	-1.183	3.25481	3
1661	LCA5L	-1.182	3.32895	3
1662	SGK3	-1.182	3.13746	3
1663	FUOM	-1.182	3.73055	3
1664	ANKRD36	-1.182	1.54673	3
1665	FAM3C	-1.181	1.8277	3
1666	HSPBAP1	-1.181	2.10448	3
1667	OR1L8	-1.179	3.06951	3
1668	ICMT	-1.179	2.9718	3
1669	GIGYF2	-1.179	5.56315	2
1670	PGPEP1	-1.179	2.85968	3
1671	DNAH7	-1.179	2.11988	3
1672	UXT	-1.179	2.04893	3
1673	AGPS	-1.179	3.0267	3
1674	OR1C1	-1.178	2.43898	3
1675	SLCO4C1	-1.178	5.21482	3
1676	FBXO48	-1.178	3.1617	3
1677	KIAA1143	-1.178	2.14411	3
1678	SLC13A1	-1.178	2.74173	2
1679	CLEC3A	-1.177	2.1003	3
1680	ADRA2C	-1.177	1.9207	3
1681	GEMIN4	-1.177	4.42474	3
1682	PKHD1	-1.177	1.71424	3
1683	APOL5	-1.177	3.76261	2
1684	SERPINA11	-1.176	2.33315	2
1685	KCNJ16	-1.176	5.45449	3
1686	TMEM234	-1.176	3.67548	3
1687	RGS5	-1.176	1.83784	3
1688	TMEM225B	-1.175	2.56467	3
1689	TBC1D3E	-1.175	1.96447	3
1690	EXOC3L1	-1.175	4.70052	3
1691	NIPSNAP1	-1.175	2.68644	3
1692	DRAM2	-1.174	6.66208	3
1693	MESDC1	-1.174	3.66703	3
1694	ATG4D	-1.174	3.00166	3
1695	IDI2	-1.174	2.76788	3
1696	KLF6	-1.172	2.04489	3
1697	B4GALT1	-1.172	1.87279	3
1698	SPINK4	-1.172	2.68347	2
1699	IVD	-1.172	1.96108	3
1700	ART3	-1.172	2.25083	3
1701	PRRX2	-1.172	6.1677	3
1702	RPS27A	-1.172	2.91144	3
1703	CDC25C	-1.172	1.84834	3
1704	RPUSD1	-1.171	2.33728	3
1705	PEX2	-1.171	2.01636	3
1706	ITPKC	-1.171	5.65569	3
1707	IL1RL2	-1.171	1.99707	3
1708	FAM208A	-1.17	5.17368	1
1709	EIF1AD	-1.17	1.75508	3
1710	ZNF546	-1.169	3.05355	3
1711	VILL	-1.169	2.3841	3
1712	PSD	-1.169	5.2206	2
1713	LOC400927-CSNK1E	-1.168	3.52783	3
1714	SLC9A6	-1.168	2.56687	3
1715	SARNP	-1.168	2.74667	3
1716	CD47	-1.168	3.10309	2
1717	DCTN3	-1.167	3.16856	2
1718	RNPS1	-1.166	5.34228	3
1719	ZNF579	-1.166	1.84777	3
1720	ZNF398	-1.166	1.86779	3
1721	RPS25	-1.166	2.11279	3
1722	SV2A	-1.166	3.99178	3
1723	OCSTAMP	-1.165	3.24917	2
1724	FAM151B	-1.165	1.98273	3
1725	C9orf129	-1.165	1.64203	3
1726	OLR1	-1.165	2.51691	3
1727	FN3K	-1.165	2.58809	3
1728	PRADC1	-1.165	2.26044	2
1729	OPALIN	-1.165	4.29921	3
1730	CCS	-1.165	4.58573	3
1731	ZNF567	-1.164	2.27471	3
1732	PLEKHG7	-1.164	2.33803	3
1733	UBL3	-1.164	5.1677	1
1734	SVEP1	-1.164	3.17368	3
1735	IQCF5	-1.163	4.89867	3
1736	TRIM5	-1.163	1.61838	3
1737	HNRNPR	-1.162	2.97728	3
1738	AK5	-1.162	4.82657	3
1739	SLC16A12	-1.162	2.23895	3
1740	CDC40	-1.162	1.7233	3
1741	PPIB	-1.162	2.82401	3
1742	POM121	-1.162	2.88363	2
1743	CCDC124	-1.161	2.27274	2
1744	KISS1	-1.161	3.03508	2
1745	OR2T11	-1.16	3.12723	3
1746	MICALL2	-1.16	3.62985	3
1747	TMEM132C	-1.16	2.66985	2
1748	MT1B	-1.159	2.15367	3
1749	ARMS2	-1.158	3.35285	2
1750	ALKBH4	-1.158	2.70694	3
1751	PTPRR	-1.158	2.33454	3
1752	CCL23	-1.158	2.73304	2
1753	UGT2B11	-1.157	2.76912	2
1754	CRYBG3	-1.157	2.19229	3
1755	GSDMA	-1.157	2.69444	3
1756	PTP4A1	-1.157	5.17368	2
1757	DNAJC5	-1.157	5.13746	3
1758	EXOSC8	-1.156	5.09402	3
1759	MRGPRD	-1.156	3.83978	3
1760	DR1	-1.156	3.75124	3
1761	SMUG1	-1.156	2.75943	3
1762	STMND1	-1.156	2.21931	3
1763	ATXN7L3	-1.156	2.08348	3
1764	PTGIR	-1.156	3.1617	3
1765	GPR153	-1.155	1.71242	3
1766	LIG4	-1.155	1.85551	3
1767	UBB	-1.155	1.9195	3
1768	LARP4B	-1.154	3.25071	3
1769	AMY1A	-1.154	2.30827	3
1770	ANKDD1A	-1.154	2.37227	3
1771	SLC7A2	-1.154	5.90586	3
1772	WNT2B	-1.154	2.5677	2
1773	SCRN2	-1.154	4.09528	3
1774	WDR81	-1.153	6.13133	3
1775	SDK1	-1.153	2.60101	3
1776	FGF14	-1.153	2.3252	2
1777	GMPR2	-1.153	4.07499	3
1778	ZNF44	-1.153	2.37375	3
1779	TTC9	-1.152	3.12518	3
1780	NUGGC	-1.152	2.84278	2
1781	KIF15	-1.152	2.96966	1
1782	XYLB	-1.152	3.80085	3
1783	C9orf131	-1.151	2.30203	3
1784	GNAI2	-1.151	3.67267	3
1785	C16orf87	-1.151	3.88052	2
1786	UFM1	-1.151	5.14356	1
1787	SERPINA6	-1.151	2.7273	3
1788	MAP1LC3A	-1.15	1.89325	3
1789	DLG5	-1.15	2.90826	3
1790	HS3ST3B1	-1.15	2.01579	3
1791	SYCP2	-1.149	2.8235	3
1792	WSB1	-1.149	2.1263	3
1793	PATE2	-1.149	1.7228	3
1794	FCAMR	-1.149	3.63563	3
1795	MPL	-1.148	5.84727	3
1796	NDUFS6	-1.148	3.90586	2
1797	ZNF101	-1.148	2.4173	3
1798	ATXN2L	-1.147	2.36473	3
1799	GOLT1A	-1.147	1.95525	3
1800	FAM53C	-1.147	4.19733	3
1801	CENPN	-1.147	2.58701	3
1802	RPS6KA2	-1.147	3.54637	3
1803	C8G	-1.147	2.05848	3
1804	NR1H4	-1.147	4.73863	3
1805	MAP7D2	-1.146	4.05355	2
1806	RMND5B	-1.146	2.32722	3
1807	DCUN1D3	-1.145	5.13746	1
1808	SMIM13	-1.145	1.65535	3
1809	CHIC2	-1.145	1.66152	3
1810	PSAT1	-1.145	1.69005	3
1811	FAM163B	-1.145	5.13746	1
1812	ADCY2	-1.144	2.73952	2
1813	RABL2A	-1.144	4.75466	3
1814	PATL2	-1.144	2.26976	2
1815	GALK1	-1.144	3.05355	3
1816	CERS2	-1.144	3.38115	3
1817	OR5M10	-1.144	4.17963	2
1818	PPCDC	-1.144	1.71296	3
1819	GTF3A	-1.143	2.47536	3
1820	SOCS2	-1.143	1.93006	3
1821	LIPG	-1.143	2.1816	3
1822	ZSCAN30	-1.142	2.61542	2
1823	KRTAP29-1	-1.142	2.20901	3
1824	CD200R1	-1.142	2.27205	2
1825	NKX2-3	-1.142	5.97933	3
1826	DSPP	-1.142	4.10864	3
1827	TMED3	-1.142	2.63332	2
1828	MRRF	-1.142	3.32806	3
1829	WDR43	-1.141	4.31551	2
1830	HYPM	-1.141	2.96029	3
1831	RTL4	-1.141	1.66856	3
1832	CYP4X1	-1.14	2.2591	3
1833	TBC1D15	-1.14	3.03945	3
1834	NHLRC3	-1.139	4.67267	2
1835	VCL	-1.139	5.12518	1
1836	B4GALT4	-1.139	5.12518	1
1837	CTNNB1	-1.137	2.26801	2
1838	OVCH1	-1.137	3.34581	2
1839	RPL35A	-1.137	4.8094	1
1840	VAV2	-1.137	3.20235	2
1841	RASGRP1	-1.136	2.58274	2
1842	CCR6	-1.135	2.56669	3
1843	REG3G	-1.135	2.76261	3
1844	CPD	-1.135	2.16471	3
1845	C4orf26	-1.135	1.63975	3
1846	CYP7A1	-1.135	2.48363	3
1847	COBL	-1.135	2.16856	3
1848	EPGN	-1.135	2.77838	2
1849	DCAF12	-1.135	3.39095	3
1850	COQ2	-1.135	2.57674	3
1851	BTBD8	-1.135	1.60059	3
1852	GYPE	-1.135	2.69086	3
1853	OR11H12	-1.135	1.59721	3
1854	PROP1	-1.135	2.70263	3
1855	ANO2	-1.135	2.46726	3
1856	PRX	-1.135	2.09891	3
1857	TNFRSF17	-1.135	1.87036	3
1858	TRAF2	-1.135	6.1885	3
1859	ZP3	-1.135	4.49799	3
1860	HIST1H4L	-1.135	4.22827	2
1861	CYP7B1	-1.135	4.65569	3
1862	KLHDC3	-1.134	2.8874	2
1863	CPS1	-1.134	1.74239	3
1864	PRSS42	-1.134	2.85238	2
1865	AQP7	-1.134	3.73055	3
1866	ZNF823	-1.134	5.119	1
1867	XPC	-1.134	4.79397	2
1868	LARGE1	-1.134	4.60354	3
1869	FUS	-1.133	2.64713	2
1870	MRGPRX1	-1.133	1.48363	3
1871	N4BP1	-1.133	2.0593	3
1872	DIS3L	-1.132	2.98952	3
1873	NBPF9	-1.132	1.8732	2
1874	FOXP4	-1.131	3.43273	3
1875	SUN1	-1.131	2.47324	3
1876	KIF4B	-1.131	4.79009	1
1877	SLC18A1	-1.131	2.83978	3
1878	QTRT1	-1.131	3.61237	2
1879	NOL4	-1.131	2.33519	3
1880	NCAPD3	-1.13	2.23209	2
1881	PEX14	-1.13	3.2919	3
1882	PCYT2	-1.13	2.53227	2
1883	TBC1D20	-1.129	2.21305	3
1884	PLS3	-1.129	2.97699	3
1885	RRAGD	-1.129	4.27718	3
1886	ULK2	-1.129	4.5677	3
1887	OR11A1	-1.128	5.3101	3
1888	JUN	-1.128	3.47881	2
1889	SERF2	-1.127	5.10968	1
1890	CCDC80	-1.127	2.13691	3
1891	BCL6B	-1.127	3.40456	3
1892	MUSK	-1.127	3.52628	3
1893	MT1G	-1.126	1.96079	3
1894	SLC35C2	-1.126	2.22751	2
1895	ACBD4	-1.126	2.1743	3
1896	SLC38A1	-1.126	4.78619	1
1897	CFAP54	-1.125	1.99628	3
1898	ETV7	-1.125	1.85638	3
1899	ASCL3	-1.125	4.14963	2
1900	RTN1	-1.125	2.119	3
1901	NME1-NME2	-1.125	3.99178	2
1902	C12orf29	-1.125	4.43472	2
1903	EDIL3	-1.124	2.30738	2
1904	ALDH6A1	-1.124	2.76261	3
1905	PSMC1	-1.124	2.73055	3
1906	RGS13	-1.124	5.10656	1
1907	C2CD4D	-1.123	2.5898	2
1908	TNNI3K	-1.123	2.56265	3
1909	TCEA2	-1.123	2.11487	3
1910	ADCK2	-1.123	4.63419	3
1911	RPL39L	-1.122	2.24202	3
1912	KCNJ10	-1.122	4.4314	3
1913	PRR27	-1.122	2.54759	2
1914	FCF1	-1.122	1.94871	3
1915	GALNT7	-1.122	3.38753	2
1916	C8orf58	-1.122	2.46427	3
1917	SETD5	-1.122	2.90129	2
1918	PSMB6	-1.122	3.06141	2
1919	FIBP	-1.122	2.86461	3
1920	DCUN1D2	-1.121	2.56339	3
1921	RCN2	-1.121	1.99529	3
1922	GNA14	-1.121	3.21971	2
1923	GYPC	-1.12	3.87442	3
1924	NUP98	-1.12	1.45577	3
1925	MRPL30	-1.12	3.00077	3
1926	OSR2	-1.119	1.99985	3
1927	FAM149A	-1.119	1.90415	3
1928	DSE	-1.119	3.33163	3
1929	TCP10L2	-1.119	2.45603	2
1930	HSFX1	-1.118	1.45449	3
1931	RPP30	-1.118	2.79516	3
1932	NLRP5	-1.118	2.01132	3
1933	IGSF5	-1.118	4.10656	3
1934	RNF217	-1.118	1.60308	3
1935	FLRT2	-1.118	2.12694	3
1936	SYMPK	-1.118	2.06217	3
1937	CLEC14A	-1.117	3.11072	3
1938	SLC25A5	-1.117	2.54022	3
1939	CATSPERG	-1.117	2.27111	3
1940	PAX8	-1.117	3.39641	2
1941	NUP214	-1.117	3.85473	2
1942	CHCHD7	-1.116	1.73863	3
1943	ESAM	-1.116	3.40963	3
1944	LLGL1	-1.114	5.09402	1
1945	PPP1R1A	-1.114	6.65783	3
1946	BMX	-1.114	1.60162	3
1947	HIST1H3B	-1.114	4.46427	3
1948	LRAT	-1.114	2.51031	3
1949	OR10H1	-1.113	3.0097	3
1950	OVOL2	-1.113	4.06217	2
1951	OPCML	-1.112	2.39275	3
1952	KRTAP4-8	-1.112	2.42709	3
1953	C12orf71	-1.112	2.27718	3
1954	STOML1	-1.112	2.83978	3
1955	TMCO2	-1.111	3.64713	2
1956	TRHDE	-1.111	2.42474	3
1957	KCNB1	-1.111	3.37583	2
1958	ATAD1	-1.111	2.56467	3
1959	KIAA0408	-1.111	2.63087	3
1960	TMEM196	-1.11	2.71658	3
1961	CCDC91	-1.11	3.01237	3
1962	PPP3R2	-1.11	2.15098	3
1963	GAGE2B	-1.11	4.34757	1
1964	CD160	-1.109	1.75466	3
1965	WFDC13	-1.109	2.13396	3
1966	RNF144B	-1.109	2.14051	3
1967	RAB1A	-1.109	1.66596	3
1968	EDA2R	-1.109	3.30575	2
1969	PHOSPHO1	-1.108	2.14516	3
1970	PHYHD1	-1.108	2.41468	3
1971	TTLL6	-1.108	2.49799	3
1972	GUCY1B3	-1.108	5.34228	3
1973	OR5T1	-1.108	2.88019	3
1974	PAFAH1B2	-1.108	4.73863	3
1975	TGM4	-1.108	1.96531	3
1976	JSRP1	-1.107	2.54022	3
1977	OR6P1	-1.107	2.29263	3
1978	LIPH	-1.107	2.10656	3
1979	CDHR5	-1.107	2.47075	3
1980	FGD6	-1.107	2.26231	3
1981	GOLGA6C	-1.107	2.87686	1
1982	DDX54	-1.107	1.92145	2
1983	KIF1BP	-1.106	5.08136	1
1984	TMF1	-1.106	5.08136	1
1985	PRMT9	-1.106	3.0097	3
1986	APOBEC3D	-1.105	6.06538	3
1987	FAM76A	-1.105	1.63903	3
1988	PGK1	-1.105	3.88417	3
1989	KIFC2	-1.105	3.65783	3
1990	ADH6	-1.104	2.65854	3
1991	RFTN2	-1.103	1.91778	3
1992	TMEM178A	-1.103	1.73378	3
1993	ZNF564	-1.103	3.00077	2
1994	IL3RA	-1.103	2.49513	2
1995	SOGA3	-1.103	5.04923	2
1996	FAM102A	-1.103	1.61627	3
1997	FOXL2NB	-1.103	2.08136	3
1998	G0S2	-1.103	3.1697	3
1999	ARID1B	-1.103	2.29921	3
[truncated: 16,886 more rows]

## Sheet: VE822_Activation_MCF10A
Rank	Symbol	LogP	Log(sgRNA Fold Change) of the Best Guide	Number of guides that were hits (out of 3)
1	HIGD2A	-4.331	5.9691	2
2	KLF10	-4.105	5.75848	3
3	C12orf73	-4.077	6.12279	2
4	GPR65	-4.063	5.31315	3
5	LRRC66	-3.795	3.47893	3
6	TRIM39	-3.593	5.54842	2
7	OTUD5	-3.578	6.38582	1
8	USP17L7	-3.513	3.24223	3
9	ZNF497	-3.432	2.59051	3
10	RIMKLB	-3.408	5.53021	2
11	MGAT4A	-3.387	4.65727	3
12	SIGLEC5	-3.357	3.76628	3
13	CPSF6	-3.351	4.35513	3
14	OR2V1	-3.323	2.59558	3
15	IRF2BP2	-3.319	3.39289	3
16	RPL10L	-3.236	6.2944	1
17	ZBTB1	-3.2	3.5058	3
18	NFKBIB	-3.164	5.29709	3
19	POM121L12	-3.118	3.40093	3
20	OR8U1	-3.114	4.17352	2
21	PQBP1	-3.069	3.60894	3
22	PHYHIP	-3.037	4.63188	2
23	RGL4	-3.035	5.92449	3
24	SF3B4	-3.021	3.83092	3
25	GAS6	-3.015	2.65134	3
26	TREM1	-3.009	3.2754	3
27	RIOK3	-3.009	4.43488	2
28	NANOS3	-3.003	4.36029	3
29	IKZF2	-2.976	6.29709	1
30	KCNJ16	-2.96	5.30247	3
31	CTPS2	-2.959	2.31847	3
32	HERC3	-2.953	4.81597	2
33	CYLD	-2.936	2.46881	3
34	ZCCHC7	-2.928	3.01236	3
35	MGEA5	-2.922	4.39088	2
36	RNF223	-2.915	6.02542	1
37	RSAD1	-2.897	6.2917	1
38	BPIFA1	-2.865	2.6671	3
39	WAC	-2.863	3.79434	3
40	GAS2L1	-2.833	4.12885	2
41	CDKN2C	-2.829	4.80843	3
42	SIRT5	-2.829	3.98589	3
43	CRMP1	-2.813	2.27203	3
44	TMEM132D	-2.8	6.16174	1
45	ITPKC	-2.8	3.93144	2
46	CLK1	-2.772	6.14987	1
47	CSTF2	-2.76	3.7021	3
48	RP1L1	-2.743	3.28267	3
49	GRM8	-2.737	2.15066	3
50	TUFM	-2.73	3.68715	3
51	TMEM223	-2.729	3.98207	2
52	CAMK2N1	-2.722	5.03836	3
53	PTPRN2	-2.719	2.85904	3
54	NR1H4	-2.719	4.37056	3
55	ATP13A5	-2.718	3.53478	2
56	DRICH1	-2.693	2.13477	3
57	RFWD3	-2.682	2.93144	3
58	ZNF526	-2.68	4.31847	2
59	IDH3B	-2.662	5.05118	3
60	CBFA2T3	-2.651	4.06389	3
61	PCMTD2	-2.635	3.69044	2
62	AKAP6	-2.635	2.86244	3
63	RHOF	-2.612	2.22347	3
64	TMEM55B	-2.604	4.17352	3
65	KLHDC7B	-2.603	4.76239	2
66	POC1A	-2.589	3.56192	3
67	DNAJA2	-2.587	4.46941	3
68	OBSCN	-2.582	3.54341	2
69	RNMT	-2.582	2.2894	3
70	CERKL	-2.575	4.31315	3
71	FAM60A	-2.571	2.65247	3
72	SHOX	-2.549	4.11975	2
73	NPNT	-2.547	2.51229	3
74	SCCPDH	-2.532	3.95892	2
75	KRT33B	-2.513	4.41091	3
76	GPR1	-2.508	2.93144	3
77	EXOSC8	-2.505	4.56192	3
78	ACTL10	-2.504	3.77404	3
79	AR	-2.503	2.07039	3
80	SIX1	-2.503	5.31315	2
81	SHANK3	-2.496	2.01498	3
82	ALDH6A1	-2.491	2.37093	3
83	DARS2	-2.485	5.94868	1
84	PRDM4	-2.474	2.94066	3
85	OR4L1	-2.474	2.25337	3
86	MOB2	-2.474	5.13789	3
87	SLC25A46	-2.462	2.64194	3
88	ZEB2	-2.45	3.29709	2
89	CFAP61	-2.449	3.81597	2
90	IRAK4	-2.449	5.13187	1
91	AMN	-2.449	1.98589	3
92	BARHL2	-2.437	2.48582	3
93	ZNF91	-2.437	4.64886	3
94	STRAP	-2.432	5.92449	1
95	GPRC5A	-2.424	5.75848	3
96	TBX10	-2.415	3.35685	3
97	APIP	-2.408	5.44046	1
98	LOC100506422	-2.406	2.74828	3
99	YIPF1	-2.397	2.32232	3
100	COL10A1	-2.391	2.45807	3
101	SUCLG1	-2.391	3.44046	3
102	SMTN	-2.39	2.9441	3
103	CFHR4	-2.388	3.24595	3
104	RPL26	-2.387	3.49779	2
105	SURF1	-2.378	4.21969	3
106	SOX6	-2.37	4.88206	3
107	RALGAPA2	-2.368	2.80303	3
108	CCNA1	-2.364	3.64039	2
109	LRFN2	-2.361	2.27123	3
110	ZNF268	-2.357	4.36543	2
111	PRELID2	-2.357	3.214	3
112	HIST1H4D	-2.356	2.59733	3
113	PTPRA	-2.353	5.17937	3
114	LUM	-2.349	3.22347	3
115	ACER2	-2.345	3.57085	3
116	OPALIN	-2.343	3.12862	3
117	FUNDC1	-2.337	4.97247	2
118	PDE9A	-2.337	3.94525	3
119	PRKD2	-2.334	3.60604	3
120	SULT6B1	-2.328	4.5034	2
121	DECR2	-2.323	3.70674	3
122	PRTFDC1	-2.321	2.27203	3
123	FAM120AOS	-2.315	2.75064	3
124	OR2G3	-2.305	2.36029	3
125	KIAA1644	-2.305	4.00579	3
126	CLRN2	-2.304	5.79706	1
127	RFPL4A	-2.297	3.08186	3
128	DAPL1	-2.297	4.47893	2
129	NFE2	-2.296	3.36714	3
130	SPTAN1	-2.294	4.56192	3
131	RGS13	-2.291	5.51641	1
132	SP7	-2.29	3.55293	2
133	SHANK1	-2.29	4.11365	2
134	AKNA	-2.286	5.78559	1
135	HOXB13	-2.285	3.47893	2
136	FGF1	-2.285	3.39423	3
137	DIRC1	-2.282	5.92797	1
138	SPDL1	-2.28	3.35723	2
139	ZNF599	-2.277	2.51641	3
140	SRBD1	-2.277	2.2502	3
141	BPNT1	-2.276	3.23551	2
142	PIH1D1	-2.269	5.76628	1
143	RAC3	-2.269	2.62332	3
144	SLC35A4	-2.263	2.1	3
145	MRPL42	-2.263	2.92217	3
146	AQP7	-2.257	5.47893	1
147	PM20D1	-2.246	2.25337	3
148	RNASE8	-2.243	2.15157	3
149	C18orf25	-2.243	2.10547	3
150	SLIT1	-2.243	3.31011	3
151	HEXDC	-2.242	2.54044	3
152	FSD1	-2.241	3.90028	3
153	MAP7D2	-2.24	4.74407	2
154	IMPDH1	-2.236	5.75848	1
155	PSMD10	-2.236	2.13234	3
156	ZNF57	-2.233	5.24781	2
157	CSTB	-2.231	5.51177	3
158	BLNK	-2.231	3.27266	3
159	PPP1R2	-2.231	4.07649	3
160	TBC1D25	-2.23	3.08899	3
161	TTLL11	-2.227	3.24502	2
162	LRCH2	-2.226	5.52102	2
163	FOXP4	-2.225	2.30996	3
164	AIM2	-2.225	2.83206	3
165	ANKRD13B	-2.221	2.78997	3
166	UBL3	-2.22	5.7467	1
167	CD9	-2.214	4.1167	2
168	MUM1L1	-2.21	3.06687	3
169	FAM133B	-2.209	2.76795	3
170	NETO1	-2.209	2.10752	3
171	RNPEP	-2.207	3.29709	2
172	SLCO5A1	-2.207	4.66563	2
173	CHST1	-2.206	3.96571	3
174	FOLH1	-2.205	4.56192	2
175	FYN	-2.205	3.89634	2
176	COA6	-2.205	4.68427	2
177	RBBP9	-2.201	3.88922	2
178	ABHD16A	-2.201	4.10137	3
179	LRRC73	-2.2	3.80086	2
180	TMEM72	-2.198	5.85671	1
181	MRPL52	-2.195	4.33953	3
182	KCNF1	-2.191	5.1852	3
183	C6orf47	-2.191	2.77261	3
184	TBC1D32	-2.184	2.1852	3
185	TBC1D15	-2.184	2.97584	3
186	KRTAP29-1	-2.182	1.83092	3
187	TCN2	-2.182	1.86908	3
188	CREG2	-2.18	2.56981	3
189	AFF3	-2.17	5.69044	1
190	ABCC1	-2.17	5.60604	2
191	FAM98B	-2.163	5.6698	1
192	CACFD1	-2.159	4.79325	3
193	PPT1	-2.156	7.06548	3
194	DDX56	-2.154	3.90908	3
195	TCL1B	-2.15	2.80086	3
196	KCNMB3	-2.147	3.22724	2
197	MED26	-2.147	4.07649	2
198	TLK1	-2.147	3.43488	3
199	MRGPRD	-2.143	3.75064	2
200	RLN2	-2.143	2.26992	3
201	OR4P4	-2.141	2.76239	3
202	BRSK2	-2.141	1.93144	3
203	ZSCAN32	-2.139	3.14748	3
204	FABP12	-2.139	2.99919	2
205	COQ7	-2.138	1.98334	3
206	IDO1	-2.134	2.24223	3
207	ZNF157	-2.134	3.24409	3
208	CCS	-2.133	2.58856	3
209	OR6C74	-2.131	3.3726	2
210	METTL8	-2.13	4.66563	1
211	OR5V1	-2.13	2.90837	3
212	ACTR6	-2.127	2.76706	3
213	ZNF121	-2.125	3.78559	2
214	PPP4R1	-2.122	4.05118	3
215	MRPL57	-2.114	2.44046	2
216	P2RY6	-2.113	2.36372	3
217	EIF1AX	-2.111	3.36029	2
218	RNF31	-2.11	2.67908	3
219	CARD16	-2.106	2.145	3
220	BFSP1	-2.106	3.49779	3
221	C10orf126	-2.101	2.41091	3
222	PDGFRL	-2.101	3.37566	2
223	SPG11	-2.1	3.06389	2
224	SORD	-2.098	2.16469	3
225	MRPL39	-2.096	2.41233	3
226	KY	-2.095	2.56872	3
227	KIF25	-2.092	3.75457	3
228	ACAA1	-2.09	2.48327	3
229	TAS2R10	-2.088	5.2917	1
230	ORC2	-2.087	2.27142	3
231	CNN1	-2.085	5.28629	1
232	PRSS36	-2.084	2.66285	3
233	FFAR2	-2.084	4.63188	3
234	ZNF165	-2.084	5.58856	1
235	OSR2	-2.083	1.96059	3
236	RAB12	-2.081	1.97875	3
237	LCMT2	-2.077	5.42083	1
238	RAB20	-2.076	2.38249	3
239	CCDC160	-2.075	2.46531	3
240	R3HDM1	-2.073	5.58415	1
241	TMEM39B	-2.072	4.52562	2
242	PSMC3	-2.071	2.03836	3
243	AHR	-2.07	3.33953	3
244	NUP214	-2.07	3.72819	3
245	CACNG6	-2.067	3.06389	3
246	OR2F2	-2.064	3.2754	2
247	GTF2H2C	-2.063	5.5753	1
248	YBEY	-2.061	5.25522	1
249	C22orf42	-2.056	2.98054	3
250	HPS3	-2.054	2.84571	3
251	KRTAP1-4	-2.052	2.95892	2
252	ARL4C	-2.048	3.97247	2
253	TSHZ1	-2.047	2.26663	3
254	MOV10L1	-2.047	2.22599	3
255	OR4F21	-2.042	4.02542	3
256	ZNF132	-2.042	2.37396	3
257	DCXR	-2.039	2.30782	3
258	HSPE1	-2.037	5.73483	1
259	CDR1	-2.035	4.19679	2
260	ETV3L	-2.035	1.80138	3
261	TGFBR2	-2.035	2.71047	3
262	CCDC88B	-2.034	2.28025	3
263	NHLRC2	-2.033	2.68633	2
264	DNAI2	-2.032	5.54842	1
265	ALPK2	-2.029	2.9175	3
266	AGER	-2.025	3.24781	3
267	PRRX2	-2.025	5.83833	2
268	PTGR1	-2.024	4.1852	3
269	SPACA4	-2.022	2.78	3
270	HNF1A	-2.02	2.07649	3
271	SLC10A5	-2.019	3.16174	3
272	SCRN3	-2.017	1.84571	3
273	MYO1F	-2.015	1.99016	3
274	KISS1	-2.014	3.41588	2
275	STK25	-2.011	5.19679	1
276	OR1S1	-2.01	4.88206	2
277	CCDC186	-2.007	2.236	3
278	FBN2	-2.002	3.33095	2
279	SLC22A10	-2.001	5.70268	1
280	UFC1	-2.001	3.17117	3
281	OR2F1	-2	2.4491	3
282	ST8SIA5	-1.999	4.80843	3
283	GYPC	-1.999	3.41423	3
284	BLZF1	-1.997	2.51641	3
285	SERINC2	-1.993	2.64707	3
286	HDGFRP2	-1.993	3.31138	3
287	NAF1	-1.993	2.24861	3
288	SELENOI	-1.992	2.44046	3
289	SBK2	-1.991	2.36193	3
290	ATP6V1B2	-1.99	2.64829	2
291	FOXP3	-1.988	3.2754	2
292	GP1BA	-1.987	2.96647	2
293	HMP19	-1.986	2.36029	3
294	OR4D2	-1.983	4.42083	2
295	ETFDH	-1.983	2.07111	3
296	SCAF1	-1.983	3.37056	3
297	ASB14	-1.98	3.93298	3
298	GRID2IP	-1.98	5.14389	1
299	POLG2	-1.977	5.50713	1
300	IQCF5	-1.975	3.13789	2
301	IFNA1	-1.974	4.014	2
302	SCRIB	-1.973	2.10137	3
303	NR3C1	-1.97	3.29709	2
304	MTA1	-1.968	3.42083	2
305	FGF4	-1.967	2.10988	3
306	USP17L22	-1.965	2.2037	3
307	SOST	-1.964	3.13789	2
308	G6PC3	-1.964	5.4931	1
309	TDO2	-1.963	5.11975	1
310	CADM2	-1.96	1.95892	3
311	ZER1	-1.957	3.69044	2
312	UBXN2B	-1.957	3.87486	2
313	WNT2	-1.957	4.01236	2
314	SHISA2	-1.956	2.02217	3
315	NRXN1	-1.955	5.15582	3
316	TEKT5	-1.953	3.62332	3
317	ERLEC1	-1.953	3.60604	2
318	UBE2V1	-1.953	2.99409	2
319	MORC3	-1.951	2.01528	3
320	FAM107A	-1.95	2.23201	3
321	KLF17	-1.949	3.08483	3
322	ASIC3	-1.948	2.45854	3
323	FBXO17	-1.946	4.11975	2
324	TLR7	-1.946	5.42083	3
325	AKR1B1	-1.944	2.98589	2
326	PPP1R9A	-1.944	1.88324	3
327	TMEM176B	-1.943	4.59733	2
328	SP3	-1.942	2.96977	2
329	CCDC116	-1.941	5.84571	2
330	SYT16	-1.941	2.94945	2
331	SYT12	-1.941	2.70426	2
332	PLA2G4E	-1.939	3.57085	2
333	SERP1	-1.938	3.9215	2
334	OTUD7A	-1.936	1.73277	3
335	MYO1H	-1.936	2.97665	3
336	PHF21B	-1.935	5.45017	1
337	SLC6A12	-1.935	2.7467	3
338	TRIM5	-1.935	2.18753	3
339	PLA2G12B	-1.933	1.72879	3
340	KIFAP3	-1.931	2.41723	3
341	GSTA1	-1.929	2.95263	3
342	TEX35	-1.929	2.03836	3
343	CCL4L2	-1.928	1.89207	3
344	DTNA	-1.927	3.84571	2
345	WDR72	-1.927	4.93144	2
346	PPP1R3E	-1.924	2.93144	2
347	POGLUT1	-1.923	4.7388	2
348	DCTN2	-1.921	2.48379	3
349	SNCG	-1.918	1.92549	3
350	SIGLEC7	-1.917	2.40093	3
351	OR8A1	-1.916	4.29709	2
352	CCDC24	-1.911	2.06939	3
353	SAFB2	-1.908	2.57496	3
354	PKM	-1.905	3.40093	3
355	ZNF23	-1.905	4.39088	3
356	C7orf31	-1.904	4.38582	2
357	HNRNPA2B1	-1.904	4.16174	2
358	HMG20B	-1.903	2.88445	3
359	PRSS27	-1.903	3.60446	2
360	TEX29	-1.902	2.66563	3
361	SAV1	-1.902	2.63018	3
362	UBE2J1	-1.899	4.38075	3
363	NPPC	-1.898	2.31847	3
364	IL22RA1	-1.898	2.78559	3
365	CORO1C	-1.897	1.74189	3
366	KLHDC7A	-1.894	6.4718	3
367	SMIM5	-1.889	1.80927	3
368	DNAJC9	-1.888	4.29709	3
369	HYKK	-1.886	2.4274	3
370	CHFR	-1.886	4.04799	3
371	KDM4C	-1.883	5.39591	1
372	AGR2	-1.881	5.57085	1
373	DSPP	-1.881	2.83587	3
374	UQCRC1	-1.881	3.70674	3
375	OR1J1	-1.88	3.60356	2
376	AP1B1	-1.879	2.3372	3
377	C11orf1	-1.879	3.43068	2
378	CLDN34	-1.878	1.78314	3
379	CCDC50	-1.876	3.28412	3
380	RPL32	-1.876	2.68222	3
381	HPS5	-1.875	1.66083	3
382	OR13F1	-1.873	4.80086	3
383	CTLA4	-1.873	2.2935	3
384	ARMC5	-1.873	5.40593	3
385	GSDMD	-1.87	3.72286	3
386	DCAF15	-1.87	2.84571	2
387	SNRK	-1.869	2.90003	2
388	TMEM248	-1.869	2.58856	3
389	WNT9B	-1.867	2.4274	3
390	HIST1H3B	-1.863	3.25337	3
391	KDELR1	-1.861	2.54086	3
392	CNOT1	-1.859	2.88445	2
393	LPAR5	-1.858	3.19183	2
394	AKR1E2	-1.858	4.19294	3
395	ATP6V0D2	-1.856	4.231	3
396	CRP	-1.855	1.61347	3
397	HOXC8	-1.853	2.90657	3
398	SLC22A18	-1.853	1.98026	3
399	TP53AIP1	-1.852	3.64039	3
400	ZNF213	-1.852	3.57973	2
401	OCM2	-1.85	5.35513	1
402	BRINP3	-1.848	2.36486	3
403	TMEM33	-1.847	3.0457	2
404	HLA-F	-1.846	2.19448	3
405	RAD51AP1	-1.844	3.51949	3
406	B3GAT3	-1.842	1.8608	3
407	SNX15	-1.842	3.43068	2
408	LCMT1	-1.842	2.57973	2
409	KLF7	-1.842	1.71409	3
410	STAP2	-1.841	5.53478	1
411	TMED10	-1.84	6.34995	2
412	UNC119B	-1.84	3.44046	3
413	SMR3A	-1.838	2.7907	3
414	C1orf64	-1.836	1.9056	3
415	PYDC2	-1.836	2.25626	3
416	ABCB7	-1.836	3.36029	2
417	ATR	-1.835	3.53478	3
418	SSTR4	-1.835	3.05882	2
419	DMGDH	-1.833	3.2754	2
420	C19orf24	-1.831	2.63208	2
421	MRPS15	-1.831	2.89634	3
422	DFFB	-1.83	5.214	2
423	CABYR	-1.829	5.10137	2
424	ATAD3A	-1.829	2.82025	2
425	PIGB	-1.829	4.82346	3
426	TXNIP	-1.827	2.98989	2
427	SCAND1	-1.827	4.04799	1
428	SLC13A4	-1.825	5.32376	1
429	WDR43	-1.824	3.85671	2
430	CDIPT	-1.822	3.85061	3
431	TNFRSF9	-1.822	5.37056	3
432	TRMT12	-1.822	3.25337	3
433	AVPI1	-1.822	2.79172	3
434	ZBTB45	-1.822	1.7636	3
435	DDX50	-1.82	2.87486	3
436	PACRGL	-1.819	3.48704	3
437	PLEKHG4	-1.818	3.10957	3
438	BEND4	-1.818	3.64886	3
439	FAM221A	-1.817	4.02542	3
440	MAP1S	-1.817	2.16389	3
441	TM2D1	-1.816	2.92449	2
442	SYCP2	-1.815	2.231	3
443	CHCHD3	-1.814	4.10137	2
444	RSU1	-1.814	2.65422	3
445	PPP2R5E	-1.812	2.64886	3
446	PTPRS	-1.812	3.23999	3
447	ARAF	-1.811	4.7779	2
448	MT1B	-1.81	1.89509	3
449	PARG	-1.81	2.47893	2
450	C8orf4	-1.808	2.47418	2
451	CDC14B	-1.808	5.49779	3
452	SAP30BP	-1.806	3.33953	2
453	MPL	-1.805	5.51177	1
454	PLAGL1	-1.801	1.73085	3
455	CKMT1A	-1.801	5.99919	3
456	SRL	-1.801	4.93836	2
457	SRSF3	-1.801	2.73606	2
458	HIST1H4L	-1.801	2.49153	2
459	RAB8B	-1.799	1.9559	3
460	ATOH1	-1.798	3.80591	3
461	TAGLN	-1.796	2.0435	3
462	FAM219B	-1.795	3.11015	3
463	TPM3	-1.794	2.62332	3
464	ERVW-1	-1.792	2.78158	3
465	P2RY13	-1.792	3.14987	3
466	NIPA1	-1.791	1.88445	3
467	WDR70	-1.79	3.30568	3
468	HDAC3	-1.79	2.22196	3
469	OGFR	-1.784	5.48839	1
470	DEFB104B	-1.784	2.16591	3
471	PARP10	-1.784	2.58856	2
472	N4BP3	-1.783	1.77944	3
473	PQLC2L	-1.781	4.86763	1
474	LETM1	-1.78	2.81597	3
475	STX19	-1.78	5.63188	2
476	FAM24B	-1.779	2.02439	3
477	PLA1A	-1.779	2.55947	3
478	FKRP	-1.779	3.51641	3
479	EFNA1	-1.778	4.63188	2
480	SUN5	-1.775	2.17352	3
481	PCNA	-1.775	3.02728	2
482	WBP1L	-1.775	3.04667	3
483	PTPRZ1	-1.775	2.94066	2
484	MAU2	-1.773	2.96571	3
485	NCR1	-1.773	2.16071	3
486	OSBPL9	-1.772	4.55293	2
487	HDDC3	-1.772	5.83463	2
488	STAMBPL1	-1.772	1.87486	3
489	OVOL2	-1.772	3.80086	2
490	OPHN1	-1.771	4.69044	3
491	GAB3	-1.77	3.55293	2
492	C5orf51	-1.768	5.2754	1
493	BLMH	-1.767	2.83092	3
494	RFX7	-1.767	3.01673	2
495	FAM193B	-1.766	2.86908	2
496	MNX1	-1.765	2.83092	2
497	LAMTOR5	-1.763	4.06389	3
498	PANX3	-1.763	5.42576	3
499	EYA3	-1.763	2.40093	3
500	VANGL2	-1.763	3.69861	3
501	C8orf58	-1.762	4.31847	3
502	RNF11	-1.761	4.83833	1
503	TMOD1	-1.761	2.47693	3
504	GALNT12	-1.761	2.33534	3
505	KCNJ18	-1.759	3.19679	3
506	DAZ3	-1.759	3.51641	3
507	ABCB8	-1.758	1.7828	3
508	UCHL1	-1.758	3.02282	2
509	DHX57	-1.758	2.78882	3
510	ZNF454	-1.757	2.7175	2
511	SLITRK1	-1.756	3.3534	3
512	IFT122	-1.756	5.30247	2
513	BRMS1L	-1.756	4.65727	3
514	MUC22	-1.755	3.29709	2
515	KIFC3	-1.755	1.79579	3
516	OR5K1	-1.753	2.13789	3
517	ABR	-1.753	3.53478	3
518	B4GALT3	-1.753	2.02686	3
519	PRAMEF10	-1.752	3.84939	1
520	ADAMTS16	-1.751	2.02802	3
521	PLA2G6	-1.751	2.1167	3
522	TNFRSF11A	-1.751	2.26285	3
523	MKL2	-1.75	2.33654	3
524	IGSF5	-1.749	3.21969	2
525	HERC2	-1.747	2.86036	2
526	CDC5L	-1.747	2.43068	3
527	DPP9-AS1	-1.745	2.63756	2
528	REPIN1	-1.745	2.78559	3
529	HIST1H1C	-1.745	1.9447	3
530	AATK	-1.745	4.86763	3
531	TMEM234	-1.744	2.79579	3
532	VAMP1	-1.743	1.67937	3
533	GORAB	-1.743	2.23999	3
534	C17orf64	-1.742	4.42083	2
535	SHISA5	-1.742	1.84431	3
536	FEM1B	-1.739	2.19294	3
537	DNAH2	-1.739	2.56092	3
538	FSHB	-1.739	2.75457	2
539	LMOD2	-1.739	2.52804	3
540	SLC25A14	-1.739	2.91368	3
541	BMPER	-1.738	3.64852	3
542	ZBTB34	-1.737	2.00108	3
543	BATF2	-1.735	3.16617	2
544	C16orf46	-1.735	2.72778	3
545	KCNA10	-1.735	4.98255	2
546	PNMT	-1.735	2.61038	2
547	RAB39A	-1.735	1.90466	3
548	NME1-NME2	-1.735	4.09312	2
549	SLN	-1.735	2.77016	2
550	FOXL2	-1.735	2.91189	2
551	ARL9	-1.733	1.77749	3
552	SOWAHD	-1.733	2.90343	2
553	DUSP26	-1.733	2.86763	2
554	MDH1B	-1.732	1.74024	3
555	AK2	-1.732	1.96688	3
556	FBXO18	-1.731	1.94439	3
557	ENOPH1	-1.73	3.34285	2
558	ZNF330	-1.729	2.56192	2
559	OR5T1	-1.729	2.17937	3
560	CACNA2D1	-1.729	6.20542	2
561	WEE1	-1.727	5.21114	1
562	PHKB	-1.726	2.58856	3
563	FADS2	-1.726	1.78559	3
564	SFI1	-1.726	2.72286	3
565	STMN2	-1.724	2.60738	3
566	CCDC80	-1.724	2.5948	3
567	METTL26	-1.723	1.85549	3
568	ERCC3	-1.721	1.96436	3
569	PI4K2A	-1.721	2.93144	3
570	MEX3D	-1.719	2.00359	3
571	GTF3C6	-1.717	1.83587	3
572	NF1	-1.717	5.20255	1
573	KRTAP19-4	-1.716	3.12986	3
574	WDR19	-1.716	2.93144	3
575	PRPF18	-1.716	2.2269	3
576	ICMT	-1.714	2.7655	2
577	C1orf74	-1.713	3.27053	3
578	FN1	-1.713	1.66841	3
579	HSD17B8	-1.713	2.43394	3
580	BRCC3	-1.712	3.36029	3
581	MEF2B	-1.71	2.86521	2
582	KRT6C	-1.71	4.93144	2
583	SOX12	-1.71	3.01236	2
584	VSTM2L	-1.707	2.57085	3
585	C17orf77	-1.707	1.88445	3
586	GOLM1	-1.707	3.36303	3
587	TRIM39-RPP21	-1.706	2.56416	3
588	CRABP1	-1.705	3.11365	3
589	FBXO48	-1.705	1.60289	3
590	ELF3	-1.704	2.44046	2
591	PURA	-1.704	5.37566	1
592	METTL22	-1.704	1.79172	3
593	SPECC1L	-1.703	2.77841	2
594	OLFML3	-1.703	4.75457	1
595	SDF2L1	-1.702	5.13187	2
596	RASA4	-1.701	1.74885	3
597	GNA15	-1.701	2.01129	3
598	SMARCD3	-1.699	2.7892	2
599	RUNX1	-1.699	4.10137	3
600	LGALS2	-1.698	3.12062	2
601	KANSL2	-1.697	3.20828	3
602	OBSL1	-1.696	3.51641	3
603	ABCB10	-1.693	2.48974	3
604	RAPGEF1	-1.693	3.22253	3
605	CDX1	-1.692	4.7467	2
606	C9orf57	-1.692	2.75326	3
607	RHBDD1	-1.692	3.78252	2
608	SEPTIN7	-1.692	2.83728	2
609	TMC8	-1.69	4.7388	1
610	TIGD2	-1.689	4.37056	2
611	ZNF627	-1.689	3.0208	2
612	KRTAP9-4	-1.689	2.69044	2
613	ACTL7B	-1.688	2.5127	2
614	SLFNL1	-1.688	3.13789	2
615	AP1G1	-1.687	3.89397	2
616	ETV5	-1.687	2.36029	3
617	CD163L1	-1.686	2.70268	2
618	BLOC1S2	-1.685	4.89634	2
619	MAJIN	-1.685	1.69949	3
620	RTEL1	-1.685	3.20255	2
621	TRAF2	-1.685	5.75848	3
622	ZIC2	-1.685	2.72474	3
623	BIVM	-1.684	2.49362	2
624	TMF1	-1.684	5.36543	1
625	RBM3	-1.683	2.89207	2
626	ATCAY	-1.681	1.92132	3
627	HNF4G	-1.679	4.78559	2
628	SFMBT1	-1.678	4.70674	1
629	TRIM31	-1.677	2.83856	3
630	ATF3	-1.677	1.63797	3
631	SOCS3	-1.677	5.36029	1
632	GPR25	-1.676	3.51641	3
633	PROM1	-1.676	2.12501	3
634	ZNF689	-1.673	2.88854	3
635	ELANE	-1.673	2.231	3
636	FUOM	-1.673	4.48839	3
637	HMGN2	-1.672	4.58856	2
638	CIDEC	-1.672	3.53478	2
639	KIF17	-1.671	2.51641	3
640	HOXA13	-1.67	3.31847	3
641	ITGB6	-1.669	2.54389	2
642	PPP1R3A	-1.669	2.63359	3
643	HADHA	-1.668	3.637	3
644	ZACN	-1.668	2.44823	3
645	C2CD4A	-1.667	2.33744	3
646	RHOT1	-1.667	5.34995	1
647	ZMPSTE24	-1.666	1.90343	3
648	ALG1	-1.666	1.62332	3
649	KRTAP2-1	-1.664	4.17937	2
650	TFEC	-1.663	4.67395	1
651	ZFHX4	-1.663	2.02618	3
652	TSPAN2	-1.662	2.36851	2
653	PXT1	-1.662	1.56729	3
654	TAS2R39	-1.662	4.35202	3
655	TAS2R3	-1.662	5.11975	1
656	DNAH7	-1.662	2.66384	3
657	WFDC10B	-1.659	3.88922	3
658	MOGAT1	-1.658	5.7467	3
659	IL13	-1.658	2.61471	2
660	CASP3	-1.658	2.87486	3
661	KCNJ5	-1.657	2.46976	2
662	RAB2A	-1.657	1.51641	3
663	TOR3A	-1.657	2.43525	2
664	CCER2	-1.657	1.66563	3
665	MMP13	-1.656	2.75038	3
666	UTP6	-1.656	1.89776	3
667	NEURL2	-1.654	3.89397	3
668	UBQLN2	-1.654	2.90343	3
669	KRTAP12-2	-1.654	3.88922	2
670	RRNAD1	-1.654	2.77532	2
671	SLC22A11	-1.654	4.29709	3
672	CACNA1G	-1.654	1.79719	3
673	LEO1	-1.653	1.71047	3
674	ZBTB20	-1.653	1.68657	3
675	TMEM52	-1.653	1.69977	3
676	GREB1	-1.652	4.10137	3
677	GATAD1	-1.648	1.47656	3
678	ZNF835	-1.648	1.61078	3
679	CEBPG	-1.646	5.9792	2
680	UFSP1	-1.646	2.6027	3
681	RFPL4B	-1.646	3.0176	2
682	COL9A1	-1.645	4.09519	3
683	AK4	-1.645	3.36111	3
684	BCL6B	-1.644	4.079	2
685	MTCP1	-1.643	3.05234	2
686	STAC3	-1.642	2.31998	3
687	NMNAT3	-1.64	2.4134	3
688	BIRC5	-1.639	2.52279	3
689	PLXNA1	-1.639	2.63858	2
690	PIEZO2	-1.639	3.49779	3
691	CALR	-1.639	5.231	3
692	TMEM170B	-1.638	2.81262	2
693	MAGEA2	-1.638	2.38655	3
694	SYNE2	-1.637	5.08275	1
695	FAHD2A	-1.637	2.08899	3
696	TMEM139	-1.635	2.08899	3
697	TPTE	-1.635	1.69044	3
698	NOS1AP	-1.633	3.3534	3
699	CCDC152	-1.632	1.52646	3
700	HELQ	-1.631	2.00519	3
701	HCCS	-1.631	5.07335	1
702	SWAP70	-1.63	2.64194	3
703	RPSA	-1.63	2.08899	3
704	MAPK12	-1.63	2.83587	2
705	SNAPIN	-1.628	3.69044	2
706	GSX1	-1.626	4.97247	2
707	SCG3	-1.626	2.72819	2
708	RHEB	-1.626	3.06136	3
709	ARHGAP44	-1.626	1.60424	3
710	MDM4	-1.625	2.24212	3
711	SGSH	-1.625	2.97824	2
712	ARL6IP1	-1.624	2.01082	3
713	TGM1	-1.624	2.19807	3
714	FBXL20	-1.624	2.51641	3
715	ZNF740	-1.623	3.87486	3
716	ANO2	-1.621	1.90125	3
717	TMEM215	-1.619	3.13789	3
718	NEURL3	-1.619	2.4274	3
719	FAM208B	-1.618	2.41015	2
720	LARGE1	-1.618	1.99919	3
721	ILF3	-1.617	2.75457	3
722	MIOS	-1.617	2.084	3
723	GBP1	-1.616	2.48435	2
724	PGM2L1	-1.616	5.29709	1
725	ABCD3	-1.616	5.29709	1
726	MLF2	-1.616	5.71884	2
727	ENOX2	-1.615	3.95722	3
728	FAM193A	-1.615	2.67777	3
729	PRDM1	-1.614	5.05755	1
730	DGCR6L	-1.614	5.05755	1
731	DEGS1	-1.614	3.77016	2
732	URGCP-MRPS24	-1.613	2.12824	3
733	PDZRN4	-1.613	1.83655	3
734	FERMT1	-1.612	1.64391	3
735	NOD2	-1.612	1.63093	3
736	NFKB2	-1.609	3.06027	2
737	FBXW7	-1.609	5.06389	3
738	TCAF2	-1.608	2.20299	3
739	EIF5A2	-1.608	1.66702	3
740	HEY1	-1.606	5.16174	2
741	SLC17A7	-1.606	4.37056	3
742	MRPL34	-1.606	3.581	3
743	KLHDC3	-1.605	2.5457	3
744	CLDN2	-1.605	5.05118	1
745	ORC3	-1.604	3.40093	3
746	RNF146	-1.603	2.231	3
747	TSPYL2	-1.601	4.5753	1
748	SLC2A1	-1.601	1.80927	3
749	HOXD3	-1.6	2.83916	3
750	FAM49B	-1.6	2.10383	3
751	ATP6AP2	-1.598	4.76628	2
752	EDA2R	-1.598	2.93698	2
753	LANCL1	-1.594	5.0319	1
754	UFM1	-1.594	5.0319	1
755	NTRK3	-1.593	3.84755	3
756	DUSP11	-1.593	1.70313	3
757	MARCO	-1.593	2.80824	3
758	LRRFIP2	-1.593	1.90086	3
759	LRRC45	-1.591	1.70049	3
760	ELOF1	-1.591	2.32376	2
761	CBSL	-1.59	3.44046	1
762	H3F3C	-1.589	1.87073	3
763	C3orf20	-1.589	2.20828	3
764	RPL7	-1.585	4.82346	3
765	SAT1	-1.585	1.75457	3
766	MYB	-1.584	2.28772	2
767	TIFAB	-1.584	4.55936	1
768	FAM8A1	-1.583	5.01891	1
769	SSTR2	-1.583	5.01891	1
770	TLE1	-1.583	2.39362	3
771	EED	-1.583	2.31847	3
772	LTBP2	-1.582	2.87486	2
773	CRYBA2	-1.581	2.68606	2
774	LGALS1	-1.581	3.01891	3
775	FAM76A	-1.58	1.92107	3
776	POU6F2	-1.579	5.04158	3
777	TRAF3IP1	-1.579	3.95892	3
778	SLC6A15	-1.579	2.23476	3
779	UBALD2	-1.578	2.23999	3
780	HBB	-1.578	1.7931	3
781	CDX4	-1.577	3.36029	2
782	AFM	-1.577	1.94066	3
783	H1F0	-1.577	2.36121	3
784	OR51Q1	-1.577	1.66576	3
785	CLDN3	-1.576	2.90343	3
786	ACTR5	-1.576	4.82346	2
787	CENPF	-1.575	5.00579	1
788	BNC1	-1.575	5.00579	1
789	ITGB1BP1	-1.575	4.54389	1
790	MIEF2	-1.574	2.36616	3
791	SERPINA6	-1.573	2.29278	3
792	FXYD4	-1.572	2.81597	3
793	PROP1	-1.572	2.03228	3
794	MLF1	-1.571	1.83728	3
795	WSCD2	-1.571	2.51111	3
796	OXSR1	-1.569	1.91967	3
797	ZNF681	-1.568	5.23663	1
798	S100Z	-1.568	3.40493	3
799	PSORS1C2	-1.568	1.93735	3
800	DDO	-1.567	2.81262	2
801	CASP10	-1.565	4.52562	1
802	SLC26A1	-1.564	2.82197	3
803	LDHD	-1.564	2.51977	3
804	MAMDC4	-1.563	2.26743	3
805	OR2A42	-1.563	3.45597	2
806	MRGPRX1	-1.562	1.92449	3
807	NEBL	-1.561	3.0744	2
808	EVI2A	-1.56	2.3987	2
809	LOC283357	-1.56	1.95503	3
810	CCDC66	-1.559	2.30425	2
811	VWA5B1	-1.558	2.33534	3
812	HTR3C	-1.558	2.92527	3
813	CD58	-1.558	4.87486	2
814	MKRN2OS	-1.556	1.82316	3
815	MXD3	-1.556	4.9792	1
816	LOC101927844	-1.555	2.53824	2
817	C1QTNF6	-1.554	2.0989	3
818	ZNF837	-1.554	2.15327	3
819	PCDHB16	-1.554	1.44943	3
820	MRPL36	-1.554	2.8415	3
821	ZNF223	-1.554	2.22347	3
822	ADGRV1	-1.554	4.57085	2
823	WFDC12	-1.553	5.214	1
824	MSX1	-1.553	3.10383	2
825	VTI1B	-1.552	1.92553	3
826	FHL1	-1.551	2.23194	3
827	DCTN5	-1.55	2.30924	3
828	ITIH1	-1.549	1.93422	3
829	GMPR2	-1.549	2.9203	3
830	GHRH	-1.548	3.08899	3
831	ZIC1	-1.548	1.47732	3
832	LAMC3	-1.547	4.95892	1
833	LPIN3	-1.546	4.16174	3
834	GDPD3	-1.546	2.53159	3
835	RCC2	-1.545	4.9521	1
836	OTUD7B	-1.545	3.05118	3
837	FBXO46	-1.544	3.60107	2
838	ZNF660	-1.544	1.9425	3
839	EPDR1	-1.544	1.99772	3
840	SAMSN1	-1.544	3.21706	3
841	SCRT1	-1.544	2.7388	2
842	NPY5R	-1.543	2.10978	3
843	FCHO2	-1.542	4.46941	1
844	DLST	-1.542	2.89397	3
845	RNF182	-1.54	4.45982	1
846	P2RX3	-1.54	2.1932	3
847	NCAPG2	-1.54	1.99654	3
848	MPLKIP	-1.539	2.88062	2
849	LRRC52	-1.539	1.56868	3
850	UBE2F	-1.538	2.18054	3
851	ANTXRL	-1.538	2.98589	2
852	STMN1	-1.538	2.95438	2
853	SEPSECS	-1.538	3.36029	3
854	ERAP1	-1.537	2.2159	3
855	TMEM126B	-1.537	2.25701	3
856	UPF3A	-1.537	2.2899	3
857	PLAC1	-1.536	5.57973	2
858	PTPN11	-1.536	4.64463	3
859	TDGF1	-1.536	1.94982	3
860	MMEL1	-1.536	4.93836	1
861	MICALL2	-1.536	4.87486	3
862	CAAP1	-1.536	4.97247	2
863	AIPL1	-1.535	1.54874	3
864	QRFPR	-1.534	2.2899	2
865	IQCJ-SCHIP1	-1.532	1.75457	3
866	TUBA1B	-1.532	3.44046	3
867	GNL2	-1.532	2.61425	3
868	NOV	-1.532	2.52562	2
869	HECA	-1.532	1.72286	3
870	FAM46A	-1.532	1.6395	3
871	EEF2K	-1.531	2.02823	3
872	MMP2	-1.531	2.48734	3
873	CXorf56	-1.531	3.16174	2
874	RECQL5	-1.531	5.62761	2
875	CDCA7L	-1.53	2.60411	3
876	WDR76	-1.529	3.51641	2
877	PRPF19	-1.528	2.60446	3
878	FANCF	-1.527	2.48974	2
879	PPP1R17	-1.526	4.93144	1
880	RELN	-1.526	3.87846	3
881	ZKSCAN1	-1.525	1.88747	3
882	WASHC2C	-1.524	2.73085	3
883	FGF22	-1.524	3.6877	3
884	APEX2	-1.524	4.34995	3
885	BCL2L14	-1.523	2.18002	3
886	IFT88	-1.523	2.96571	3
887	IL18R1	-1.523	2.418	2
888	ST3GAL6	-1.522	2.54842	2
889	ADGRF1	-1.522	1.74197	3
890	MRPL23	-1.522	2.24223	2
891	SHB	-1.521	3.34648	3
892	DCAKD	-1.52	5.17937	1
893	LOC100505841	-1.519	4.92449	1
894	COTL1	-1.519	4.92449	1
895	DENND6B	-1.519	1.93144	3
896	NUP107	-1.519	2.32452	3
897	TMEM14A	-1.517	3.47893	2
898	HOXC10	-1.517	4.35513	3
899	PDPN	-1.516	2.71213	2
900	SUMF1	-1.516	3.55293	2
901	CHMP1A	-1.516	4.36029	2
902	PRR4	-1.515	2.30139	2
903	ANKRD11	-1.515	2.30295	3
904	CLDN8	-1.515	3.72286	2
905	ZNF793	-1.514	3.75457	2
906	PBOV1	-1.513	2.8408	3
907	GRB10	-1.511	4.91048	2
908	KRT86	-1.511	5.36543	3
909	TMEM104	-1.511	1.68563	3
910	TBC1D14	-1.511	2.15878	3
911	ZNF667	-1.511	1.91906	3
912	MCOLN2	-1.51	1.92349	3
913	UBQLNL	-1.509	2.80303	2
914	RSG1	-1.509	2.53113	2
915	AXDND1	-1.508	4.37396	1
916	BCHE	-1.508	3.0176	2
917	OPCML	-1.507	1.69044	3
918	DNAJC5	-1.507	4.90343	1
919	ODF4	-1.506	2.35439	2
920	MTIF3	-1.506	2.96954	3
921	MGAT2	-1.506	3.98589	1
922	LENEP	-1.506	2.36029	3
923	MEN1	-1.505	1.9706	3
924	ACSF2	-1.504	1.80765	3
925	TNPO3	-1.503	1.89689	3
926	ARMC8	-1.503	3.56761	2
927	ZNF853	-1.503	2.56512	2
928	ADAMTS20	-1.503	5.12582	3
929	RAB1B	-1.503	2.78559	3
930	RGS16	-1.502	1.88731	3
931	CCDC151	-1.501	5.43068	2
932	TSHZ2	-1.501	1.56187	3
933	THEG5	-1.5	2.99698	2
934	GSTO2	-1.5	4.89634	1
935	MYL4	-1.5	4.89634	1
936	HOMEZ	-1.5	1.52122	3
937	PHF20	-1.499	2.1696	3
938	WDR46	-1.499	2.96797	2
939	CELA1	-1.498	4.26443	3
940	TIGD3	-1.498	4.36029	1
941	EPN2	-1.498	2.65727	3
942	NPPA	-1.498	4.36029	1
943	SCN1A	-1.498	2.06027	3
944	GSTCD	-1.498	4.89397	1
945	TRIM23	-1.497	2.2754	3
946	MS4A4A	-1.497	1.4902	3
947	TMEM206	-1.497	2.11658	3
948	SRSF5	-1.497	1.58386	3
949	PRSS21	-1.496	3.09774	3
950	ACOT4	-1.496	2.31847	2
951	PIP5KL1	-1.496	3.03836	2
952	PROM2	-1.496	2.10875	3
953	TAS2R46	-1.496	4.20828	2
954	GNAO1	-1.496	2.64809	3
955	ADGRF5	-1.495	2.65727	3
956	SRP72	-1.495	3.33953	2
957	SACM1L	-1.492	3.16568	2
958	NCDN	-1.492	4.20828	3
959	CCNK	-1.492	1.84178	3
960	CDC42BPB	-1.492	3.74407	2
961	FRAT1	-1.491	4.52792	3
962	SNX18	-1.491	1.5959	3
963	ADPGK	-1.491	2.01236	3
964	RWDD4	-1.49	2.31847	2
965	CCDC87	-1.49	2.32498	3
966	WNT11	-1.49	1.5224	3
967	LTB4R	-1.489	4.34735	1
968	DGKB	-1.489	4.34995	1
969	NR0B1	-1.489	2.29247	3
970	WRAP53	-1.489	4.34995	1
971	OR7C1	-1.488	4.88206	1
972	ZNF691	-1.488	1.72286	3
973	PRR12	-1.488	3.11853	3
974	ZNF324	-1.487	3.09725	2
975	RHOB	-1.487	2.17742	3
976	SCGB2B2	-1.486	3.0319	3
977	NWD1	-1.486	3.05301	3
978	MAML3	-1.486	3.1696	3
979	C1orf198	-1.486	5.05118	2
980	MTMR2	-1.486	2.26663	2
981	TMEM190	-1.485	4.86036	2
982	WHRN	-1.485	2.66841	2
983	MYOF	-1.484	5.54389	3
984	C9orf129	-1.482	2.10937	3
985	SPAG9	-1.482	2.57247	3
986	DCANP1	-1.481	4.31493	3
987	TIGD4	-1.481	2.7467	3
988	DPH6	-1.481	2.26663	3
989	ZNF720	-1.48	2.28727	3
990	S1PR5	-1.48	4.32904	1
991	ZNF18	-1.48	4.32904	1
992	LIN9	-1.479	4.32376	1
993	UNC13C	-1.479	2.1852	3
994	ASIC4	-1.479	2.64039	3
995	FAM155A	-1.479	3.98207	2
996	NXF2B	-1.479	3.72286	2
997	TPPP3	-1.478	2.93144	3
998	ACRBP	-1.478	2.87373	2
999	KLHDC1	-1.477	4.19679	3
1000	C9orf163	-1.477	3.01236	3
1001	PSMD4	-1.477	2.94066	3
1002	KANSL1	-1.476	2.33302	3
1003	AMFR	-1.475	2.10547	3
1004	PTGFR	-1.475	2.4534	2
1005	TMEM221	-1.474	4.31847	1
1006	PABPC3	-1.474	2.99919	2
1007	C12orf43	-1.474	2.30782	2
1008	COL24A1	-1.471	2.14589	3
1009	OR11H12	-1.471	5.05118	3
1010	CD244	-1.471	4.85306	1
1011	DHTKD1	-1.471	2.19139	3
1012	KIAA1211	-1.471	2.31138	3
1013	ARID4A	-1.471	4.36029	3
1014	DUS1L	-1.471	1.58666	3
1015	SEBOX	-1.471	1.62332	3
1016	BRAP	-1.471	1.637	3
1017	FRMD7	-1.471	2.60203	3
1018	CYBB	-1.47	4.30782	1
1019	PLVAP	-1.47	3.58268	2
1020	OR2AG2	-1.469	2.00767	3
1021	OR1A1	-1.468	2.44823	2
1022	LPCAT2	-1.467	4.84571	1
1023	GTF3C2	-1.466	1.7966	3
1024	TMEM55A	-1.465	2.87678	2
1025	TTI1	-1.464	3.16764	2
1026	MED13L	-1.463	2.50986	3
1027	PDSS1	-1.463	3.94525	2
1028	OR11A1	-1.463	2.65727	2
1029	C15orf39	-1.463	2.35616	3
1030	PRDM16	-1.463	1.53904	3
1031	CSH2	-1.46	4.90343	2
1032	FSIP2	-1.46	5.08899	2
1033	TERF2IP	-1.46	4.83833	1
1034	COPS6	-1.459	2.67946	3
1035	CHRAC1	-1.459	2.53275	3
1036	GZMA	-1.458	2.29411	3
1037	OR4F5	-1.458	2.50899	3
1038	PRKRIP1	-1.458	4.73085	3
1039	HS6ST2	-1.458	2.18029	2
1040	MRO	-1.457	4.51023	2
1041	RABL2A	-1.456	2.75457	2
1042	OR1L8	-1.456	2.38075	3
1043	NHLRC3	-1.456	6.10445	2
1044	OR6K3	-1.456	3.91048	3
1045	PAX6	-1.456	2.2935	3
1046	ATP11B	-1.455	2.48142	3
1047	ITGB1BP2	-1.455	3.28629	2
1048	CCDC57	-1.455	2.70268	3
1049	ZNF827	-1.454	2.77016	3
1050	PCLO	-1.454	2.00039	3
1051	SMPD2	-1.454	3.10933	2
1052	ZNF460	-1.452	3.67395	3
1053	CPSF2	-1.452	1.91966	3
1054	NR2F2	-1.452	2.55293	2
1055	MYH2	-1.45	5.914	2
1056	FZD8	-1.45	2.67566	2
1057	CEACAM4	-1.449	2.26565	3
1058	SLC9B1	-1.449	2.59149	3
1059	ENSA	-1.449	1.49227	3
1060	PTHLH	-1.449	2.58268	3
1061	CCNT2	-1.449	2.24223	3
1062	HEPH	-1.449	1.52562	3
1063	FGF20	-1.448	3.0184	3
1064	MMS19	-1.448	1.77777	3
1065	DIAPH1	-1.447	5.06073	1
1066	HDAC1	-1.447	2.66563	3
1067	SRSF9	-1.447	2.11112	3
1068	ADCYAP1R1	-1.446	1.52224	3
1069	DCDC2B	-1.446	2.64282	3
1070	F7	-1.446	3.18802	2
1071	KIF5A	-1.446	2.07231	3
1072	TMEM60	-1.446	1.98589	3
1073	CDK8	-1.445	3.53478	3
1074	CCNB2	-1.445	2.40093	3
1075	NEMP2	-1.444	4.7388	2
1076	TALDO1	-1.444	4.31847	2
1077	IGF2BP3	-1.443	2.45105	2
1078	SPPL2C	-1.443	2.46257	3
1079	PAGE2	-1.443	3.65727	2
1080	DTX4	-1.443	2.05626	3
1081	NPTX1	-1.443	3.05543	2
1082	CRTC1	-1.442	2.16016	3
1083	BICRA	-1.442	2.56561	3
1084	HIST1H2BI	-1.442	4.24223	1
1085	SELENOO	-1.442	2.84571	2
1086	VN1R2	-1.441	2.16122	2
1087	PSD	-1.441	4.80843	1
1088	PTDSS2	-1.441	4.80843	1
1089	DHX16	-1.441	2.27234	3
1090	CNTROB	-1.44	2.76734	3
1091	INSRR	-1.439	5.63615	2
1092	RPS27	-1.439	2.52868	3
1093	ABHD2	-1.438	1.60715	3
1094	RPN1	-1.438	1.7868	3
1095	CCDC54	-1.438	1.8002	3
1096	WNT4	-1.437	4.43068	3
1097	FGF17	-1.437	2.65595	2
1098	GAB1	-1.436	1.62822	3
1099	GNAQ	-1.435	4.80086	1
1100	KRTAP5-1	-1.435	4.231	1
1101	CD6	-1.435	3.24781	3
1102	KIAA1024L	-1.434	3.6331	3
1103	GPC6	-1.434	2.31847	2
1104	AMIGO3	-1.434	2.44236	3
1105	SHQ1	-1.434	4.22536	1
1106	HSPA13	-1.434	1.80086	3
1107	DNAJB5	-1.433	3.2159	2
1108	TBL2	-1.433	4.29709	3
1109	ITGA2	-1.433	1.85671	3
1110	CDH15	-1.432	2.41202	2
1111	PPP1R15A	-1.432	2.32149	3
1112	UBAP1L	-1.432	2.2269	3
1113	NRARP	-1.432	4.55293	3
1114	TSN	-1.432	2.16437	2
1115	PUS1	-1.432	1.7812	3
1116	NDUFS3	-1.431	2.27449	2
1117	PDK1	-1.431	4.21057	1
1118	ABCC2	-1.43	5.02542	3
1119	HYPM	-1.43	2.43068	3
1120	CYP26B1	-1.43	1.82741	3
1121	THBD	-1.43	5.8122	2
1122	LAS1L	-1.43	5.17352	3
1123	RNPS1	-1.429	5.45501	3
1124	LGALS13	-1.429	2.97043	3
1125	MEI1	-1.428	3.39088	2
1126	OR2T6	-1.428	4.20828	1
1127	AK5	-1.428	4.78942	1
1128	GOLGA6A	-1.428	1.87486	3
1129	BIN2	-1.428	2.19294	3
1130	KIFC2	-1.428	2.46622	3
1131	AARS	-1.427	2.82794	3
1132	POU4F2	-1.427	3.7388	3
1133	DRD1	-1.426	2.41033	3
1134	GNAI3	-1.425	2.91283	3
1135	NLN	-1.425	4.19679	1
1136	HAPLN2	-1.425	2.63615	3
1137	NXN	-1.425	2.2037	3
1138	CCNL2	-1.425	4.19679	1
1139	SUPT20HL1	-1.423	2.17844	3
1140	ZC3H4	-1.423	3.03156	2
1141	PXDC1	-1.422	3.03532	2
1142	PKNOX2	-1.422	3.59441	2
1143	CYB5D2	-1.421	1.90509	3
1144	GIPC3	-1.421	4.78559	1
1145	FUCA1	-1.421	2.30295	3
1146	ABCE1	-1.421	2.06619	3
1147	SAPCD2	-1.421	3.52102	3
1148	CYSLTR1	-1.42	2.37464	2
1149	CFP	-1.419	2.07398	3
1150	SERPINA7	-1.419	3.08899	2
1151	LOC100129940	-1.418	5.19679	3
1152	MORF4L1	-1.418	2.14854	3
1153	MSL1	-1.418	4.7779	1
1154	PAX1	-1.418	4.03836	3
1155	KIAA1328	-1.418	3.1084	3
1156	TBC1D4	-1.418	1.36851	3
1157	LCE1A	-1.417	2.78559	3
1158	KCNA5	-1.417	2.00535	3
1159	RGS11	-1.417	2.26443	2
1160	ZNF600	-1.416	3.231	2
1161	FOXI3	-1.416	1.94372	3
1162	CASC1	-1.416	4.77404	1
1163	GRHL2	-1.416	2.27203	3
1164	MRPS31	-1.415	4.17352	1
1165	ALDH1A1	-1.415	4.17352	1
1166	CASTOR1	-1.415	2.21402	3
1167	APOBEC3H	-1.414	1.81597	3
1168	VWA7	-1.414	3.61038	2
1169	CLN3	-1.413	4.98589	3
1170	PSG3	-1.413	2.36987	3
1171	BARHL1	-1.413	2.01461	3
1172	ZNF146	-1.413	2.91283	3
1173	SGPL1	-1.413	2.58415	3
1174	MELK	-1.413	2.51641	3
1175	GABRA3	-1.411	2.69341	2
1176	NUBPL	-1.411	2.80303	3
1177	ZCCHC4	-1.41	1.86609	3
1178	SSTR5	-1.41	2.45597	3
1179	RNF34	-1.409	5.09519	2
1180	CLCN1	-1.407	1.88349	3
1181	PTP4A1	-1.407	5.01891	1
1182	ROGDI	-1.407	5.01891	1
1183	LY6G5C	-1.407	1.56838	3
1184	C1orf87	-1.406	1.85058	3
1185	CST6	-1.406	2.59779	2
1186	PCDH17	-1.406	2.54259	2
1187	GNAI2	-1.406	4.03836	3
1188	GSTA3	-1.406	2.75457	3
1189	MLXIPL	-1.406	2.5649	2
1190	KCNN1	-1.405	1.51678	3
1191	CA8	-1.405	3.60169	2
1192	ZDHHC18	-1.405	1.93606	3
1193	KRTAP19-2	-1.404	2.914	2
1194	COPB1	-1.403	2.63473	2
1195	LARGE2	-1.402	2.1852	2
1196	FAM86B2	-1.402	1.70442	3
1197	LOC101928436	-1.401	2.215	2
1198	ZNF746	-1.401	2.35817	2
1199	REXO4	-1.401	1.42109	3
1200	NME6	-1.4	1.87761	3
1201	ZNF530	-1.4	1.53478	3
1202	ZNF442	-1.4	3.5753	2
1203	PNMA1	-1.4	1.92908	3
1204	AIFM2	-1.399	4.7467	1
1205	NRP1	-1.399	2.82346	2
1206	KDM6B	-1.398	2.36671	3
1207	ARHGEF4	-1.397	4.74276	1
1208	EDIL3	-1.395	2.28085	3
1209	CRYAA	-1.395	1.58352	3
1210	GAST	-1.395	1.37785	3
1211	PLET1	-1.395	1.4534	3
1212	ELAVL3	-1.394	1.61927	3
1213	PRIM1	-1.394	4.12096	1
1214	ERCC6-PGBD3	-1.393	2.30549	2
1215	ITIH3	-1.393	2.0989	2
1216	ZNF180	-1.393	2.96797	2
1217	C2CD2L	-1.393	2.29948	2
1218	STRC	-1.392	2.2159	2
1219	ATP10A	-1.392	1.89549	3
1220	CLCN7	-1.391	2.36714	2
1221	COX8A	-1.391	2.39243	2
1222	DFFA	-1.391	3.67395	2
1223	METTL7B	-1.39	2.36851	3
1224	UAP1	-1.39	1.4665	3
1225	PKD1L1	-1.389	2.51641	2
1226	ALDH9A1	-1.389	1.67461	3
1227	EHBP1L1	-1.389	2.5649	2
1228	PZP	-1.388	1.88922	3
1229	RNLS	-1.387	1.73451	3
1230	KRTAP4-11	-1.387	3.17645	3
1231	ZNF688	-1.386	4.98589	2
1232	C8orf46	-1.386	1.64685	3
1233	LACTBL1	-1.385	2.176	3
1234	ADAM9	-1.385	1.70821	3
1235	CLEC3A	-1.383	1.637	3
1236	STX6	-1.383	1.96281	3
1237	ZNF474	-1.383	2.38975	2
1238	OR52E4	-1.383	2.23792	3
1239	NFYC	-1.383	2.82595	3
1240	PRKG1	-1.383	2.38365	2
1241	SERINC4	-1.383	1.75673	3
1242	DCDC2C	-1.383	2.78175	3
1243	SLC30A4	-1.383	1.86198	3
1244	EPOP	-1.382	1.91283	3
1245	KIAA1107	-1.382	1.80831	3
1246	OR9G1	-1.382	4.72286	1
1247	FBXL6	-1.38	2.15627	3
1248	TEX43	-1.38	2.33654	3
1249	RPF2	-1.38	4.9792	1
1250	RNF10	-1.38	1.98143	3
1251	RBL2	-1.379	1.59357	3
1252	PRCC	-1.378	1.7017	3
1253	ACSF3	-1.377	3.55293	3
1254	NIM1K	-1.376	2.24223	3
1255	OR2K2	-1.376	5.08899	2
1256	LOC389602	-1.376	2.29583	3
1257	ZNF593	-1.375	2.67579	2
1258	CHAC1	-1.375	3.45017	3
1259	HIST1H4E	-1.375	2.14475	3
1260	LRPAP1	-1.374	4.69861	1
1261	OGFOD3	-1.374	2.82737	2
1262	PARP15	-1.373	1.54691	3
1263	GRAPL	-1.373	4.69589	1
1264	RASSF4	-1.373	1.67959	3
1265	EIF1AD	-1.373	2.28025	3
1266	SYNGR4	-1.372	4.96119	1
1267	SNX8	-1.372	1.46611	3
1268	PPP1R3F	-1.372	1.32787	3
1269	BECN2	-1.371	3.95892	2
1270	CXorf57	-1.371	3.2917	2
1271	TACR1	-1.371	1.96927	3
1272	C1orf127	-1.37	3.31391	3
1273	ADAMTS19	-1.37	2.58856	2
1274	ZBTB18	-1.369	3.33953	2
1275	IDH2	-1.369	2.24945	3
1276	PPY	-1.369	5.42576	2
1277	NPW	-1.368	3.34787	3
1278	EIF4EBP1	-1.367	4.94868	1
1279	ANKRD37	-1.367	3.03836	3
1280	LUZP4	-1.367	2.72853	3
1281	NME9	-1.366	2.99654	3
1282	NCALD	-1.366	2.10594	2
1283	OTC	-1.365	2.31847	2
1284	ADM	-1.364	4.94525	1
1285	KRT19	-1.363	1.4644	3
1286	TSSK1B	-1.363	2.37149	2
1287	AKR1C2	-1.362	2.07078	3
1288	KCNJ8	-1.362	3.1403	2
1289	TRAF6	-1.362	3.11652	3
1290	LHX4	-1.362	4.05755	1
1291	NOL3	-1.362	2.37566	3
1292	C17orf51	-1.361	1.9231	3
1293	DPPA3	-1.361	1.85159	3
1294	RBP5	-1.361	5.29709	3
1295	AEBP2	-1.36	2.33429	3
1296	NOC4L	-1.36	2.57085	2
1297	STX16	-1.36	1.34635	3
1298	TSGA13	-1.359	2.1852	2
1299	NUTM1	-1.359	1.79869	3
1300	B3GAT1	-1.359	2.93144	2
1301	C5orf64	-1.359	2.53021	2
1302	UBQLN3	-1.359	3.17742	3
1303	LIMA1	-1.359	1.579	3
1304	CRTAC1	-1.359	1.76152	3
1305	SEMA4G	-1.359	2.17058	2
1306	AACS	-1.359	2.49153	3
1307	SRMS	-1.359	3.01891	2
1308	CNTF	-1.358	2.29278	2
1309	CACHD1	-1.358	2.13789	3
1310	RGPD4	-1.357	2.54992	3
1311	SPACA5B	-1.357	2.41524	2
1312	NXPH3	-1.356	3.49028	2
1313	ODF2L	-1.356	4.32904	3
1314	CHM	-1.355	3.87486	3
1315	GAGE12J	-1.355	2.9175	1
1316	PCDHB5	-1.353	2.38346	2
1317	STS	-1.353	2.34827	2
1318	DLX1	-1.352	2.08186	2
1319	EYS	-1.352	4.66563	2
1320	TDRD1	-1.352	4.03836	1
1321	LYPD3	-1.351	2.35299	2
1322	BCL2L11	-1.35	4.93144	1
1323	EPB41L2	-1.35	4.65307	1
1324	FMO5	-1.35	2.20202	2
1325	TSR3	-1.349	3.77016	3
1326	ACMSD	-1.349	2.62103	3
1327	TMEM61	-1.349	1.47471	3
1328	EPHA3	-1.349	2.23999	3
1329	GPD1L	-1.349	2.52956	3
1330	ABCA4	-1.349	2.25434	3
1331	ITGB3	-1.349	1.61347	3
1332	RRP36	-1.349	1.81256	3
1333	AP4M1	-1.349	2.85549	3
1334	KLRK1	-1.348	2.07335	2
1335	STMN3	-1.348	3.98589	3
1336	PNMA8A	-1.348	1.60024	3
1337	HSPBAP1	-1.348	2.22658	2
1338	RPP30	-1.347	1.84798	3
1339	ZNF786	-1.347	4.64886	3
1340	ACACB	-1.347	3.64039	2
1341	LCE6A	-1.347	2.54723	2
1342	ZDHHC9	-1.347	2.26265	3
1343	HJURP	-1.347	1.43639	3
1344	CXorf40A	-1.347	4.86036	3
1345	C8orf88	-1.346	1.63413	3
1346	IL22RA2	-1.346	2.28412	2
1347	EPHX4	-1.346	2.55068	3
1348	ATP4B	-1.344	4.06389	3
1349	ZBTB16	-1.344	2.57602	2
1350	ULBP2	-1.344	2.26963	2
1351	ARID1A	-1.344	2.77326	3
1352	CD47	-1.344	1.30482	3
1353	PKD1L2	-1.343	4.64886	1
1354	EVX1	-1.343	1.37695	3
1355	SLC24A2	-1.343	2.39423	2
1356	KIRREL2	-1.343	4.92449	1
1357	TBX18	-1.343	4.81597	3
1358	CDKN2AIPNL	-1.343	1.36029	3
1359	TESK2	-1.342	2.83286	2
1360	SLC25A52	-1.342	4.64886	2
1361	RIMBP2	-1.342	3.72686	2
1362	SNX12	-1.342	3.62332	2
1363	SLC4A10	-1.342	1.45207	3
1364	USHBP1	-1.341	4.00579	1
1365	PLSCR3	-1.34	1.78977	3
1366	GREM2	-1.34	1.8169	3
1367	TMA7	-1.339	1.86287	3
1368	DCDC2	-1.339	3.67395	3
1369	HES7	-1.339	2.55293	3
1370	SPINK5	-1.338	2.12724	3
1371	GPR146	-1.337	4.64039	1
1372	SPATA5	-1.337	1.98589	3
1373	GH2	-1.337	2.43745	3
1374	MYCN	-1.337	2.87486	3
1375	PHF3	-1.336	1.68261	3
1376	TANC2	-1.336	2.96057	3
1377	C2orf71	-1.336	1.57204	3
1378	TUBD1	-1.336	2.29196	2
1379	ZNF628	-1.336	4.2754	3
1380	RASL10A	-1.335	2.66174	3
1381	ORAI2	-1.335	2.11365	2
1382	ANGPTL6	-1.335	2.08899	2
1383	EXOC3L4	-1.335	1.32104	3
1384	COL19A1	-1.334	1.99393	3
1385	GPR161	-1.334	1.49153	3
1386	PANX1	-1.334	3.59733	3
1387	EHD2	-1.334	1.99621	3
1388	PRCP	-1.334	3.1852	2
1389	CMSS1	-1.334	2.906	2
1390	ARIH2	-1.333	1.7109	3
1391	ASTN1	-1.333	3.37736	2
1392	UNKL	-1.333	3.28784	2
1393	YIPF2	-1.333	2.11365	3
1394	GPAA1	-1.333	1.25443	3
1395	PRMT9	-1.333	2.52194	3
1396	COPS7A	-1.332	2.93144	2
1397	RNF111	-1.332	2.52051	3
1398	PRMT6	-1.332	4.04479	3
1399	BCS1L	-1.332	2.9897	3
1400	SLCO2A1	-1.332	2.66471	2
1401	NIPAL1	-1.33	2.11221	2
1402	YPEL4	-1.33	4.69044	3
1403	PYCARD	-1.33	2.20676	2
1404	LAG3	-1.33	1.40093	3
1405	FAM25C	-1.329	2.08899	3
1406	CLEC3B	-1.329	2.18175	2
1407	SYT9	-1.328	4.05755	2
1408	AJAP1	-1.328	3.97247	1
1409	ZNF354B	-1.327	2.99557	3
1410	OR6P1	-1.327	1.70881	3
1411	GLP1R	-1.327	3.19679	2
1412	UBE2Z	-1.327	5.00579	2
1413	ZNF619	-1.326	2.92836	3
1414	OR8B3	-1.326	3.96232	1
1415	ARPC3	-1.325	2.32646	2
1416	HSPH1	-1.325	3.31847	2
1417	FBXW2	-1.325	1.99216	3
1418	FAM46D	-1.324	4.65727	2
1419	VN1R4	-1.324	3.87486	2
1420	PGAP3	-1.324	4.62332	1
1421	OR2M4	-1.323	2.4534	3
1422	SLC6A17	-1.323	2.51641	3
1423	OR10C1	-1.323	3.33254	2
1424	THEM6	-1.323	1.36851	3
1425	BRIP1	-1.323	2.231	2
1426	FGF19	-1.323	1.56764	3
1427	TET3	-1.322	1.63225	3
1428	SOX15	-1.322	3.9521	1
1429	STAG2	-1.32	1.43586	3
1430	TUBA8	-1.32	3.35202	3
1431	ELOVL7	-1.32	1.47471	3
1432	OR2T11	-1.319	2.55293	3
1433	DNASE1L3	-1.319	4.61471	1
1434	FXYD3	-1.319	1.69791	3
1435	PIDD1	-1.319	2.24595	2
1436	FRMD5	-1.319	1.8128	3
1437	DAW1	-1.318	2.46941	3
1438	HEXA	-1.318	4.42576	2
1439	ROCK1	-1.318	3.94525	1
1440	PRUNE2	-1.316	1.85549	3
1441	TAS2R50	-1.316	4.06389	2
1442	BRD7	-1.316	2.40892	3
1443	TRIM74	-1.316	1.80843	3
1444	FIGN	-1.316	1.97643	3
1445	DLEU7	-1.315	2.10473	3
1446	APEX1	-1.315	5.11975	2
1447	RBM38	-1.315	2.26565	3
1448	MSI2	-1.314	1.97397	3
1449	PCDHGB7	-1.314	2.63018	2
1450	ADAMTS1	-1.314	2.9973	3
1451	MINOS1-NBL1	-1.313	4.59733	1
1452	ODF3L1	-1.313	1.24339	3
1453	OR8H3	-1.313	4.59733	1
1454	RRM2B	-1.313	2.26075	3
1455	TSC2	-1.313	5.00579	2
1456	ZMYM5	-1.313	2.09124	2
1457	CLIC2	-1.312	4.99919	3
1458	COX11	-1.312	4.88206	1
1459	APOM	-1.312	4.88206	1
1460	USP3	-1.312	4.05118	2
1461	GMCL1	-1.311	3.921	1
1462	SERPINA11	-1.31	2.13789	3
1463	FAM98A	-1.31	2.04618	3
1464	NID1	-1.31	1.57678	3
1465	FCF1	-1.31	1.61522	3
1466	CAND1	-1.31	3.27053	3
1467	SSFA2	-1.31	2.28412	3
1468	CCNDBP1	-1.309	3.06027	3
1469	HBP1	-1.308	2.52256	2
1470	RHBG	-1.308	2.19659	2
1471	SART1	-1.308	1.86122	3
1472	EPGN	-1.307	2.29709	2
1473	BPGM	-1.307	1.57796	3
1474	STMN4	-1.307	3.9175	1
1475	CYP2E1	-1.306	2.81597	3
1476	ZNF439	-1.306	1.9521	3
1477	TCFL5	-1.305	1.54086	3
1478	GTF2A1L	-1.305	1.61952	3
1479	RXFP2	-1.305	2.71078	2
1480	APOOL	-1.305	2.69861	3
1481	DNAH8	-1.305	2.41423	2
1482	DTWD2	-1.305	1.90908	3
1483	JAK3	-1.305	4.58856	1
1484	NBPF7	-1.304	4.08543	3
1485	PRODH	-1.304	5.20828	3
1486	CAPN1	-1.304	1.45538	3
1487	CHCHD4	-1.303	4.26992	2
1488	COL28A1	-1.303	1.97054	3
1489	SAGE1	-1.303	4.08899	3
1490	RETREG2	-1.303	2.25567	3
1491	SERPINA3	-1.302	4.30782	3
1492	ACP1	-1.302	3.90343	1
1493	NGB	-1.302	4.16174	2
1494	CALB2	-1.302	1.98589	3
1495	DLG1	-1.301	2.39591	2
1496	FAM102A	-1.301	1.53299	3
1497	NIT2	-1.301	2.02058	3
1498	GAB2	-1.301	1.65903	3
1499	C10orf131	-1.3	2.49153	3
1500	CEACAM20	-1.299	2.26956	2
1501	CLEC2L	-1.299	3.11365	3
1502	EEF1A1	-1.299	2.56576	3
1503	HDAC2	-1.299	2.77016	3
1504	RAB44	-1.298	2.81597	2
1505	SCD	-1.298	2.27358	3
1506	PDCD6	-1.297	2.1696	3
1507	CTBS	-1.297	3.20063	2
1508	TMEM134	-1.297	2.74197	3
1509	MPDZ	-1.297	2.57204	3
1510	DNAJC1	-1.296	2.231	2
1511	NOL12	-1.296	1.71026	3
1512	LETMD1	-1.295	2.65727	2
1513	BATF	-1.294	3.95892	3
1514	KCNA4	-1.294	2.7874	3
1515	NRAS	-1.294	4.57085	1
1516	CAV3	-1.294	4.57085	1
1517	DLGAP5	-1.294	4.57085	1
1518	HES3	-1.293	4.12582	3
1519	GPR21	-1.292	1.63473	3
1520	PRSS50	-1.292	4.26075	3
1521	IGFBP1	-1.292	1.57283	3
1522	IRAK2	-1.292	1.71587	3
1523	PPP1R1A	-1.292	6.43558	3
1524	RAD21L1	-1.292	2.14317	2
1525	SLA2	-1.292	1.51111	3
1526	AGBL1	-1.29	2.68781	2
1527	SAMD10	-1.29	3.87486	1
1528	PNKP	-1.289	2.88119	2
1529	ELF1	-1.289	2.4274	2
1530	ABI3BP	-1.289	2.51641	2
1531	CCDC103	-1.289	3.16174	2
1532	ALG13	-1.289	2.65727	2
1533	RAD54L	-1.288	3.86763	1
1534	KCTD12	-1.287	3.0989	3
1535	GLS2	-1.287	3.12986	3
1536	IRGM	-1.287	3.45017	2
1537	TMEM81	-1.287	2.14475	3
1538	GATB	-1.287	2.31847	2
1539	NUP62CL	-1.287	1.4274	3
1540	PPP2R1B	-1.287	5.33429	3
1541	LRFN4	-1.287	1.7729	3
1542	UTP15	-1.287	1.66673	3
1543	SLC1A5	-1.286	1.6944	3
1544	ZKSCAN3	-1.286	3.41423	2
1545	CLTC	-1.285	1.3494	3
1546	EPHB4	-1.284	4.52562	3
1547	POU2AF1	-1.284	3.48525	3
1548	TBC1D22B	-1.284	4.77016	3
1549	CXorf23	-1.283	2.06751	3
1550	FASTKD3	-1.283	2.87486	2
1551	OR51G2	-1.283	2.54086	3
1552	DYRK3	-1.283	1.87916	3
1553	CTSV	-1.282	2.17586	2
1554	RNF212	-1.282	2.86843	2
1555	TSPAN5	-1.281	5.89278	3
1556	SUSD5	-1.281	1.75457	3
1557	INTS13	-1.281	1.1939	3
1558	SOX3	-1.281	1.77816	3
1559	OARD1	-1.28	2.68104	2
1560	MAGEA9B	-1.28	1.60821	3
1561	GARNL3	-1.28	2.16604	2
1562	CENPE	-1.279	1.58005	3
1563	ZBTB8B	-1.279	1.74002	3
1564	ANKRD55	-1.279	2.92913	3
1565	USP11	-1.279	3.94525	3
1566	HIC1	-1.278	4.09519	3
1567	KLRC3	-1.278	2.44478	2
1568	TMEM108	-1.278	3.43558	3
1569	FAT3	-1.277	2.84939	3
1570	TMEM209	-1.277	1.79706	3
1571	MXD4	-1.276	4.34995	3
1572	T	-1.276	1.90028	3
1573	NFIC	-1.275	1.7635	3
1574	LIN52	-1.275	3.83092	1
1575	SMG7	-1.275	2.40892	3
1576	PDE12	-1.274	6.22818	2
1577	FAM26E	-1.274	4.54389	1
1578	C12orf40	-1.274	2.48058	2
1579	AGFG1	-1.273	2.32587	2
1580	IFNA7	-1.273	3.44694	3
1581	CHCHD6	-1.273	1.55293	3
1582	EME1	-1.272	3.10445	3
1583	HEPACAM2	-1.272	2.27227	3
1584	STK36	-1.272	2.30864	3
1585	NBPF9	-1.272	2.31847	2
1586	MT1A	-1.272	2.231	3
1587	PLEKHH1	-1.272	2.56887	3
1588	ISL2	-1.272	3.15225	3
1589	PRR14	-1.272	4.53021	3
1590	PAPSS2	-1.272	2.13789	2
1591	CD8A	-1.272	4.8122	1
1592	MAGEC3	-1.271	4.53478	1
1593	MYH3	-1.271	2.45241	2
1594	CD1B	-1.271	1.61255	3
1595	GDNF	-1.27	1.91465	3
1596	OR2A12	-1.27	2.07566	2
1597	CRTAM	-1.27	1.71409	3
1598	SETD2	-1.269	3.02542	2
1599	TMEM86B	-1.268	3.57826	2
1600	CCDC73	-1.268	1.91283	3
1601	DCAF16	-1.268	5.31847	2
1602	MYOZ1	-1.268	1.72011	3
1603	SCAMP1	-1.268	5.21969	3
1604	CTSO	-1.266	2.33631	3
1605	SLFN5	-1.266	2.38975	3
1606	LRRIQ1	-1.266	1.32961	3
1607	ARHGEF11	-1.266	3.31493	3
1608	LOC400927-CSNK1E	-1.265	2.40759	3
1609	ATP5E	-1.265	2.1852	2
1610	ZNF160	-1.265	2.05543	3
1611	CLEC2D	-1.264	2.9897	3
1612	CFHR2	-1.264	3.80086	1
1613	RAB41	-1.264	1.52153	3
1614	CDC42BPG	-1.264	2.87486	3
1615	SH3RF1	-1.264	4.52562	1
1616	ADAT2	-1.263	2.49779	3
1617	KIF4B	-1.263	4.52102	1
1618	UBE2E1	-1.263	1.67063	3
1619	SNAP47	-1.262	2.28267	2
1620	ARHGAP39	-1.262	2.61644	2
1621	FAM229A	-1.261	3.78997	2
1622	RIPK3	-1.261	2.42365	3
1623	NEMP1	-1.261	2.04936	3
1624	SASH1	-1.261	2.59558	3
1625	EFCAB8	-1.261	4.64039	3
1626	VIPAS39	-1.261	2.07829	3
1627	UBC	-1.261	4.51641	1
1628	ZSWIM1	-1.261	1.95381	3
1629	CT83	-1.26	4.08899	3
1630	PI15	-1.26	2.44046	3
1631	FLJ45513	-1.26	2.06969	3
1632	NPHS2	-1.26	2.10489	3
1633	POP1	-1.259	4.21969	3
1634	RDH10	-1.259	5.2917	3
1635	GPC2	-1.259	3.55293	3
1636	CDK17	-1.259	2.39088	3
1637	BUD13	-1.259	2.428	2
1638	GPR75-ASB3	-1.258	2.81296	2
1639	SEC61G	-1.258	2.30425	2
1640	CDC26	-1.258	4.50402	1
1641	LGALS9	-1.258	2.68076	2
1642	MMP12	-1.258	3.78559	1
1643	YIPF4	-1.258	5.36543	2
1644	C19orf48	-1.258	2.49404	3
1645	AKT1	-1.257	2.19131	3
1646	KIAA0368	-1.257	4.79706	1
1647	RRAGC	-1.257	1.86763	3
1648	ZNF705B	-1.256	1.58433	3
1649	CD3EAP	-1.256	2.57283	3
1650	LARP4	-1.256	2.41144	3
1651	KLHL9	-1.256	2.83587	2
1652	ARHGAP22	-1.256	3.67395	2
1653	DCLRE1C	-1.256	1.91446	3
1654	CD34	-1.256	4.08899	2
1655	GBE1	-1.255	1.74312	3
1656	ANKRD13D	-1.255	2.25637	2
1657	HSD17B11	-1.255	1.77635	3
1658	CAPN2	-1.255	3.1852	3
1659	KNSTRN	-1.255	3.4129	3
1660	MRRF	-1.255	2.7779	3
1661	ZNF273	-1.254	4.49466	1
1662	SLC25A4	-1.254	2.51858	3
1663	P4HTM	-1.254	2.07789	3
1664	RAB6A	-1.254	2.35793	3
1665	SPX	-1.254	2.04626	3
1666	NCOA2	-1.253	1.52051	3
1667	PDGFRB	-1.253	3.61471	2
1668	PSMD11	-1.253	2.03132	2
1669	ANKS4B	-1.252	2.37668	3
1670	OR7A17	-1.252	2.73483	3
1671	QPCTL	-1.252	2.57678	3
1672	SEC23IP	-1.251	5.33429	2
1673	CES5A	-1.251	1.48794	3
1674	OR10H5	-1.251	1.5313	3
1675	DPP8	-1.251	1.51835	3
1676	TBXA2R	-1.251	2.16277	3
1677	CNN3	-1.25	1.97994	2
1678	AP2A2	-1.25	3.31847	2
1679	TBATA	-1.25	1.74589	3
1680	DYRK4	-1.25	3.7568	1
1681	RBM19	-1.25	2.80086	3
1682	FOXO6	-1.249	2.2385	2
1683	SEMA3C	-1.249	1.69589	3
1684	GPR85	-1.249	4.7388	3
1685	PSMC1	-1.249	2.83092	2
1686	NXPH2	-1.248	2.65727	3
1687	H2BFWT	-1.248	1.45807	3
1688	GDI1	-1.248	1.78705	3
1689	PHKG1	-1.248	3.10547	2
1690	C1QC	-1.248	1.89617	3
1691	KLHL15	-1.248	2.05891	3
1692	VANGL1	-1.247	5.2754	3
1693	CHI3L2	-1.246	3.45982	2
1694	PHACTR3	-1.246	4.0989	3
1695	PLAT	-1.246	3.02542	3
1696	GNA13	-1.245	1.66285	3
1697	LYRM9	-1.245	4.47893	1
1698	RGS10	-1.245	1.53843	3
1699	COL4A2-AS2	-1.244	1.41675	3
1700	ADD2	-1.244	1.88799	3
1701	ACKR2	-1.244	1.67244	3
1702	EXOSC10	-1.244	1.97093	2
1703	RPAP2	-1.244	1.81049	3
1704	ZNF891	-1.243	2.69317	2
1705	COL9A3	-1.243	3.04692	2
1706	HECTD2	-1.243	4.57973	3
1707	MYEOV	-1.243	3.13789	2
1708	MBNL3	-1.243	2.13904	3
1709	TCTE3	-1.243	4.34995	2
1710	SLC4A7	-1.243	2.63188	2
1711	RABL3	-1.242	2.87486	3
1712	INPPL1	-1.242	3.72819	1
1713	PTPN3	-1.242	1.87486	3
1714	IL17F	-1.241	3.06705	3
1715	OR5D18	-1.241	2.09607	2
1716	PHLPP1	-1.241	3.72606	1
1717	ZNF547	-1.241	2.62332	2
1718	CXXC1	-1.241	2.31467	3
1719	POU3F3	-1.241	2.09119	3
1720	PTCD3	-1.241	1.62985	3
1721	PCDHA12	-1.241	2.15582	2
1722	PRKAB2	-1.24	1.39008	3
1723	CAPS	-1.239	2.10347	3
1724	JMJD6	-1.238	3.55293	3
1725	MMRN2	-1.238	1.85684	3
1726	ABCB6	-1.237	1.35738	3
1727	DCAF12L1	-1.237	1.71827	3
1728	DENND5B	-1.237	2.914	3
1729	RPAP3	-1.236	2.06221	3
1730	CHIC2	-1.235	2.07376	3
1731	SYNC	-1.235	4.45017	1
1732	HSPA12B	-1.234	2.32345	3
1733	LAMB4	-1.234	3.5201	2
1734	LOC100128988	-1.233	1.8317	3
1735	TBCB	-1.233	1.9935	2
1736	DPYSL3	-1.233	2.59207	3
1737	AKR1D1	-1.233	1.61443	3
1738	OR2H1	-1.232	3.70674	1
1739	NXPH1	-1.232	1.97696	3
1740	NME4	-1.232	3.70674	1
1741	PTPRD	-1.232	1.55293	3
1742	MCF2L2	-1.231	2.85549	3
1743	NIPSNAP3A	-1.231	2.45982	3
1744	SUCNR1	-1.231	1.99515	3
1745	WIPF3	-1.231	2.05588	2
1746	KIAA0408	-1.231	2.6671	2
1747	KRTAP13-4	-1.229	3.0176	2
1748	FAM163B	-1.229	4.43068	1
1749	HIC2	-1.228	2.33429	2
1750	TNFSF4	-1.228	2.58268	2
1751	TSPO2	-1.227	2.21514	2
1752	PPIP5K1	-1.227	3.47893	2
1753	REG1B	-1.226	2.53783	2
1754	CDH13	-1.225	1.811	3
1755	TSPAN9	-1.225	2.99654	2
1756	TMEM219	-1.225	2.12064	3
1757	AGXT	-1.225	4.48839	3
1758	SZT2	-1.225	2.38075	2
1759	ELMOD2	-1.225	2.005	3
1760	PRAC2	-1.225	3.42083	3
1761	LCN2	-1.225	4.62332	3
1762	PELO	-1.225	3.65307	3
1763	TAF7L	-1.225	1.36345	3
1764	MFSD6	-1.225	2.53739	3
1765	SLC20A1	-1.225	2.1852	3
1766	SLCO1A2	-1.225	2.21286	3
1767	SURF2	-1.225	1.79869	3
1768	IFITM1	-1.225	2.00551	3
1769	DHRS3	-1.225	4.41091	3
1770	HSPB9	-1.225	2.46425	3
1771	FEZ1	-1.225	3.67946	1
1772	IST1	-1.225	4.77016	2
1773	PTPRU	-1.224	1.84856	3
1774	ZNF785	-1.224	3.43627	2
1775	BAG6	-1.224	1.90343	2
1776	POM121	-1.224	3.17308	3
1777	VPS11	-1.223	2.36323	2
1778	RRAGD	-1.223	4.42083	1
1779	CCL14	-1.223	4.57973	3
1780	AKAP14	-1.222	2.80843	3
1781	SIRT3	-1.222	2.61687	2
1782	C6orf226	-1.222	4.231	3
1783	MTHFD1	-1.222	1.52427	3
1784	PPP1R3D	-1.222	5.14389	2
1785	LY6G6D	-1.222	3.62761	2
1786	ST3GAL1	-1.222	1.29212	3
1787	ZSCAN10	-1.222	2.56729	2
1788	PXDNL	-1.221	3.67395	1
1789	ERN1	-1.221	2.26992	3
1790	KRT77	-1.221	4.40593	1
1791	LAX1	-1.221	3.67395	1
1792	PMFBP1	-1.221	1.80389	3
1793	NOL4	-1.221	1.94066	3
1794	OR52E2	-1.219	1.39219	3
1795	NKIRAS2	-1.218	2.53113	2
1796	CD177	-1.218	2.35685	2
1797	TRPS1	-1.218	1.69044	3
1798	OS9	-1.217	1.96797	3
1799	TMEM250	-1.217	3.40093	3
1800	C5orf24	-1.216	1.66285	3
1801	PLCXD2	-1.216	2.94372	3
1802	PRTG	-1.216	1.53976	3
1803	TMOD2	-1.216	1.95263	2
1804	PAQR5	-1.216	1.89794	3
1805	DTHD1	-1.215	4.40093	1
1806	C1orf186	-1.215	2.79031	2
1807	FNDC8	-1.215	4.40093	1
1808	XPC	-1.215	4.01236	1
1809	ADAT1	-1.214	1.96977	2
1810	KCNMB1	-1.214	3.65307	3
1811	RPRD1B	-1.214	3.64379	1
1812	SPRR2B	-1.214	5.05118	3
1813	BEND5	-1.214	3.21969	3
1814	AADACL3	-1.213	1.90789	3
1815	MTURN	-1.213	1.70163	3
1816	KRTAP20-1	-1.213	4.7388	1
1817	RGMA	-1.213	4.7388	1
1818	COX7A2L	-1.213	3.02975	2
1819	WASHC1	-1.212	1.50482	3
1820	HRH3	-1.212	4.39088	1
1821	SLC41A1	-1.212	1.97891	2
1822	CD151	-1.212	3.91048	3
1823	KIAA0586	-1.212	1.84462	3
1824	KLC3	-1.211	1.3557	3
1825	DGKA	-1.211	4.53478	3
1826	HBA2	-1.211	2.77876	3
1827	SULT1E1	-1.211	2.39759	2
1828	OC90	-1.211	3.57085	2
1829	U2AF1	-1.211	2.1234	2
1830	ANKRD46	-1.21	2.64379	2
1831	DMP1	-1.21	2.84866	2
1832	DNAH6	-1.21	4.34475	3
1833	NDP	-1.21	1.78764	3
1834	LUC7L2	-1.21	4.09431	2
1835	SLC39A9	-1.21	1.22641	3
1836	FBXL8	-1.21	1.31541	3
1837	RBL1	-1.21	3.2754	2
1838	ABI2	-1.209	2.01236	3
1839	CNGA2	-1.209	2.40892	2
1840	OR13C3	-1.209	1.3789	3
1841	TTC33	-1.209	2.24893	3
1842	GSPT2	-1.209	1.65666	3
1843	CHD5	-1.209	2.15197	3
1844	NLGN2	-1.209	1.91283	3
1845	GINS3	-1.209	3.09519	3
1846	SFN	-1.208	3.64039	1
1847	OR8B4	-1.208	3.64039	1
1848	B3GALT2	-1.208	2.10547	2
1849	EDN1	-1.207	2.46462	3
1850	SWT1	-1.207	1.97479	2
1851	SERPINB12	-1.207	2.54389	2
1852	ALKBH2	-1.206	2.10845	2
1853	RNF112	-1.206	2.30017	2
1854	RAB29	-1.206	2.72286	2
1855	OR2M3	-1.205	3.64039	3
1856	ACTBL2	-1.205	2.13789	3
1857	F11R	-1.205	3.93836	3
1858	ST18	-1.205	1.94681	2
1859	IL1RAPL2	-1.204	2.80994	2
1860	ZNF852	-1.204	4.86763	2
1861	TMEM95	-1.204	2.29875	2
1862	SECTM1	-1.204	4.71482	1
1863	ATG4C	-1.204	3.18054	3
1864	SNX10	-1.203	2.17742	2
1865	C18orf8	-1.203	1.38142	3
1866	C19orf68	-1.203	1.47893	3
1867	PCDHGA3	-1.203	4.67671	3
1868	SELENOP	-1.203	1.25384	3
1869	TYR	-1.203	3.04936	2
1870	C21orf2	-1.203	2.47259	2
1871	EIF5AL1	-1.202	1.95959	3
1872	SAE1	-1.201	2.97472	3
1873	ODF3L2	-1.201	2.61183	2
1874	TMEM204	-1.201	1.6407	3
1875	OR12D2	-1.2	2.11975	2
1876	HABP2	-1.2	2.14354	3
1877	RANBP10	-1.2	2.0195	2
1878	TGFBI	-1.2	3.61759	1
1879	OR8I2	-1.199	3.51641	2
1880	CYC1	-1.199	1.82866	3
1881	FAM122B	-1.199	2.2754	3
1882	PDCD2	-1.199	1.84345	3
1883	APOL4	-1.199	4.64886	3
1884	KBTBD2	-1.198	1.81597	3
1885	NEK8	-1.198	2.19364	3
1886	OR5C1	-1.198	2.71008	3
1887	MYL3	-1.198	1.94576	3
1888	BRINP2	-1.198	2.43558	3
1889	ZSCAN21	-1.198	1.95892	3
1890	ANTXR1	-1.198	1.75457	3
1891	ASTN2	-1.197	2.87486	2
1892	ACBD4	-1.197	1.88922	3
1893	MMAA	-1.196	1.5794	3
1894	REL	-1.196	1.70782	3
1895	LRG1	-1.195	2.5294	2
1896	HDGFL1	-1.195	3.37464	2
1897	NACAD	-1.195	1.66906	3
1898	OR4Q3	-1.195	2.82385	2
1899	SSX1	-1.195	1.87825	3
1900	TSSK6	-1.195	3.4675	2
1901	VAMP4	-1.195	1.81597	3
1902	CFLAR	-1.195	4.91048	2
1903	GPR50	-1.195	2.55293	2
1904	KAT7	-1.194	1.62554	3
1905	LRRC37B	-1.194	2.23687	2
1906	SCAI	-1.194	2.65167	3
1907	HOXA4	-1.194	1.90908	3
1908	ZFP57	-1.194	4.03514	2
1909	AGPAT5	-1.194	2.231	3
1910	VPS9D1	-1.194	1.77016	3
1911	RPGRIP1L	-1.193	2.29948	2
1912	GUCA1B	-1.193	2.82595	3
1913	AMZ2	-1.193	3.60604	1
1914	FAM135B	-1.192	4.56192	3
1915	FANCI	-1.192	2.30935	2
1916	SLC7A6OS	-1.192	1.27418	3
1917	NLRP11	-1.191	2.4437	3
1918	ARL1	-1.191	2.25707	3
1919	F13B	-1.19	4.64886	3
1920	NUDT13	-1.19	2.62713	3
1921	ALG5	-1.19	2.95892	3
1922	IL13RA1	-1.19	2.4274	3
1923	GPR143	-1.19	2.96195	3
1924	CRLF3	-1.19	3.54207	2
1925	DCHS2	-1.19	2.34588	3
1926	PSMA7	-1.19	2.73704	3
1927	SEMA3B	-1.19	5.8122	2
1928	MICALCL	-1.19	2.05446	3
1929	CD33	-1.19	1.95473	3
1930	GPR139	-1.189	1.67352	3
1931	CYP4X1	-1.189	1.78559	3
1932	MCCC2	-1.189	2.22569	3
1933	CCR5	-1.188	2.80793	3
1934	KCNU1	-1.188	4.34995	1
1935	TUBB	-1.188	1.63177	3
1936	ASTE1	-1.188	2.45982	2
1937	OMG	-1.188	3.42576	3
1938	TOP2A	-1.188	1.80562	3
1939	OR2T34	-1.187	3.12755	3
1940	ZNF425	-1.187	1.99122	2
1941	N6AMT1	-1.187	1.73562	3
1942	ISLR	-1.187	1.77732	3
1943	ZYX	-1.187	2.05838	3
1944	GPRASP2	-1.186	3.01374	3
1945	GGT6	-1.186	1.4534	3
1946	OR1L1	-1.186	2.70442	2
1947	C10orf105	-1.186	2.2754	3
1948	LRRC24	-1.186	4.67395	1
1949	MEX3A	-1.186	2.80086	3
1950	POC1B-GALNT4	-1.185	2.40093	3
1951	IQCD	-1.185	1.96469	3
1952	FANCC	-1.185	2.5757	3
1953	OR6T1	-1.185	1.56516	3
1954	TEX13A	-1.185	4.6698	1
1955	SLC2A11	-1.185	2.637	3
1956	RGPD2	-1.185	2.29987	3
1957	PIGZ	-1.185	3.12177	2
1958	PRR33	-1.184	2.41997	2
1959	TRUB1	-1.184	2.12501	2
1960	SPDYE3	-1.184	1.98214	3
1961	C11orf16	-1.184	2.08899	2
1962	AGAP5	-1.184	1.53217	3
1963	FAM231A	-1.184	2.46016	3
1964	GTSF1L	-1.183	4.33953	1
1965	SERPINB6	-1.183	4.45017	2
1966	CLIP1	-1.183	3.41202	3
1967	VHL	-1.183	2.04304	3
1968	TSC22D1	-1.183	3.57678	1
1969	OR2AP1	-1.182	2.28596	2
1970	BTBD8	-1.182	2.23933	2
1971	A1CF	-1.182	3.20828	2
1972	ITGA3	-1.182	1.33534	3
1973	FAM206A	-1.182	2.08067	2
1974	TADA2B	-1.182	2.9744	3
1975	RAB33A	-1.182	3.5753	1
1976	C1orf141	-1.181	2.11789	3
1977	OR2V2	-1.18	2.41626	3
1978	TCF19	-1.18	1.82473	3
1979	DYNC1H1	-1.179	2.78997	3
1980	RPRD2	-1.179	2.26992	2
1981	GALE	-1.179	1.52545	3
1982	FAM169B	-1.179	3.04936	3
1983	FAM174A	-1.179	2.28727	3
1984	NOTCH3	-1.179	2.54008	2
1985	ATRX	-1.179	2.29401	3
1986	PPCS	-1.179	2.52725	2
1987	SYT6	-1.178	1.75647	3
1988	GPS1	-1.178	1.46102	3
1989	C17orf82	-1.178	1.62332	3
1990	UBE2D4	-1.178	1.88838	3
1991	ZFAT	-1.178	2.48753	3
1992	HRH4	-1.178	3.57085	1
1993	RTKN	-1.178	2.72778	2
1994	CETP	-1.177	1.6281	3
1995	OR10A4	-1.177	4.64886	3
1996	SCP2	-1.177	2.58856	3
1997	ZNF239	-1.177	1.82835	3
1998	TPST2	-1.177	1.54879	3
1999	CH17-360D5.1	-1.176	1.22278	3
[truncated: 16,886 more rows]
