# Supplementary material for: Dual genome-wide CRISPR knockout and CRISPR activation screens identify mechanisms that regulate the resistance to multiple ATR inhibitors
Source: PLoS Genet. 2020 Nov 2;16(11):e1009176. doi: 10.1371/journal.pgen.1009176 (PMC7660927; doi:10.1371/journal.pgen.1009176)
Supplement: S4 Table — (XLSX) [file pgen.1009176.s013.xlsx]

## Sheet: TopCommonHits_HeLa_Activation
ID	Gene Name	Species	BBID	BIOCARTA	COG_ONTOLOGY	GOTERM_BP_DIRECT	GOTERM_CC_DIRECT	GOTERM_MF_DIRECT	INTERPRO	KEGG_PATHWAY	OMIM_DISEASE	PIR_SUPERFAMILY	SMART	UP_KEYWORDS	UP_SEQ_FEATURE
ATP5E	ATP synthase, H+ transporting, mitochondrial F1 complex, epsilon subunit(ATP5E)	Homo sapiens				GO:0006754~ATP biosynthetic process,GO:0042776~mitochondrial ATP synthesis coupled proton transport,	GO:0000275~mitochondrial proton-transporting ATP synthase complex, catalytic core F(1),GO:0005753~mitochondrial proton-transporting ATP synthase complex,GO:0005759~mitochondrial matrix,	GO:0016887~ATPase activity,GO:0022857~transmembrane transporter activity,GO:0046933~proton-transporting ATP synthase activity, rotational mechanism,GO:0046961~proton-transporting ATPase activity, rotational mechanism,	IPR006721:ATPase, F1 complex, epsilon subunit, mitochondrial,	hsa00190:Oxidative phosphorylation,hsa01100:Metabolic pathways,hsa05010:Alzheimer's disease,hsa05012:Parkinson's disease,hsa05016:Huntington's disease,	614053~Mitochondrial complex V (ATP synthase) deficiency, nuclear type 3,			Acetylation,ATP synthesis,CF(1),Complete proteome,Disease mutation,Hydrogen ion transport,Hydrolase,Ion transport,Membrane,Mitochondrion,Mitochondrion inner membrane,Reference proteome,Transport,	chain:ATP synthase subunit epsilon, mitochondrial,chain:ATP synthase subunit epsilon-like protein, mitochondrial,modified residue,
BRAF	B-Raf proto-oncogene, serine/threonine kinase(BRAF)	Homo sapiens		h_mapkPathway:MAPKinase Signaling Pathway,		GO:0000165~MAPK cascade,GO:0000186~activation of MAPKK activity,GO:0002318~myeloid progenitor cell differentiation,GO:0006468~protein phosphorylation,GO:0008542~visual learning,GO:0009887~organ morphogenesis,GO:0010628~positive regulation of gene expression,GO:0010764~negative regulation of fibroblast migration,GO:0015758~glucose transport,GO:0030878~thyroid gland development,GO:0033138~positive …	GO:0005634~nucleus,GO:0005737~cytoplasm,GO:0005739~mitochondrion,GO:0005829~cytosol,GO:0005886~plasma membrane,GO:0043005~neuron projection,GO:0043231~intracellular membrane-bounded organelle,GO:0044297~cell body,	GO:0004672~protein kinase activity,GO:0004674~protein serine/threonine kinase activity,GO:0004709~MAP kinase kinase kinase activity,GO:0005057~receptor signaling protein activity,GO:0005509~calcium ion binding,GO:0005515~protein binding,GO:0005524~ATP binding,GO:0016301~kinase activity,GO:0016740~transferase activity,GO:0031267~small GTPase binding,GO:0031434~mitogen-activated protein kinase kina…	IPR000719:Protein kinase, catalytic domain,IPR001245:Serine-threonine/tyrosine-protein kinase catalytic domain,IPR002219:Protein kinase C-like, phorbol ester/diacylglycerol binding,IPR003116:Raf-like Ras-binding,IPR008271:Serine/threonine-protein kinase, active site,IPR011009:Protein kinase-like domain,IPR017441:Protein kinase, ATP binding site,IPR020454:Diacylglycerol/phorbol-ester binding,	hsa04010:MAPK signaling pathway,hsa04012:ErbB signaling pathway,hsa04015:Rap1 signaling pathway,hsa04024:cAMP signaling pathway,hsa04062:Chemokine signaling pathway,hsa04068:FoxO signaling pathway,hsa04150:mTOR signaling pathway,hsa04270:Vascular smooth muscle contraction,hsa04510:Focal adhesion,hsa04650:Natural killer cell mediated cytotoxicity,hsa04720:Long-term potentiation,hsa04722:Neurotroph…	115150~Cardiofaciocutaneous syndrome,211980~Adenocarcinoma of lung, somatic,613706~Noonan syndrome 7,613707~LEOPARD syndrome 3,Colorectal cancer, somatic~Colorectal cancer, somatic,Melanoma, malignant, somatic~Melanoma, malignant, somatic,Nonsmall cell lung cancer, somatic~Nonsmall cell lung cancer, somatic,		SM00109:C1,SM00220:S_TKc,SM00455:RBD,	3D-structure,Acetylation,ATP-binding,Cardiomyopathy,Cell membrane,Chromosomal rearrangement,Complete proteome,Cytoplasm,Deafness,Direct protein sequencing,Disease mutation,Ectodermal dysplasia,Isopeptide bond,Kinase,Membrane,Mental retardation,Metal-binding,Methylation,Nucleotide-binding,Nucleus,Phosphoprotein,Polymorphism,Proteomics identification,Proto-oncogene,Reference proteome,Serine/threoni…	active site:Proton acceptor,binding site:ATP,chain:B-Raf proto-oncogene serine/threonine- protein kinase,compositionally biased region:Poly-Gly,compositionally biased region:Poly-Ser,domain:Protein kinase,domain:RBD,helix,metal ion-binding site:Zinc 1,metal ion-binding site:Zinc 2,modified residue,nucleotide phosphate-binding region:ATP,sequence conflict,sequence variant,strand,turn,zinc finger r…
CD74	CD74 molecule(CD74)	Homo sapiens		h_mhcPathway:Antigen Processing and Presentation,		GO:0000187~activation of MAPK activity,GO:0001516~prostaglandin biosynthetic process,GO:0001961~positive regulation of cytokine-mediated signaling pathway,GO:0002606~positive regulation of dendritic cell antigen processing and presentation,GO:0002792~negative regulation of peptide secretion,GO:0002830~positive regulation of type 2 immune response,GO:0002906~negative regulation of mature B cell ap…	GO:0000139~Golgi membrane,GO:0005622~intracellular,GO:0005765~lysosomal membrane,GO:0005771~multivesicular body,GO:0005773~vacuole,GO:0005886~plasma membrane,GO:0009897~external side of plasma membrane,GO:0009986~cell surface,GO:0012507~ER to Golgi transport vesicle membrane,GO:0016020~membrane,GO:0016021~integral component of membrane,GO:0030658~transport vesicle membrane,GO:0030666~endocytic ve…	GO:0001540~beta-amyloid binding,GO:0004896~cytokine receptor activity,GO:0005515~protein binding,GO:0019955~cytokine binding,GO:0023026~MHC class II protein complex binding,GO:0035718~macrophage migration inhibitory factor binding,GO:0042289~MHC class II protein binding,GO:0042658~MHC class II protein binding, via antigen binding groove,GO:0042802~identical protein binding,GO:0044183~protein bind…	IPR000716:Thyroglobulin type-1,IPR011988:MHC class II-associated invariant chain, trimerisation,IPR015386:MHC class II-associated invariant chain/CLIP, MHC II-interacting,IPR022339:MHC class II-associated invariant chain,	hsa04612:Antigen processing and presentation,hsa05152:Tuberculosis,hsa05168:Herpes simplex infection,		PIRSF001992:HLA class II histocompatibility antigen, gamma subunit,	SM00211:TY,	3D-structure,Adaptive immunity,Alternative splicing,Cell membrane,Chaperone,Complete proteome,Direct protein sequencing,Disulfide bond,Endoplasmic reticulum,Endosome,Glycoprotein,Golgi apparatus,Immunity,Lysosome,Membrane,Phosphoprotein,Proteoglycan,Proteomics identification,Reference proteome,Signal-anchor,Transmembrane,Transmembrane helix,	chain:HLA class II histocompatibility antigen gamma chain,disulfide bond,domain:Thyroglobulin type-1,glycosylation site:N-linked (GlcNAc...),glycosylation site:O-linked (Xyl...) (glycosaminoglycan),helix,modified residue,region of interest:CLIP,sequence conflict,splice variant,strand,topological domain:Cytoplasmic,topological domain:Extracellular,transmembrane region,turn,
CSMD3	CUB and Sushi multiple domains 3(CSMD3)	Homo sapiens					GO:0005886~plasma membrane,GO:0016021~integral component of membrane,		IPR000436:Sushi/SCR/CCP,IPR000859:CUB domain,				SM00032:CCP,SM00042:CUB,	Alternative splicing,Cell membrane,Complete proteome,Disulfide bond,Glycoprotein,Membrane,Polymorphism,Proteomics identification,Reference proteome,Repeat,Signal,Sushi,Transmembrane,Transmembrane helix,	chain:CUB and sushi domain-containing protein 3,disulfide bond,domain:CUB 1,domain:CUB 10,domain:CUB 11,domain:CUB 12,domain:CUB 13,domain:CUB 14,domain:CUB 2,domain:CUB 3,domain:CUB 4,domain:CUB 5,domain:CUB 6,domain:CUB 7,domain:CUB 8,domain:CUB 9,domain:Sushi 1,domain:Sushi 10,domain:Sushi 11,domain:Sushi 12,domain:Sushi 13,domain:Sushi 14,domain:Sushi 15,domain:Sushi 16,domain:Sushi 17,domain…
DCAF4L2	DDB1 and CUL4 associated factor 4 like 2(DCAF4L2)	Homo sapiens							IPR001680:WD40 repeat,IPR015943:WD40/YVTN repeat-like-containing domain,IPR017986:WD40-repeat-containing domain,				SM00320:WD40,	Complete proteome,Reference proteome,Repeat,WD repeat,	chain:DDB1- and CUL4-associated factor 4-like protein 2,modified residue,repeat:WD 1,repeat:WD 2,
DDX17	DEAD-box helicase 17(DDX17)	Homo sapiens				GO:0006351~transcription, DNA-templated,GO:0006396~RNA processing,GO:0010501~RNA secondary structure unwinding,GO:0033148~positive regulation of intracellular estrogen receptor signaling pathway,GO:0045944~positive regulation of transcription from RNA polymerase II promoter,GO:2001014~regulation of skeletal muscle cell differentiation,	GO:0005634~nucleus,GO:0005654~nucleoplasm,GO:0005730~nucleolus,GO:0016020~membrane,	GO:0003676~nucleic acid binding,GO:0003713~transcription coactivator activity,GO:0003723~RNA binding,GO:0003724~RNA helicase activity,GO:0004004~ATP-dependent RNA helicase activity,GO:0004386~helicase activity,GO:0005515~protein binding,GO:0005524~ATP binding,GO:0008186~RNA-dependent ATPase activity,GO:0030331~estrogen receptor binding,GO:0044822~poly(A) RNA binding,	IPR000629:RNA helicase, ATP-dependent, DEAD-box, conserved site,IPR001650:Helicase, C-terminal,IPR011545:DNA/RNA helicase, DEAD/DEAH box type, N-terminal,IPR014001:Helicase, superfamily 1/2, ATP-binding domain,IPR014014:RNA helicase, DEAD-box type, Q motif,IPR027417:P-loop containing nucleoside triphosphate hydrolase,				SM00487:DEXDc,SM00490:HELICc,	Alternative initiation,Alternative splicing,ATP-binding,Complete proteome,Helicase,Hydrolase,Isopeptide bond,Methylation,Nucleotide-binding,Nucleus,Phosphoprotein,Proteomics identification,Reference proteome,RNA-binding,Transcription,Transcription regulation,Ubl conjugation,	chain:Probable ATP-dependent RNA helicase DDX17,compositionally biased region:Poly-Gly,compositionally biased region:Poly-Pro,domain:Helicase ATP-binding,domain:Helicase C-terminal,modified residue,nucleotide phosphate-binding region:ATP,short sequence motif:DEAD box,short sequence motif:Q motif,splice variant,
GPRC5B	G protein-coupled receptor class C group 5 member B(GPRC5B)	Homo sapiens				GO:0007186~G-protein coupled receptor signaling pathway,GO:0007626~locomotory behavior,GO:0010976~positive regulation of neuron projection development,GO:0032147~activation of protein kinase activity,GO:0042593~glucose homeostasis,GO:0043123~positive regulation of I-kappaB kinase/NF-kappaB signaling,GO:0045666~positive regulation of neuron differentiation,GO:0050729~positive regulation of inflamm…	GO:0005615~extracellular space,GO:0005634~nucleus,GO:0005730~nucleolus,GO:0005886~plasma membrane,GO:0009986~cell surface,GO:0016021~integral component of membrane,GO:0030659~cytoplasmic vesicle membrane,GO:0043231~intracellular membrane-bounded organelle,GO:0045121~membrane raft,GO:0070062~extracellular exosome,	GO:0001664~G-protein coupled receptor binding,GO:0004930~G-protein coupled receptor activity,GO:0019901~protein kinase binding,GO:0030295~protein kinase activator activity,	IPR017978:GPCR, family 3, C-terminal,					Alternative splicing,Cell membrane,Complete proteome,Cytoplasmic vesicle,G-protein coupled receptor,Glycoprotein,Membrane,Phosphoprotein,Receptor,Reference proteome,Signal,Transducer,Transmembrane,Transmembrane helix,	chain:G-protein coupled receptor family C group 5 member B,glycosylation site:N-linked (GlcNAc...),sequence conflict,signal peptide,topological domain:Cytoplasmic,topological domain:Extracellular,transmembrane region,
KIAA0513	KIAA0513(KIAA0513)	Homo sapiens					GO:0005737~cytoplasm,		IPR022096:Myotubularin protein,					Alternative splicing,Complete proteome,Cytoplasm,Phosphoprotein,Polymorphism,Proteomics identification,Reference proteome,	chain:Uncharacterized protein KIAA0513,sequence variant,splice variant,
LONRF2	LON peptidase N-terminal domain and ring finger 2(LONRF2)	Homo sapiens			Coenzyme metabolism,Posttranslational modification, protein turnover, chaperones,	GO:0006508~proteolysis,		GO:0004176~ATP-dependent peptidase activity,GO:0008270~zinc ion binding,	IPR001841:Zinc finger, RING-type,IPR003111:Peptidase S16, lon N-terminal,IPR011990:Tetratricopeptide-like helical,IPR013026:Tetratricopeptide repeat-containing domain,IPR013083:Zinc finger, RING/FYVE/PHD-type,IPR015947:PUA-like domain,IPR017907:Zinc finger, RING-type, conserved site,IPR019734:Tetratricopeptide repeat,IPR027370:RING-type zinc-finger, LisH dimerisation motif,				SM00028:TPR,SM00184:RING,SM00464:LON,	Alternative splicing,Complete proteome,Metal-binding,Polymorphism,Reference proteome,Repeat,TPR repeat,Zinc,Zinc-finger,	chain:LON peptidase N-terminal domain and RING finger protein 2,compositionally biased region:Poly-Pro,domain:Lon,repeat:TPR 1,repeat:TPR 2,repeat:TPR 3,repeat:TPR 4,repeat:TPR 5,repeat:TPR 6,sequence conflict,sequence variant,splice variant,zinc finger region:RING-type,
LARP4B	La ribonucleoprotein domain family member 4B(LARP4B)	Homo sapiens				GO:0045727~positive regulation of translation,	GO:0005730~nucleolus,GO:0005737~cytoplasm,GO:0005829~cytosol,GO:0010494~cytoplasmic stress granule,GO:0016020~membrane,GO:0042788~polysomal ribosome,	GO:0000166~nucleotide binding,GO:0005515~protein binding,GO:0044822~poly(A) RNA binding,	IPR006630:RNA-binding protein Lupus La,IPR011991:Winged helix-turn-helix DNA-binding domain,IPR012677:Nucleotide-binding, alpha-beta plait,				SM00715:LA,	3D-structure,Acetylation,Complete proteome,Cytoplasm,Methylation,Phosphoprotein,Proteomics identification,Reference proteome,RNA-binding,Translation regulation,	chain:La-related protein 4B,domain:HTH La-type RNA-binding,domain:RRM,modified residue,
PRAMEF18	PRAME family member 18(PRAMEF18)	Homo sapiens				GO:0008284~positive regulation of cell proliferation,GO:0043066~negative regulation of apoptotic process,GO:0045596~negative regulation of cell differentiation,GO:0045892~negative regulation of transcription, DNA-templated,			IPR026271:PRAME family,			PIRSF038286:PRAME family protein,		Complete proteome,Leucine-rich repeat,Reference proteome,Repeat,	chain:PRAME family member 18,chain:PRAME family member 3,repeat:LRR 1,repeat:LRR 2,repeat:LRR 3,
ARHGEF37	Rho guanine nucleotide exchange factor 37(ARHGEF37)	Homo sapiens				GO:0035023~regulation of Rho protein signal transduction,GO:0043547~positive regulation of GTPase activity,	GO:0005737~cytoplasm,	GO:0005089~Rho guanyl-nucleotide exchange factor activity,	IPR000219:Dbl homology (DH) domain,IPR001452:Src homology-3 domain,IPR004148:BAR domain,IPR011511:Variant SH3,IPR027267:Arfaptin homology (AH) domain/BAR domain,				SM00325:RhoGEF,SM00326:SH3,SM00721:BAR,	Complete proteome,Guanine-nucleotide releasing factor,Polymorphism,Proteomics identification,Reference proteome,Repeat,SH3 domain,	chain:Probable guanine nucleotide exchange factor FLJ41603,domain:BAR,domain:DH,domain:SH3 1,domain:SH3 2,sequence variant,
SSX4	SSX family member 4(SSX4)	Homo sapiens				GO:0006351~transcription, DNA-templated,GO:0006355~regulation of transcription, DNA-templated,GO:1903507~negative regulation of nucleic acid-templated transcription,	GO:0005634~nucleus,	GO:0003676~nucleic acid binding,GO:0003714~transcription corepressor activity,	IPR001909:Krueppel-associated box,IPR003655:Krueppel-associated box-related,IPR019041:SSXRD motif,				SM00349:KRAB,	Alternative splicing,Complete proteome,Reference proteome,Transcription,Transcription regulation,	chain:Protein SSX4,domain:KRAB-related,
VANGL1	VANGL planar cell polarity protein 1(VANGL1)	Homo sapiens				GO:0007275~multicellular organism development,GO:0060071~Wnt signaling pathway, planar cell polarity pathway,	GO:0016021~integral component of membrane,GO:0016328~lateral plasma membrane,	GO:0005515~protein binding,	IPR009539:Strabismus,	hsa04310:Wnt signaling pathway,	182940~Neural tube defects, susceptibility to,600145~Caudal regression syndrome,	PIRSF007991:Vang-like protein,		Alternative splicing,Cell membrane,Complete proteome,Disease mutation,Membrane,Phosphoprotein,Polymorphism,Reference proteome,Transmembrane,Transmembrane helix,	chain:Vang-like protein 1,modified residue,sequence variant,splice variant,topological domain:Cytoplasmic,topological domain:Extracellular,transmembrane region,
ATRNL1	attractin like 1(ATRNL1)	Homo sapiens				GO:0007186~G-protein coupled receptor signaling pathway,	GO:0016020~membrane,GO:0016021~integral component of membrane,	GO:0030246~carbohydrate binding,	IPR000742:Epidermal growth factor-like domain,IPR000859:CUB domain,IPR001304:C-type lectin,IPR002049:EGF-like, laminin,IPR002165:Plexin,IPR006652:Kelch repeat type 1,IPR013032:EGF-like, conserved site,IPR013111:EGF, extracellular,IPR015915:Kelch-type beta propeller,IPR016186:C-type lectin-like,IPR016187:C-type lectin fold,IPR016201:Plexin-like fold,				SM00034:CLECT,SM00042:CUB,SM00180:EGF_Lam,SM00181:EGF,SM00423:PSI,	Alternative splicing,Complete proteome,Disulfide bond,EGF-like domain,Glycoprotein,Kelch repeat,Laminin EGF-like domain,Lectin,Membrane,Polymorphism,Proteomics identification,Reference proteome,Repeat,Signal,Transmembrane,Transmembrane helix,	chain:Attractin-like protein 1,disulfide bond,domain:C-type lectin,domain:CUB,domain:EGF-like 1,domain:EGF-like 2,domain:Laminin EGF-like 1,domain:Laminin EGF-like 2,domain:PSI 1,domain:PSI 2,domain:PSI 3,domain:PSI 4,domain:PSI 5,glycosylation site:N-linked (GlcNAc...),repeat:Kelch 1,repeat:Kelch 2,repeat:Kelch 3,repeat:Kelch 4,repeat:Kelch 5,repeat:Kelch 6,sequence variant,signal peptide,splice…
CDH9	cadherin 9(CDH9)	Homo sapiens				GO:0007156~homophilic cell adhesion via plasma membrane adhesion molecules,GO:0016337~single organismal cell-cell adhesion,GO:0034332~adherens junction organization,	GO:0005886~plasma membrane,GO:0016020~membrane,GO:0016021~integral component of membrane,	GO:0005509~calcium ion binding,	IPR000233:Cadherin, cytoplasmic domain,IPR002126:Cadherin,IPR015919:Cadherin-like,IPR020894:Cadherin conserved site,IPR027397:Catenin binding domain,				SM00112:CA,	Calcium,Cell adhesion,Cell membrane,Cleavage on pair of basic residues,Complete proteome,Glycoprotein,Membrane,Metal-binding,Phosphoprotein,Polymorphism,Proteomics identification,Reference proteome,Repeat,Signal,Transmembrane,Transmembrane helix,	chain:Cadherin-9,domain:Cadherin 1,domain:Cadherin 2,domain:Cadherin 3,domain:Cadherin 4,domain:Cadherin 5,glycosylation site:N-linked (GlcNAc...),sequence conflict,sequence variant,signal peptide,topological domain:Cytoplasmic,topological domain:Extracellular,transmembrane region,
CAPG	capping actin protein, gelsolin like(CAPG)	Homo sapiens				GO:0006461~protein complex assembly,GO:0022617~extracellular matrix disassembly,GO:0051016~barbed-end actin filament capping,GO:0071803~positive regulation of podosome assembly,GO:0098609~cell-cell adhesion,	GO:0005634~nucleus,GO:0005654~nucleoplasm,GO:0005730~nucleolus,GO:0005737~cytoplasm,GO:0005814~centriole,GO:0005913~cell-cell adherens junction,GO:0008290~F-actin capping protein complex,GO:0042470~melanosome,GO:0070062~extracellular exosome,GO:0072686~mitotic spindle,GO:0090543~Flemming body,	GO:0003779~actin binding,GO:0005515~protein binding,GO:0019904~protein domain specific binding,GO:0032403~protein complex binding,GO:0098641~cadherin binding involved in cell-cell adhesion,	IPR007122:Villin/Gelsolin,IPR007123:Gelsolin domain,				SM00262:GEL,	3D-structure,Acetylation,Actin capping,Actin-binding,Alternative splicing,Complete proteome,Cytoplasm,Direct protein sequencing,Nucleus,Phosphoprotein,Polymorphism,Proteomics identification,Reference proteome,Repeat,Secreted,	chain:Macrophage-capping protein,helix,modified residue,repeat:Gelsolin-like 1,repeat:Gelsolin-like 2,repeat:Gelsolin-like 3,sequence variant,short sequence motif:Nuclear localization signal,strand,turn,
CEP85L	centrosomal protein 85 like(CEP85L)	Homo sapiens					GO:0005737~cytoplasm,GO:0005813~centrosome,							Alternative splicing,Chromosomal rearrangement,Coiled coil,Complete proteome,Cytoplasm,Cytoskeleton,Phosphoprotein,Polymorphism,Proteomics identification,Reference proteome,	chain:Coiled-coil domain-containing protein C6orf204,sequence variant,splice variant,
C11orf97	chromosome 11 open reading frame 97(C11orf97)	Homo sapiens												Complete proteome,Reference proteome,
C15orf32	chromosome 15 open reading frame 32(C15orf32)	Homo sapiens												Alternative splicing,Complete proteome,Polymorphism,Reference proteome,	chain:Uncharacterized protein C15orf32,sequence variant,splice variant,
CFAP44	cilia and flagella associated protein 44(CFAP44)	Homo sapiens				GO:0060285~cilium-dependent cell motility,	GO:0042995~cell projection,	GO:0008017~microtubule binding,	IPR001680:WD40 repeat,IPR015943:WD40/YVTN repeat-like-containing domain,IPR017986:WD40-repeat-containing domain,IPR019775:WD40 repeat, conserved site,				SM00320:WD40,	Alternative splicing,Cell projection,Coiled coil,Complete proteome,Phosphoprotein,Polymorphism,Reference proteome,Repeat,WD repeat,	chain:WD repeat-containing protein 52,compositionally biased region:Glu-rich,modified residue,repeat:WD 1,repeat:WD 2,repeat:WD 3,repeat:WD 4,repeat:WD 5,repeat:WD 6,repeat:WD 7,repeat:WD 8,repeat:WD 9,sequence variant,
COL5A1	collagen type V alpha 1 chain(COL5A1)	Homo sapiens				GO:0001568~blood vessel development,GO:0003007~heart morphogenesis,GO:0007155~cell adhesion,GO:0016477~cell migration,GO:0030198~extracellular matrix organization,GO:0030199~collagen fibril organization,GO:0030574~collagen catabolic process,GO:0032964~collagen biosynthetic process,GO:0035313~wound healing, spreading of epidermal cells,GO:0035989~tendon development,GO:0043206~extracellular fibril …	GO:0005576~extracellular region,GO:0005578~proteinaceous extracellular matrix,GO:0005581~collagen trimer,GO:0005588~collagen type V trimer,GO:0005604~basement membrane,GO:0005788~endoplasmic reticulum lumen,GO:0031012~extracellular matrix,GO:0070062~extracellular exosome,	GO:0005178~integrin binding,GO:0005201~extracellular matrix structural constituent,GO:0008201~heparin binding,GO:0043394~proteoglycan binding,GO:0046872~metal ion binding,GO:0048407~platelet-derived growth factor binding,	IPR000885:Fibrillar collagen, C-terminal,IPR001791:Laminin G domain,IPR008160:Collagen triple helix repeat,IPR013320:Concanavalin A-like lectin/glucanase, subgroup,	hsa04151:PI3K-Akt signaling pathway,hsa04510:Focal adhesion,hsa04512:ECM-receptor interaction,hsa04611:Platelet activation,hsa04974:Protein digestion and absorption,hsa05146:Amoebiasis,	130000~Ehlers-Danlos syndrome, classic type,		SM00038:COLFI,SM00210:TSPN,SM00282:LamG,	3D-structure,Calcium,Collagen,Complete proteome,Direct protein sequencing,Disease mutation,Disulfide bond,Ehlers-Danlos syndrome,Extracellular matrix,Heparin-binding,Hydroxylation,Metal-binding,Polymorphism,Proteomics identification,Reference proteome,Repeat,Secreted,Signal,Sulfation,	chain:Collagen alpha-1(V) chain,domain:Fibrillar collagen NC1,domain:Laminin G-like,domain:TSP N-terminal,modified residue,propeptide:C-terminal propeptide,region of interest:Interrupted collagenous region,region of interest:Nonhelical region,region of interest:Triple-helical region,sequence conflict,sequence variant,signal peptide,
CR2	complement C3d receptor 2(CR2)	Homo sapiens	6.CD23_engagement,	h_blymphocytePathway:B Lymphocyte Cell Surface Molecules,		GO:0002430~complement receptor mediated signaling pathway,GO:0006955~immune response,GO:0006958~complement activation, classical pathway,GO:0030183~B cell differentiation,GO:0042100~B cell proliferation,GO:0045087~innate immune response,GO:0046718~viral entry into host cell,	GO:0005886~plasma membrane,GO:0016021~integral component of membrane,GO:0043235~receptor complex,GO:0070062~extracellular exosome,	GO:0001618~virus receptor activity,GO:0001848~complement binding,GO:0003677~DNA binding,GO:0004875~complement receptor activity,GO:0004888~transmembrane signaling receptor activity,GO:0042803~protein homodimerization activity,	IPR000436:Sushi/SCR/CCP,	hsa04610:Complement and coagulation cascades,hsa04640:Hematopoietic cell lineage,hsa04662:B cell receptor signaling pathway,hsa05169:Epstein-Barr virus infection,	610927~Systemic lupus erythematosus, susceptibility to, 9,614699~Immunodeficiency, common variable, 7,		SM00032:CCP,	3D-structure,Alternative splicing,Complement pathway,Complete proteome,Direct protein sequencing,Disulfide bond,Glycoprotein,Host cell receptor for virus entry,Host-virus interaction,Immunity,Innate immunity,Membrane,Polymorphism,Proteomics identification,Receptor,Reference proteome,Repeat,Signal,Sushi,Systemic lupus erythematosus,Transmembrane,Transmembrane helix,	chain:Complement receptor type 2,disulfide bond,domain:Sushi 1,domain:Sushi 10,domain:Sushi 11,domain:Sushi 12,domain:Sushi 13,domain:Sushi 14,domain:Sushi 15,domain:Sushi 2,domain:Sushi 3,domain:Sushi 4,domain:Sushi 5,domain:Sushi 6,domain:Sushi 7,domain:Sushi 8,domain:Sushi 9,glycosylation site:N-linked (GlcNAc...),modified residue,sequence conflict,sequence variant,signal peptide,splice varian…
ERBB2	erb-b2 receptor tyrosine kinase 2(ERBB2)	Homo sapiens		h_her2Pathway:Role of ERBB2 in Signal Transduction and Oncology,h_tffPathway:Trefoil Factors Initiate Mucosal Healing,		GO:0000165~MAPK cascade,GO:0001934~positive regulation of protein phosphorylation,GO:0006351~transcription, DNA-templated,GO:0006468~protein phosphorylation,GO:0007165~signal transduction,GO:0007166~cell surface receptor signaling pathway,GO:0007167~enzyme linked receptor protein signaling pathway,GO:0007169~transmembrane receptor protein tyrosine kinase signaling pathway,GO:0007422~peripheral ne…	GO:0005634~nucleus,GO:0005737~cytoplasm,GO:0005886~plasma membrane,GO:0010008~endosome membrane,GO:0016020~membrane,GO:0016021~integral component of membrane,GO:0016323~basolateral plasma membrane,GO:0016324~apical plasma membrane,GO:0031410~cytoplasmic vesicle,GO:0043209~myelin sheath,GO:0043235~receptor complex,GO:0048471~perinuclear region of cytoplasm,	GO:0001042~RNA polymerase I core binding,GO:0004672~protein kinase activity,GO:0004713~protein tyrosine kinase activity,GO:0004714~transmembrane receptor protein tyrosine kinase activity,GO:0004716~receptor signaling protein tyrosine kinase activity,GO:0004888~transmembrane signaling receptor activity,GO:0005088~Ras guanyl-nucleotide exchange factor activity,GO:0005515~protein binding,GO:0005524~…	IPR000494:EGF receptor, L domain,IPR000719:Protein kinase, catalytic domain,IPR001245:Serine-threonine/tyrosine-protein kinase catalytic domain,IPR006211:Furin-like cysteine-rich domain,IPR006212:Furin-like repeat,IPR008266:Tyrosine-protein kinase, active site,IPR009030:Insulin-like growth factor binding protein, N-terminal,IPR011009:Protein kinase-like domain,IPR016245:Tyrosine protein kinase, E…	hsa04012:ErbB signaling pathway,hsa04020:Calcium signaling pathway,hsa04066:HIF-1 signaling pathway,hsa04510:Focal adhesion,hsa04520:Adherens junction,hsa05200:Pathways in cancer,hsa05205:Proteoglycans in cancer,hsa05206:MicroRNAs in cancer,hsa05212:Pancreatic cancer,hsa05213:Endometrial cancer,hsa05215:Prostate cancer,hsa05219:Bladder cancer,hsa05223:Non-small cell lung cancer,hsa05230:Central c…	137800~Glioblastoma, somatic,211980~Adenocarcinoma of lung, somatic,613659~Gastric cancer, somatic,Ovarian cancer, somatic,~Ovarian cancer, somatic,,	PIRSF000619:tyrosine-protein kinase, EGF receptor type,	SM00219:TyrKc,SM00261:FU,	3D-structure,Activator,Alternative initiation,Alternative splicing,ATP-binding,Cell membrane,Chromosomal rearrangement,Complete proteome,Cytoplasm,Disulfide bond,Glycoprotein,Kinase,Membrane,Nucleotide-binding,Nucleus,Phosphoprotein,Polymorphism,Proteomics identification,Receptor,Reference proteome,Signal,Transcription,Transcription regulation,Transferase,Transmembrane,Transmembrane helix,Tyrosin…	active site:Proton acceptor,binding site:ATP,chain:Receptor tyrosine-protein kinase erbB-2,disulfide bond,domain:Protein kinase,glycosylation site:N-linked (GlcNAc...),helix,modified residue,nucleotide phosphate-binding region:ATP,region of interest:Interaction with PIK3C2B,sequence variant,signal peptide,strand,topological domain:Cytoplasmic,topological domain:Extracellular,transmembrane region,…
FAM47C	family with sequence similarity 47 member C(FAM47C)	Homo sapiens							IPR026083:FAM47 protein,					Complete proteome,Polymorphism,Reference proteome,	chain:Putative protein FAM47C,sequence conflict,sequence variant,
FZD9	frizzled class receptor 9(FZD9)	Homo sapiens				GO:0001503~ossification,GO:0001836~release of cytochrome c from mitochondria,GO:0007186~G-protein coupled receptor signaling pathway,GO:0007275~multicellular organism development,GO:0007399~nervous system development,GO:0007405~neuroblast proliferation,GO:0007611~learning or memory,GO:0016055~Wnt signaling pathway,GO:0030183~B cell differentiation,GO:0030501~positive regulation of bone mineraliza…	GO:0005737~cytoplasm,GO:0005789~endoplasmic reticulum membrane,GO:0005794~Golgi apparatus,GO:0005886~plasma membrane,GO:0009986~cell surface,GO:0016021~integral component of membrane,GO:0031527~filopodium membrane,GO:0031966~mitochondrial membrane,GO:0048471~perinuclear region of cytoplasm,	GO:0004888~transmembrane signaling receptor activity,GO:0004930~G-protein coupled receptor activity,GO:0017147~Wnt-protein binding,GO:0042803~protein homodimerization activity,GO:0042813~Wnt-activated receptor activity,GO:0046982~protein heterodimerization activity,	IPR000539:Frizzled protein,IPR015526:Frizzled/secreted frizzled-related protein,IPR017981:GPCR, family 2-like,IPR020067:Frizzled domain,	hsa04310:Wnt signaling pathway,hsa04390:Hippo signaling pathway,hsa04550:Signaling pathways regulating pluripotency of stem cells,hsa04916:Melanogenesis,hsa05166:HTLV-I infection,hsa05200:Pathways in cancer,hsa05205:Proteoglycans in cancer,hsa05217:Basal cell carcinoma,			SM00063:FRI,SM01330:SM01330,	Cell membrane,Complete proteome,Developmental protein,Disulfide bond,G-protein coupled receptor,Glycoprotein,Membrane,Receptor,Reference proteome,Signal,Transducer,Transmembrane,Transmembrane helix,Ubl conjugation,Wnt signaling pathway,	chain:Frizzled-9,disulfide bond,domain:FZ,glycosylation site:N-linked (GlcNAc...),short sequence motif:Lys-Thr-X-X-X-Trp motif,signal peptide,topological domain:Cytoplasmic,topological domain:Extracellular,transmembrane region,
GTF3C4	general transcription factor IIIC subunit 4(GTF3C4)	Homo sapiens		h_RNApol3Pathway:RNA polymerase III transcription,		GO:0006351~transcription, DNA-templated,GO:0006383~transcription from RNA polymerase III promoter,GO:0006384~transcription initiation from RNA polymerase III promoter,GO:0016573~histone acetylation,GO:0042791~5S class rRNA transcription from RNA polymerase III type 1 promoter,GO:0042797~tRNA transcription from RNA polymerase III promoter,GO:0043085~positive regulation of catalytic activity,	GO:0000127~transcription factor TFIIIC complex,GO:0005654~nucleoplasm,	GO:0003677~DNA binding,GO:0004402~histone acetyltransferase activity,GO:0005515~protein binding,GO:0008047~enzyme activator activity,	IPR017986:WD40-repeat-containing domain,IPR024761:Transcription factor IIIC, 90kDa subunit, N-terminal,IPR024764:Transcription factor IIIC, putative zinc-finger,					Acetylation,Acyltransferase,Complete proteome,Direct protein sequencing,DNA-binding,Nucleus,Phosphoprotein,Proteomics identification,Reference proteome,Transcription,Transferase,	chain:General transcription factor 3C polypeptide 4,modified residue,sequence conflict,sequence variant,
HES7	hes family bHLH transcription factor 7(HES7)	Homo sapiens		h_hesPathway:Segmentation Clock,		GO:0000122~negative regulation of transcription from RNA polymerase II promoter,GO:0001501~skeletal system development,GO:0001756~somitogenesis,GO:0006351~transcription, DNA-templated,GO:0007219~Notch signaling pathway,GO:0007498~mesoderm development,GO:0014807~regulation of somitogenesis,GO:0036342~post-anal tail morphogenesis,GO:0048511~rhythmic process,	GO:0005634~nucleus,	GO:0003677~DNA binding,GO:0008134~transcription factor binding,GO:0046983~protein dimerization activity,	IPR003650:Orange,IPR011598:Myc-type, basic helix-loop-helix (bHLH) domain,		613686~Spondylocostal dysostosis 4, autosomal recessive,		SM00353:HLH,	Alternative splicing,Complete proteome,Developmental protein,Disease mutation,DNA-binding,Dwarfism,Nucleus,Proteomics identification,Reference proteome,Repressor,Transcription,Transcription regulation,	chain:Transcription factor HES-7,compositionally biased region:Pro-rich,DNA-binding region:Basic motif,domain:Helix-loop-helix motif,domain:Orange,modified residue,short sequence motif:WRPW motif,
IFIT1	interferon induced protein with tetratricopeptide repeats 1(IFIT1)	Homo sapiens			DNA replication, recombination, and repair,	GO:0009615~response to virus,GO:0019060~intracellular transport of viral protein in host cell,GO:0032091~negative regulation of protein binding,GO:0045070~positive regulation of viral genome replication,GO:0045071~negative regulation of viral genome replication,GO:0050689~negative regulation of defense response to virus by host,GO:0051097~negative regulation of helicase activity,GO:0051607~defens…	GO:0005737~cytoplasm,GO:0005829~cytosol,GO:0043657~host cell,	GO:0003723~RNA binding,GO:0005515~protein binding,	IPR011990:Tetratricopeptide-like helical,IPR013026:Tetratricopeptide repeat-containing domain,IPR019734:Tetratricopeptide repeat,IPR024121:Interferon-induced protein with tetratricopeptide repeats 1,	hsa05160:Hepatitis C,hsa05168:Herpes simplex infection,			SM00028:TPR,	3D-structure,Alternative splicing,Antiviral defense,Complete proteome,Cytoplasm,Host-virus interaction,Immunity,Innate immunity,Phosphoprotein,Polymorphism,Reference proteome,Repeat,RNA-binding,TPR repeat,Ubl conjugation,	chain:Interferon-induced protein with tetratricopeptide repeats 1,repeat:TPR 1,repeat:TPR 10,repeat:TPR 2,repeat:TPR 3,repeat:TPR 4,repeat:TPR 5,repeat:TPR 6,repeat:TPR 7,repeat:TPR 8,repeat:TPR 9,sequence conflict,sequence variant,
IL21	interleukin 21(IL21)	Homo sapiens				GO:0001819~positive regulation of cytokine production,GO:0006955~immune response,GO:0007165~signal transduction,GO:0008284~positive regulation of cell proliferation,GO:0030890~positive regulation of B cell proliferation,GO:0032740~positive regulation of interleukin-17 production,GO:0034105~positive regulation of tissue remodeling,GO:0042102~positive regulation of T cell proliferation,GO:0042503~t…	GO:0005615~extracellular space,GO:0005622~intracellular,	GO:0005125~cytokine activity,GO:0005126~cytokine receptor binding,GO:0005134~interleukin-2 receptor binding,	IPR003443:Interleukin-15-like,IPR009079:Four-helical cytokine-like, core,	hsa04060:Cytokine-cytokine receptor interaction,hsa04630:Jak-STAT signaling pathway,hsa05321:Inflammatory bowel disease (IBD),	615767~Immunodeficiency, common variable, 11,			3D-structure,Alternative splicing,Complete proteome,Cytokine,Disease mutation,Disulfide bond,Glycoprotein,Reference proteome,Secreted,Signal,	chain:Interleukin-21,disulfide bond,glycosylation site:N-linked (GlcNAc...),helix,signal peptide,splice variant,strand,turn,
KSR1	kinase suppressor of ras 1(KSR1)	Homo sapiens				GO:0000165~MAPK cascade,GO:0007265~Ras protein signal transduction,GO:0019933~cAMP-mediated signaling,GO:0035556~intracellular signal transduction,GO:0043410~positive regulation of MAPK cascade,	GO:0005622~intracellular,GO:0005783~endoplasmic reticulum,GO:0005789~endoplasmic reticulum membrane,GO:0005829~cytosol,GO:0016020~membrane,GO:0032587~ruffle membrane,GO:0043234~protein complex,	GO:0004672~protein kinase activity,GO:0005078~MAP-kinase scaffold activity,GO:0005515~protein binding,GO:0005524~ATP binding,GO:0008022~protein C-terminus binding,GO:0031434~mitogen-activated protein kinase kinase binding,GO:0046872~metal ion binding,	IPR000719:Protein kinase, catalytic domain,IPR001245:Serine-threonine/tyrosine-protein kinase catalytic domain,IPR002219:Protein kinase C-like, phorbol ester/diacylglycerol binding,IPR008271:Serine/threonine-protein kinase, active site,IPR011009:Protein kinase-like domain,IPR025561:Kinase suppressor of RAS, SAM-like domain,	hsa04014:Ras signaling pathway,hsa05152:Tuberculosis,			SM00109:C1,SM00220:S_TKc,	Alternative splicing,Cell membrane,Cell projection,Complete proteome,Cytoplasm,Endoplasmic reticulum,Membrane,Metal-binding,Phosphoprotein,Polymorphism,Proteomics identification,Reference proteome,Zinc,Zinc-finger,	chain:Kinase suppressor of Ras 1,compositionally biased region:Poly-Gly,compositionally biased region:Poly-Pro,domain:Protein kinase,metal ion-binding site:Zinc 1,metal ion-binding site:Zinc 2,modified residue,sequence conflict,sequence variant,splice variant,zinc finger region:Phorbol-ester/DAG-type,
KIF21A	kinesin family member 21A(KIF21A)	Homo sapiens				GO:0007018~microtubule-based movement,	GO:0005737~cytoplasm,GO:0005871~kinesin complex,GO:0005874~microtubule,	GO:0003777~microtubule motor activity,GO:0005515~protein binding,GO:0005524~ATP binding,GO:0008017~microtubule binding,GO:0016887~ATPase activity,	IPR001680:WD40 repeat,IPR001752:Kinesin, motor domain,IPR009053:Prefoldin,IPR015943:WD40/YVTN repeat-like-containing domain,IPR017986:WD40-repeat-containing domain,IPR019775:WD40 repeat, conserved site,IPR019821:Kinesin, motor region, conserved site,IPR020472:G-protein beta WD-40 repeat,IPR027417:P-loop containing nucleoside triphosphate hydrolase,		135700~Fibrosis of extraocular muscles, congenital, 1,135700~Fibrosis of extraocular muscles, congenital, 3B,		SM00129:KISc,SM00320:WD40,	3D-structure,Acetylation,Alternative splicing,ATP-binding,Coiled coil,Complete proteome,Cytoplasm,Cytoskeleton,Disease mutation,Microtubule,Motor protein,Nucleotide-binding,Phosphoprotein,Proteomics identification,Reference proteome,Repeat,WD repeat,	chain:Kinesin-like protein KIF21A,domain:Kinesin-motor,modified residue,nucleotide phosphate-binding region:ATP,repeat:WD 1,repeat:WD 2,repeat:WD 3,repeat:WD 4,repeat:WD 5,repeat:WD 6,repeat:WD 7,sequence conflict,sequence variant,splice variant,
LRIG2	leucine rich repeats and immunoglobulin like domains 2(LRIG2)	Homo sapiens			Function unknown,	GO:0007605~sensory perception of sound,GO:0010640~regulation of platelet-derived growth factor receptor signaling pathway,GO:0060384~innervation,	GO:0005737~cytoplasm,GO:0005886~plasma membrane,GO:0016021~integral component of membrane,		IPR000483:Cysteine-rich flanking region, C-terminal,IPR001611:Leucine-rich repeat,IPR003591:Leucine-rich repeat, typical subtype,IPR003598:Immunoglobulin subtype 2,IPR003599:Immunoglobulin subtype,IPR007110:Immunoglobulin-like domain,IPR013098:Immunoglobulin I-set,IPR013783:Immunoglobulin-like fold,		615112~Urofacial syndrome 2,		SM00082:LRRCT,SM00369:LRR_TYP,SM00408:IGc2,SM00409:IG,	Cell membrane,Complete proteome,Cytoplasm,Disulfide bond,Glycoprotein,Immunoglobulin domain,Leucine-rich repeat,Membrane,Phosphoprotein,Reference proteome,Repeat,Signal,Transmembrane,Transmembrane helix,	chain:Leucine-rich repeats and immunoglobulin- like domains protein 2,disulfide bond,domain:Ig-like C2-type 1,domain:Ig-like C2-type 2,domain:Ig-like C2-type 3,glycosylation site:N-linked (GlcNAc...),modified residue,repeat:LRR 1,repeat:LRR 10,repeat:LRR 11,repeat:LRR 12,repeat:LRR 13,repeat:LRR 14,repeat:LRR 2,repeat:LRR 3,repeat:LRR 4,repeat:LRR 5,repeat:LRR 6,repeat:LRR 7,repeat:LRR 8,repeat:L…
LIN52	lin-52 DREAM MuvB core complex component(LIN52)	Homo sapiens				GO:0006351~transcription, DNA-templated,GO:0007049~cell cycle,GO:0051726~regulation of cell cycle,	GO:0005654~nucleoplasm,GO:0070176~DRM complex,		IPR018737:DREAM complex, subunit Lin-52,					3D-structure,Complete proteome,Phosphoprotein,Proteomics identification,Reference proteome,	chain:Protein lin-52 homolog,modified residue,
ME1	malic enzyme 1(ME1)	Homo sapiens		h_malatexPathway:Shuttle for transfer of acetyl groups from mitochondria to the cytosol,h_PparaPathway:Mechanism of Gene Regulation by Peroxisome Proliferators via PPARa(alpha),		GO:0005975~carbohydrate metabolic process,GO:0006090~pyruvate metabolic process,GO:0006108~malate metabolic process,GO:0006741~NADP biosynthetic process,GO:0007156~homophilic cell adhesion via plasma membrane adhesion molecules,GO:0009725~response to hormone,GO:0009743~response to carbohydrate,GO:0051262~protein tetramerization,GO:0055114~oxidation-reduction process,GO:1902031~regulation of NADP …	GO:0005739~mitochondrion,GO:0005829~cytosol,GO:0005886~plasma membrane,	GO:0004470~malic enzyme activity,GO:0004471~malate dehydrogenase (decarboxylating) (NAD+) activity,GO:0004473~malate dehydrogenase (decarboxylating) (NADP+) activity,GO:0005509~calcium ion binding,GO:0008948~oxaloacetate decarboxylase activity,GO:0009055~electron carrier activity,GO:0030145~manganese ion binding,GO:0043531~ADP binding,GO:0050661~NADP binding,GO:0051287~NAD binding,	IPR001891:Malic oxidoreductase,IPR002126:Cadherin,IPR012301:Malic enzyme, N-terminal,IPR012302:Malic enzyme, NAD-binding,IPR015884:Malic enzyme, conserved site,IPR015919:Cadherin-like,IPR016040:NAD(P)-binding domain,IPR020894:Cadherin conserved site,	hsa00620:Pyruvate metabolism,hsa01100:Metabolic pathways,hsa01200:Carbon metabolism,		PIRSF000106:malic enzyme,	SM00112:CA,SM00919:SM00919,SM01274:SM01274,	3D-structure,Acetylation,Alternative splicing,Calcium,Complete proteome,Cytoplasm,Membrane,Metal-binding,NADP,Oxidoreductase,Phosphoprotein,Reference proteome,Repeat,	active site:Proton acceptor,active site:Proton donor,binding site:NADP,chain:NADP-dependent malic enzyme,helix,metal ion-binding site:Divalent metal cation,modified residue,nucleotide phosphate-binding region:NADP,sequence conflict,site:Important for activity,strand,turn,
MYCT1	myc target 1(MYCT1)	Homo sapiens					GO:0005634~nucleus,GO:0016021~integral component of membrane,							Complete proteome,Membrane,Nucleus,Phosphoprotein,Polymorphism,Proteomics identification,Reference proteome,Transmembrane,Transmembrane helix,	chain:Myc target protein 1,modified residue,sequence conflict,sequence variant,short sequence motif:Bipartite nuclear localization signal,
NELL1	neural EGFL like 1(NELL1)	Homo sapiens				GO:0007399~nervous system development,GO:0010468~regulation of gene expression,GO:0030154~cell differentiation,GO:0030501~positive regulation of bone mineralization,GO:0033689~negative regulation of osteoblast proliferation,GO:0045669~positive regulation of osteoblast differentiation,GO:1903363~negative regulation of cellular protein catabolic process,GO:2000599~negative regulation of cyclin cata…	GO:0005576~extracellular region,GO:0005635~nuclear envelope,GO:0005737~cytoplasm,GO:0048471~perinuclear region of cytoplasm,	GO:0005509~calcium ion binding,GO:0005515~protein binding,GO:0016301~kinase activity,	IPR000152:EGF-type aspartate/asparagine hydroxylation site,IPR000742:Epidermal growth factor-like domain,IPR001007:von Willebrand factor, type C,IPR001791:Laminin G domain,IPR001881:EGF-like calcium-binding,IPR009030:Insulin-like growth factor binding protein, N-terminal,IPR013032:EGF-like, conserved site,IPR013320:Concanavalin A-like lectin/glucanase, subgroup,IPR018097:EGF-like calcium-binding,…				SM00179:EGF_CA,SM00181:EGF,SM00210:TSPN,SM00214:VWC,SM00215:VWC_out,SM00282:LamG,	Alternative splicing,Calcium,Complete proteome,Cytoplasm,Differentiation,Disulfide bond,EGF-like domain,Glycoprotein,Kinase,Nucleus,Polymorphism,Proteomics identification,Reference proteome,Repeat,Secreted,Signal,Transferase,	chain:Protein kinase C-binding protein NELL1,disulfide bond,domain:EGF-like 1,domain:EGF-like 2; calcium-binding,domain:EGF-like 3,domain:EGF-like 4,domain:EGF-like 5; calcium-binding,domain:EGF-like 6; calcium-binding,domain:TSP N-terminal,domain:VWFC 1,domain:VWFC 2,domain:VWFC 3,domain:VWFC 4,domain:VWFC 5,glycosylation site:N-linked (GlcNAc...),sequence conflict,sequence variant,signal peptid…
OR52R1	olfactory receptor family 52 subfamily R member 1 (gene/pseudogene)(OR52R1)	Homo sapiens				GO:0007165~signal transduction,GO:0007186~G-protein coupled receptor signaling pathway,GO:0050911~detection of chemical stimulus involved in sensory perception of smell,	GO:0005886~plasma membrane,GO:0016021~integral component of membrane,	GO:0004930~G-protein coupled receptor activity,GO:0004984~olfactory receptor activity,	IPR000276:G protein-coupled receptor, rhodopsin-like,IPR000725:Olfactory receptor,IPR017452:GPCR, rhodopsin-like, 7TM,	hsa04740:Olfactory transduction,				Cell membrane,Complete proteome,Disulfide bond,G-protein coupled receptor,Glycoprotein,Membrane,Olfaction,Polymorphism,Receptor,Reference proteome,Sensory transduction,Transducer,Transmembrane,Transmembrane helix,	chain:Olfactory receptor 52R1,disulfide bond,glycosylation site:N-linked (GlcNAc...),sequence variant,topological domain:Cytoplasmic,topological domain:Extracellular,transmembrane region,
PSMD2	proteasome 26S subunit, non-ATPase 2(PSMD2)	Homo sapiens			Posttranslational modification, protein turnover, chaperones,	GO:0000165~MAPK cascade,GO:0000209~protein polyubiquitination,GO:0002223~stimulatory C-type lectin receptor signaling pathway,GO:0002479~antigen processing and presentation of exogenous peptide antigen via MHC class I, TAP-dependent,GO:0006521~regulation of cellular amino acid metabolic process,GO:0031145~anaphase-promoting complex-dependent catabolic process,GO:0033209~tumor necrosis factor-medi…	GO:0000502~proteasome complex,GO:0005634~nucleus,GO:0005654~nucleoplasm,GO:0005829~cytosol,GO:0005838~proteasome regulatory particle,GO:0008540~proteasome regulatory particle, base subcomplex,GO:0016020~membrane,GO:0022624~proteasome accessory complex,GO:0034515~proteasome storage granule,GO:0070062~extracellular exosome,	GO:0004175~endopeptidase activity,GO:0005515~protein binding,GO:0030234~enzyme regulator activity,	IPR002015:Proteasome/cyclosome, regulatory subunit,IPR016024:Armadillo-type fold,IPR016643:26S proteasome regulatory complex, non-ATPase subcomplex, Rpn1 subunit,	hsa03050:Proteasome,hsa05169:Epstein-Barr virus infection,		PIRSF015965:26S proteasome regulatory complex, non-ATPase subcomplex, Rpn1 subunit,		3D-structure,Acetylation,Alternative splicing,Complete proteome,Direct protein sequencing,Phosphoprotein,Polymorphism,Proteasome,Proteomics identification,Reference proteome,Repeat,	chain:26S proteasome non-ATPase regulatory subunit 2,compositionally biased region:Glu/Lys-rich,modified residue,repeat:PC 1,repeat:PC 2,repeat:PC 3,repeat:PC 4,repeat:PC 5,repeat:PC 6,repeat:PC 7,sequence conflict,sequence variant,
PRKAR1A	protein kinase cAMP-dependent type I regulatory subunit alpha(PRKAR1A)	Homo sapiens		h_agpcrPathway:Attenuation of GPCR Signaling,h_badPathway:Regulation of BAD phosphorylation,h_carm1Pathway:Transcription Regulation by Methyltransferase of CARM1,h_cftrPathway:Cystic fibrosis transmembrane conductance regulator (CFTR) and beta 2 adrenergic receptor (b2AR) pathway,h_chrebpPathway:ChREBP regulation by carbohydrates and cAMP,h_ck1Pathway:Regulation of ck1/cdk5 by type 1 glutamate re…		GO:0001707~mesoderm formation,GO:0003091~renal water homeostasis,GO:0006357~regulation of transcription from RNA polymerase II promoter,GO:0006469~negative regulation of protein kinase activity,GO:0007143~female meiotic division,GO:0007596~blood coagulation,GO:0034199~activation of protein kinase A activity,GO:0035556~intracellular signal transduction,GO:0045214~sarcomere organization,GO:0045835~…	GO:0001772~immunological synapse,GO:0005737~cytoplasm,GO:0005829~cytosol,GO:0005952~cAMP-dependent protein kinase complex,GO:0016020~membrane,GO:0031588~nucleotide-activated protein kinase complex,GO:0031594~neuromuscular junction,GO:0043234~protein complex,GO:0044853~plasma membrane raft,GO:0097546~ciliary base,	GO:0004862~cAMP-dependent protein kinase inhibitor activity,GO:0005515~protein binding,GO:0008603~cAMP-dependent protein kinase regulator activity,GO:0016301~kinase activity,GO:0030552~cAMP binding,GO:0031625~ubiquitin protein ligase binding,GO:0034236~protein kinase A catalytic subunit binding,	IPR000595:Cyclic nucleotide-binding domain,IPR003117:cAMP-dependent protein kinase, regulatory subunit, type I/II alpha/beta,IPR012198:cAMP-dependent protein kinase regulatory subunit,IPR014710:RmlC-like jelly roll fold,IPR018488:Cyclic nucleotide-binding, conserved site,IPR018490:Cyclic nucleotide-binding-like,	hsa04910:Insulin signaling pathway,	101800~Acrodysostosis 1, with or without hormone resistance,160980~Carney complex, type 1,255960~Myxoma, intracardiac,610489~Pigmented nodular adrenocortical disease, primary, 1,Adrenocortical tumor, somatic,~Adrenocortical tumor, somatic,,	PIRSF000548:cAMP-dependent protein kinase, regulatory subunit,	SM00100:cNMP,SM00394:RIIa,	Acetylation,Alternative splicing,cAMP,cAMP-binding,Cell membrane,Complete proteome,Cushing syndrome,Direct protein sequencing,Disease mutation,Disulfide bond,Kinase,Membrane,Nucleotide-binding,Phosphoprotein,Proteomics identification,Reference proteome,Repeat,Transferase,	binding site:cAMP 1,binding site:cAMP 2,chain:cAMP-dependent protein kinase type I- alpha regulatory subunit,disulfide bond,modified residue,nucleotide phosphate-binding region:cAMP 1,nucleotide phosphate-binding region:cAMP 2,region of interest:Dimerization and phosphorylation,sequence variant,short sequence motif:Pseudophosphorylation motif,
PPP1R35	protein phosphatase 1 regulatory subunit 35(PPP1R35)	Homo sapiens				GO:0010923~negative regulation of phosphatase activity,		GO:0004864~protein phosphatase inhibitor activity,GO:0019902~phosphatase binding,						Complete proteome,Phosphoprotein,Protein phosphatase inhibitor,Reference proteome,	chain:UPF0683 protein C7orf47,compositionally biased region:Pro-rich,modified residue,
PPP2R1B	protein phosphatase 2 scaffold subunit Abeta(PPP2R1B)	Homo sapiens			Energy production and conversion,	GO:0006461~protein complex assembly,GO:0060561~apoptotic process involved in morphogenesis,GO:2001241~positive regulation of extrinsic apoptotic signaling pathway in absence of ligand,	GO:0045121~membrane raft,GO:0070062~extracellular exosome,	GO:0005515~protein binding,GO:0008601~protein phosphatase type 2A regulator activity,	IPR000357:HEAT,IPR011989:Armadillo-like helical,IPR016024:Armadillo-type fold,IPR021133:HEAT, type 2,	hsa03015:mRNA surveillance pathway,hsa04071:Sphingolipid signaling pathway,hsa04114:Oocyte meiosis,hsa04151:PI3K-Akt signaling pathway,hsa04152:AMPK signaling pathway,hsa04261:Adrenergic signaling in cardiomyocytes,hsa04350:TGF-beta signaling pathway,hsa04390:Hippo signaling pathway,hsa04530:Tight junction,hsa04728:Dopaminergic synapse,hsa04730:Long-term depression,hsa05142:Chagas disease (Americ…	211980~Lung cancer,			Acetylation,Alternative splicing,Complete proteome,Polymorphism,Proteomics identification,Reference proteome,Repeat,	chain:Serine/threonine-protein phosphatase 2A 65 kDa regulatory subunit A beta isoform,repeat:HEAT 1,repeat:HEAT 10,repeat:HEAT 11,repeat:HEAT 12,repeat:HEAT 13,repeat:HEAT 14,repeat:HEAT 15,repeat:HEAT 2,repeat:HEAT 3,repeat:HEAT 4,repeat:HEAT 5,repeat:HEAT 6,repeat:HEAT 7,repeat:HEAT 8,repeat:HEAT 9,sequence conflict,sequence variant,splice variant,
RPL35A	ribosomal protein L35a(RPL35A)	Homo sapiens				GO:0000184~nuclear-transcribed mRNA catabolic process, nonsense-mediated decay,GO:0002181~cytoplasmic translation,GO:0006364~rRNA processing,GO:0006412~translation,GO:0006413~translational initiation,GO:0006614~SRP-dependent cotranslational protein targeting to membrane,GO:0019083~viral transcription,GO:0042273~ribosomal large subunit biogenesis,	GO:0005739~mitochondrion,GO:0005829~cytosol,GO:0005840~ribosome,GO:0016020~membrane,GO:0022625~cytosolic large ribosomal subunit,GO:0031012~extracellular matrix,GO:0070062~extracellular exosome,	GO:0000049~tRNA binding,GO:0003735~structural constituent of ribosome,GO:0005515~protein binding,GO:0044822~poly(A) RNA binding,	IPR001780:Ribosomal protein L35A,IPR009000:Translation elongation/initiation factor/Ribosomal, beta-barrel,IPR018266:Ribosomal protein L35Ae, conserved site,	hsa03010:Ribosome,	612528~Diamond-Blackfan anemia 5,			3D-structure,Acetylation,Complete proteome,Diamond-Blackfan anemia,Disease mutation,Proteomics identification,Reference proteome,Ribonucleoprotein,Ribosomal protein,RNA-binding,tRNA-binding,	chain:60S ribosomal protein L35a,modified residue,sequence conflict,sequence variant,
SCG5	secretogranin V(SCG5)	Homo sapiens				GO:0006886~intracellular protein transport,GO:0007218~neuropeptide signaling pathway,GO:0016486~peptide hormone processing,GO:0043086~negative regulation of catalytic activity,GO:0046883~regulation of hormone secretion,	GO:0005576~extracellular region,GO:0030141~secretory granule,	GO:0004857~enzyme inhibitor activity,GO:0005515~protein binding,GO:0005525~GTP binding,GO:0051082~unfolded protein binding,	IPR007945:Neuroendocrine 7B2 precursor,					Alternative splicing,Chaperone,Cleavage on pair of basic residues,Complete proteome,Direct protein sequencing,Disulfide bond,Neuropeptide,Phosphoprotein,Proteomics identification,Reference proteome,Secreted,Signal,Sulfation,Transport,	chain:N-terminal peptide,chain:Neuroendocrine protein 7B2,disulfide bond,modified residue,peptide:C-terminal peptide,sequence conflict,signal peptide,splice variant,
STAP2	signal transducing adaptor family member 2(STAP2)	Homo sapiens				GO:0042517~positive regulation of tyrosine phosphorylation of Stat3 protein,	GO:0005829~cytosol,GO:0005886~plasma membrane,	GO:0005515~protein binding,	IPR000980:SH2 domain,IPR011993:Pleckstrin homology-like domain,					3D-structure,Alternative splicing,Coiled coil,Complete proteome,Cytoplasm,Phosphoprotein,Polymorphism,Proteomics identification,Reference proteome,SH2 domain,	chain:Signal-transducing adaptor protein 2,compositionally biased region:Pro-rich,domain:PH,domain:SH2,helix,modified residue,mutagenesis site,sequence variant,strand,
SLC25A30	solute carrier family 25 member 30(SLC25A30)	Homo sapiens				GO:0006412~translation,GO:0006810~transport,GO:0006839~mitochondrial transport,	GO:0005739~mitochondrion,GO:0005743~mitochondrial inner membrane,GO:0016021~integral component of membrane,GO:0031966~mitochondrial membrane,	GO:0003735~structural constituent of ribosome,	IPR002030:Mitochondrial brown fat uncoupling protein,IPR018108:Mitochondrial substrate/solute carrier,IPR023395:Mitochondrial carrier domain,					Acetylation,Alternative splicing,Complete proteome,Membrane,Mitochondrion,Mitochondrion inner membrane,Proteomics identification,Reference proteome,Repeat,Transmembrane,Transmembrane helix,Transport,	chain:Kidney mitochondrial carrier protein 1,repeat:Solcar 1,repeat:Solcar 2,repeat:Solcar 3,transmembrane region,
STMN3	stathmin 3(STMN3)	Homo sapiens				GO:0007019~microtubule depolymerization,GO:0007399~nervous system development,GO:0031110~regulation of microtubule polymerization or depolymerization,GO:0031122~cytoplasmic microtubule organization,GO:0031175~neuron projection development,GO:0035021~negative regulation of Rac protein signal transduction,GO:0043087~regulation of GTPase activity,GO:0051493~regulation of cytoskeleton organization,	GO:0005737~cytoplasm,GO:0005794~Golgi apparatus,GO:0030424~axon,GO:0030426~growth cone,GO:0043005~neuron projection,	GO:0015631~tubulin binding,GO:0019904~protein domain specific binding,	IPR000956:Stathmin family,			PIRSF002285:Op18/stathmin,		Alternative splicing,Cell projection,Coiled coil,Complete proteome,Golgi apparatus,Lipoprotein,Palmitate,Phosphoprotein,Proteomics identification,Reference proteome,	chain:Stathmin-3,modified residue,sequence conflict,
UQCRQ	ubiquinol-cytochrome c reductase complex III subunit VII(UQCRQ)	Homo sapiens				GO:0006122~mitochondrial electron transport, ubiquinol to cytochrome c,GO:0021539~subthalamus development,GO:0021548~pons development,GO:0021680~cerebellar Purkinje cell layer development,GO:0021766~hippocampus development,GO:0021794~thalamus development,GO:0021854~hypothalamus development,GO:0021860~pyramidal neuron development,GO:0030901~midbrain development,GO:1902600~hydrogen ion transmembran…	GO:0005739~mitochondrion,GO:0005743~mitochondrial inner membrane,GO:0005750~mitochondrial respiratory chain complex III,GO:0070469~respiratory chain,	GO:0008121~ubiquinol-cytochrome-c reductase activity,	IPR004205:Cytochrome b-c1 complex subunit 8,	hsa00190:Oxidative phosphorylation,hsa01100:Metabolic pathways,hsa04260:Cardiac muscle contraction,hsa04932:Non-alcoholic fatty liver disease (NAFLD),hsa05010:Alzheimer's disease,hsa05012:Parkinson's disease,hsa05016:Huntington's disease,	615159~Mitochondrial complex III deficiency, nuclear type 4,			Acetylation,Complete proteome,Direct protein sequencing,Disease mutation,Electron transport,Isopeptide bond,Membrane,Mitochondrion,Mitochondrion inner membrane,Phosphoprotein,Reference proteome,Respiratory chain,Transport,	chain:Cytochrome b-c1 complex subunit 8,cross-link:Glycyl lysine isopeptide (Lys-Gly) (interchain with G-Cter in ubiquitin),sequence conflict,sequence variant,
ZEB2	zinc finger E-box binding homeobox 2(ZEB2)	Homo sapiens				GO:0000122~negative regulation of transcription from RNA polymerase II promoter,GO:0006351~transcription, DNA-templated,GO:0007399~nervous system development,GO:0045636~positive regulation of melanocyte differentiation,GO:0045944~positive regulation of transcription from RNA polymerase II promoter,GO:0048023~positive regulation of melanin biosynthetic process,GO:0048066~developmental pigmentation…	GO:0005634~nucleus,	GO:0001227~transcriptional repressor activity, RNA polymerase II transcription regulatory region sequence-specific binding,GO:0003676~nucleic acid binding,GO:0003677~DNA binding,GO:0005515~protein binding,GO:0019208~phosphatase regulator activity,GO:0046872~metal ion binding,	IPR001356:Homeodomain,IPR007087:Zinc finger, C2H2,IPR008598:Drought induced 19/ RING finger protein 114,IPR009057:Homeodomain-like,IPR013087:Zinc finger C2H2-type/integrase DNA-binding domain,IPR015880:Zinc finger, C2H2-like,	hsa05206:MicroRNAs in cancer,	235730~Mowat-Wilson syndrome,		SM00355:ZnF_C2H2,SM00389:HOX,	3D-structure,Acetylation,Alternative splicing,Complete proteome,Disease mutation,DNA-binding,Epilepsy,Hirschsprung disease,Homeobox,Isopeptide bond,Mental retardation,Metal-binding,Nucleus,Phosphoprotein,Polymorphism,Proteomics identification,Reference proteome,Repeat,Repressor,Transcription,Transcription regulation,Ubl conjugation,Zinc,Zinc-finger,	chain:Zinc finger E-box-binding homeobox 2,compositionally biased region:Glu-rich (acidic),cross-link:Glycyl lysine isopeptide (Lys-Gly) (interchain with G-Cter in SUMO),DNA-binding region:Homeobox; atypical,helix,modified residue,region of interest:SMAD-MH2 binding domain,sequence variant,zinc finger region:C2H2-type 1,zinc finger region:C2H2-type 2,zinc finger region:C2H2-type 3,zinc finger reg…
ZNF592	zinc finger protein 592(ZNF592)	Homo sapiens				GO:0006351~transcription, DNA-templated,GO:0006355~regulation of transcription, DNA-templated,	GO:0005634~nucleus,	GO:0003677~DNA binding,GO:0005515~protein binding,GO:0046872~metal ion binding,	IPR007087:Zinc finger, C2H2,IPR015880:Zinc finger, C2H2-like,				SM00355:ZnF_C2H2,	Complete proteome,DNA-binding,Metal-binding,Nucleus,Phosphoprotein,Polymorphism,Proteomics identification,Reference proteome,Repeat,Transcription,Transcription regulation,Zinc,Zinc-finger,	chain:Zinc finger protein 592,modified residue,sequence variant,zinc finger region:C2H2-type 10,zinc finger region:C2H2-type 11; atypical,zinc finger region:C2H2-type 12; atypical,zinc finger region:C2H2-type 13,zinc finger region:C2H2-type 1; atypical,zinc finger region:C2H2-type 2; atypical,zinc finger region:C2H2-type 3; degenerate,zinc finger region:C2H2-type 4,zinc finger region:C2H2-type 5;…

## Sheet: TopCommonHits_MCF10A_Activation
ID	Gene Name	Species	BBID	BIOCARTA	COG_ONTOLOGY	GOTERM_BP_DIRECT	GOTERM_CC_DIRECT	GOTERM_MF_DIRECT	INTERPRO	KEGG_PATHWAY	OMIM_DISEASE	PIR_SUPERFAMILY	SMART	UP_KEYWORDS	UP_SEQ_FEATURE
DECR2	2,4-dienoyl-CoA reductase 2, peroxisomal(DECR2)	Homo sapiens				GO:0006636~unsaturated fatty acid biosynthetic process,GO:0044255~cellular lipid metabolic process,GO:0055114~oxidation-reduction process,	GO:0005778~peroxisomal membrane,	GO:0005102~receptor binding,GO:0008670~2,4-dienoyl-CoA reductase (NADPH) activity,GO:0019166~trans-2-enoyl-CoA reductase (NADPH) activity,	IPR002347:Glucose/ribitol dehydrogenase,IPR016040:NAD(P)-binding domain,	hsa04146:Peroxisome,				3D-structure,Acetylation,Alternative splicing,Complete proteome,Fatty acid metabolism,Lipid metabolism,NADP,Oxidoreductase,Peroxisome,Phosphoprotein,Proteomics identification,Reference proteome,	chain:Peroxisomal 2,4-dienoyl-CoA reductase,modified residue,nucleotide phosphate-binding region:NADP,short sequence motif:Microbody targeting signal,splice variant,
BPNT1	3'(2'), 5'-bisphosphate nucleotidase 1(BPNT1)	Homo sapiens				GO:0006139~nucleobase-containing compound metabolic process,GO:0007399~nervous system development,GO:0016311~dephosphorylation,GO:0046854~phosphatidylinositol phosphorylation,GO:0050427~3'-phosphoadenosine 5'-phosphosulfate metabolic process,	GO:0005737~cytoplasm,GO:0005829~cytosol,GO:0070062~extracellular exosome,	GO:0000287~magnesium ion binding,GO:0008441~3'(2'),5'-bisphosphate nucleotidase activity,	IPR000760:Inositol monophosphatase,IPR020550:Inositol monophosphatase, conserved site,IPR020583:Inositol monophosphatase, metal-binding site,	hsa00920:Sulfur metabolism,hsa01100:Metabolic pathways,hsa01130:Biosynthesis of antibiotics,				3D-structure,Acetylation,Alternative splicing,Complete proteome,Hydrolase,Lithium,Magnesium,Metal-binding,Phosphoprotein,Proteomics identification,Reference proteome,	binding site:Substrate,chain:3'(2'),5'-bisphosphate nucleotidase 1,helix,metal ion-binding site:Magnesium 1,metal ion-binding site:Magnesium 1; via carbonyl oxygen,metal ion-binding site:Magnesium 2,modified residue,region of interest:Substrate binding,sequence conflict,splice variant,strand,turn,
AFF3	AF4/FMR2 family member 3(AFF3)	Homo sapiens				GO:0006351~transcription, DNA-templated,GO:0006355~regulation of transcription, DNA-templated,GO:0034612~response to tumor necrosis factor,GO:0035116~embryonic hindlimb morphogenesis,	GO:0005634~nucleus,GO:0005654~nucleoplasm,GO:0005737~cytoplasm,	GO:0003690~double-stranded DNA binding,	IPR007797:Transcription factor AF4/FMR2,					Activator,Alternative splicing,Complete proteome,DNA-binding,Nucleus,Phosphoprotein,Polymorphism,Proteomics identification,Reference proteome,Transcription,Transcription regulation,	chain:AF4/FMR2 family member 3,compositionally biased region:Poly-Ser,modified residue,sequence conflict,sequence variant,
ATP13A5	ATPase 13A5(ATP13A5)	Homo sapiens				GO:0006812~cation transport,GO:0006874~cellular calcium ion homeostasis,GO:0034220~ion transmembrane transport,GO:0098655~cation transmembrane transport,	GO:0005886~plasma membrane,GO:0005887~integral component of plasma membrane,GO:0016021~integral component of membrane,GO:0043231~intracellular membrane-bounded organelle,	GO:0005524~ATP binding,GO:0016887~ATPase activity,GO:0019829~cation-transporting ATPase activity,GO:0046872~metal ion binding,	IPR001757:Cation-transporting P-type ATPase,IPR004014:Cation-transporting P-type ATPase, N-terminal,IPR006544:Cation-transporting P-type ATPase, subfamily V,IPR008250:P-type ATPase, A domain,IPR018303:P-type ATPase, phosphorylation site,IPR023214:HAD-like domain,IPR023299:P-type ATPase, cytoplasmic domain N,					ATP-binding,Complete proteome,Glycoprotein,Hydrolase,Magnesium,Membrane,Metal-binding,Nucleotide-binding,Polymorphism,Reference proteome,Transmembrane,Transmembrane helix,	active site:4-aspartylphosphate intermediate,chain:Probable cation-transporting ATPase 13A5,compositionally biased region:Poly-Lys,glycosylation site:N-linked (GlcNAc...),metal ion-binding site:Magnesium,sequence conflict,sequence variant,transmembrane region,
BLNK	B-cell linker(BLNK)	Homo sapiens		h_bcrPathway:BCR Signaling Pathway,		GO:0006954~inflammatory response,GO:0006959~humoral immune response,GO:0007169~transmembrane receptor protein tyrosine kinase signaling pathway,GO:0009967~positive regulation of signal transduction,GO:0030183~B cell differentiation,GO:0035556~intracellular signal transduction,	GO:0005622~intracellular,GO:0005737~cytoplasm,GO:0005829~cytosol,GO:0005886~plasma membrane,	GO:0005068~transmembrane receptor protein tyrosine kinase adaptor activity,GO:0005070~SH3/SH2 adaptor activity,GO:0005515~protein binding,	IPR000980:SH2 domain,	hsa04064:NF-kappa B signaling pathway,hsa04380:Osteoclast differentiation,hsa04662:B cell receptor signaling pathway,hsa05340:Primary immunodeficiency,	613502~Agammaglobulinemia 4,		SM00252:SH2,	Alternative splicing,B-cell activation,Cell membrane,Complete proteome,Cytoplasm,Direct protein sequencing,Membrane,Phosphoprotein,Proteomics identification,Reference proteome,SH2 domain,	chain:B-cell linker protein,compositionally biased region:Pro-rich,domain:SH2,modified residue,mutagenesis site,sequence conflict,splice variant,
CTPS2	CTP synthase 2(CTPS2)	Homo sapiens				GO:0006220~pyrimidine nucleotide metabolic process,GO:0006221~pyrimidine nucleotide biosynthetic process,GO:0006541~glutamine metabolic process,GO:0015949~nucleobase-containing small molecule interconversion,GO:0044210~'de novo' CTP biosynthetic process,	GO:0005739~mitochondrion,GO:0005829~cytosol,	GO:0003883~CTP synthase activity,GO:0005515~protein binding,GO:0005524~ATP binding,	IPR004468:CTP synthase,IPR017456:CTP synthase, N-terminal,IPR017926:Glutamine amidotransferase,IPR027417:P-loop containing nucleoside triphosphate hydrolase,	hsa00240:Pyrimidine metabolism,hsa01100:Metabolic pathways,				3D-structure,ATP-binding,Complete proteome,Glutamine amidotransferase,Ligase,Nucleotide-binding,Phosphoprotein,Proteomics identification,Pyrimidine biosynthesis,Reference proteome,	active site:For GATase activity,chain:CTP synthase 2,domain:Glutamine amidotransferase type-1,helix,modified residue,sequence conflict,strand,turn,
GPR65	G protein-coupled receptor 65(GPR65)	Homo sapiens				GO:0006915~apoptotic process,GO:0006955~immune response,GO:0007186~G-protein coupled receptor signaling pathway,GO:0007275~multicellular organism development,GO:0010447~response to acidic pH,GO:0030819~positive regulation of cAMP biosynthetic process,GO:0031532~actin cytoskeleton reorganization,GO:0035025~positive regulation of Rho protein signal transduction,GO:0051482~positive regulation of cyt…	GO:0005886~plasma membrane,GO:0005887~integral component of plasma membrane,GO:0016021~integral component of membrane,	GO:0004930~G-protein coupled receptor activity,	IPR000276:G protein-coupled receptor, rhodopsin-like,IPR005464:Psychosine receptor,IPR017452:GPCR, rhodopsin-like, 7TM,					Apoptosis,Cell membrane,Complete proteome,Disulfide bond,G-protein coupled receptor,Glycoprotein,Membrane,Polymorphism,Receptor,Reference proteome,Transducer,Transmembrane,Transmembrane helix,	chain:Psychosine receptor,disulfide bond,glycosylation site:N-linked (GlcNAc...),modified residue,sequence conflict,sequence variant,topological domain:Cytoplasmic,topological domain:Extracellular,transmembrane region,
GTF2H2C	GTF2H2 family member C(GTF2H2C)	Homo sapiens				GO:0006289~nucleotide-excision repair,GO:0006351~transcription, DNA-templated,GO:0006355~regulation of transcription, DNA-templated,	GO:0000439~core TFIIH complex,	GO:0005515~protein binding,GO:0008270~zinc ion binding,	IPR002035:von Willebrand factor, type A,IPR004595:TFIIH C1-like domain,IPR007087:Zinc finger, C2H2,IPR007198:Ssl1-like,IPR012170:TFIIH subunit Ssl1/p44,	hsa03022:Basal transcription factors,hsa03420:Nucleotide excision repair,hsa05203:Viral carcinogenesis,		PIRSF015919:TFIIH basal transcription factor complex, SSL1 subunit,	SM00327:VWA,SM01047:SM01047,	Complete proteome,DNA damage,DNA repair,Metal-binding,Nucleus,Phosphoprotein,Reference proteome,Transcription,Transcription regulation,Zinc,Zinc-finger,	chain:General transcription factor IIH subunit 2,chain:General transcription factor IIH subunit 2-like protein,domain:VWFA,helix,mutagenesis site,sequence conflict,sequence variant,strand,turn,zinc finger region:C4-type,
KLF10	Kruppel like factor 10(KLF10)	Homo sapiens				GO:0000122~negative regulation of transcription from RNA polymerase II promoter,GO:0001501~skeletal system development,GO:0006351~transcription, DNA-templated,GO:0007179~transforming growth factor beta receptor signaling pathway,GO:0007267~cell-cell signaling,GO:0007623~circadian rhythm,GO:0008283~cell proliferation,GO:0008285~negative regulation of cell proliferation,GO:0009267~cellular response…	GO:0005634~nucleus,	GO:0001046~core promoter sequence-specific DNA binding,GO:0003700~transcription factor activity, sequence-specific DNA binding,GO:0005515~protein binding,GO:0046872~metal ion binding,	IPR007087:Zinc finger, C2H2,IPR013087:Zinc finger C2H2-type/integrase DNA-binding domain,IPR015880:Zinc finger, C2H2-like,				SM00355:ZnF_C2H2,	3D-structure,Alternative splicing,Biological rhythms,Complete proteome,DNA-binding,Metal-binding,Nucleus,Phosphoprotein,Polymorphism,Reference proteome,Repeat,Repressor,Transcription,Transcription regulation,Ubl conjugation,Zinc,Zinc-finger,	chain:Krueppel-like factor 10,helix,modified residue,sequence variant,strand,turn,zinc finger region:C2H2-type 1,zinc finger region:C2H2-type 2,zinc finger region:C2H2-type 3,
MOB2	MOB kinase activator 2(MOB2)	Homo sapiens				GO:0001934~positive regulation of protein phosphorylation,GO:0010976~positive regulation of neuron projection development,GO:0030036~actin cytoskeleton organization,	GO:0005634~nucleus,GO:0005730~nucleolus,GO:0005737~cytoplasm,GO:0044306~neuron projection terminus,GO:0048471~perinuclear region of cytoplasm,	GO:0046872~metal ion binding,	IPR005301:Mob1/phocein,				SM01388:SM01388,	Alternative splicing,Complete proteome,Cytoplasm,Metal-binding,Nucleus,Phosphoprotein,Proteomics identification,Reference proteome,Zinc,	chain:Mps one binder kinase activator-like 2,metal ion-binding site:Zinc,sequence conflict,splice variant,
POC1A	POC1 centriolar protein A(POC1A)	Homo sapiens				GO:0030030~cell projection organization,	GO:0000922~spindle pole,GO:0005813~centrosome,GO:0005814~centriole,GO:0036064~ciliary basal body,	GO:0005515~protein binding,	IPR001680:WD40 repeat,IPR015943:WD40/YVTN repeat-like-containing domain,IPR017986:WD40-repeat-containing domain,IPR019775:WD40 repeat, conserved site,IPR020472:G-protein beta WD-40 repeat,		614813~Short stature, onychodysplasia, facial dysmorphism, and hypotrichosis,		SM00320:WD40,	Alternative splicing,Cell projection,Ciliopathy,Cilium biogenesis/degradation,Coiled coil,Complete proteome,Cytoplasm,Cytoskeleton,Disease mutation,Dwarfism,Hypotrichosis,Polymorphism,Reference proteome,Repeat,WD repeat,	chain:WD repeat-containing protein 51A,repeat:WD 1,repeat:WD 2,repeat:WD 3,repeat:WD 4,repeat:WD 5,repeat:WD 6,repeat:WD 7,sequence conflict,sequence variant,splice variant,
RIOK3	RIO kinase 3(RIOK3)	Homo sapiens				GO:0006364~rRNA processing,GO:0006468~protein phosphorylation,GO:0007059~chromosome segregation,	GO:0005829~cytosol,	GO:0004674~protein serine/threonine kinase activity,GO:0005515~protein binding,GO:0005524~ATP binding,GO:0046872~metal ion binding,	IPR000687:RIO kinase,IPR011009:Protein kinase-like domain,IPR017406:Serine/threonine-protein kinase Rio3,IPR018935:RIO kinase, conserved site,			PIRSF038146:serine/threonine-protein kinase RIO3,	SM00090:RIO,	Alternative splicing,ATP-binding,Complete proteome,Kinase,Magnesium,Metal-binding,Nucleotide-binding,Phosphoprotein,Polymorphism,Proteomics identification,Reference proteome,Serine/threonine-protein kinase,Transferase,	active site:Proton acceptor,binding site:ATP,chain:Serine/threonine-protein kinase RIO3,domain:Protein kinase,modified residue,nucleotide phosphate-binding region:ATP,sequence conflict,sequence variant,splice variant,
SHANK3	SH3 and multiple ankyrin repeat domains 3(SHANK3)	Homo sapiens				GO:0000165~MAPK cascade,GO:0001838~embryonic epithelial tube formation,GO:0007416~synapse assembly,GO:0007612~learning,GO:0007613~memory,GO:0021773~striatal medium spiny neuron differentiation,GO:0030534~adult behavior,GO:0032232~negative regulation of actin filament bundle assembly,GO:0035176~social behavior,GO:0035641~locomotory exploration behavior,GO:0040011~locomotion,GO:0042297~vocal learni…	GO:0005622~intracellular,GO:0005737~cytoplasm,GO:0005886~plasma membrane,GO:0014069~postsynaptic density,GO:0030054~cell junction,GO:0043005~neuron projection,GO:0043197~dendritic spine,GO:0044309~neuron spine,GO:0045211~postsynaptic membrane,GO:0060170~ciliary membrane,	GO:0003779~actin binding,GO:0005515~protein binding,GO:0008022~protein C-terminus binding,GO:0008270~zinc ion binding,GO:0017124~SH3 domain binding,GO:0030160~GKAP/Homer scaffold activity,GO:0035255~ionotropic glutamate receptor binding,GO:0043621~protein self-association,GO:0097110~scaffold protein binding,	IPR001452:Src homology-3 domain,IPR001478:PDZ domain,IPR001660:Sterile alpha motif domain,IPR002110:Ankyrin repeat,IPR011511:Variant SH3,IPR013761:Sterile alpha motif/pointed domain,IPR020683:Ankyrin repeat-containing domain,	hsa04724:Glutamatergic synapse,	606232~Phelan-McDermid syndrome,613950~Schizophrenia 15,		SM00228:PDZ,SM00248:ANK,SM00326:SH3,SM00454:SAM,	Actin-binding,Alternative promoter usage,ANK repeat,Autism spectrum disorder,Cell junction,Cell membrane,Cell projection,Chromosomal rearrangement,Coiled coil,Complete proteome,Cytoplasm,Disease mutation,Membrane,Methylation,Phosphoprotein,Polymorphism,Postsynaptic cell membrane,Proteomics identification,Reference proteome,Repeat,Schizophrenia,SH3 domain,SH3-binding,Synapse,	chain:SH3 and multiple ankyrin repeat domains protein 3,compositionally biased region:Poly-Ala,compositionally biased region:Poly-Pro,compositionally biased region:Pro-rich,domain:PDZ,domain:SAM,domain:SH3,modified residue,repeat:ANK 1,repeat:ANK 2,repeat:ANK 3,repeat:ANK 4,repeat:ANK 5,repeat:ANK 6,sequence variant,short sequence motif:SH3-binding,splice variant,
TBX10	T-box 10(TBX10)	Homo sapiens				GO:0006351~transcription, DNA-templated,GO:0006357~regulation of transcription from RNA polymerase II promoter,GO:0009653~anatomical structure morphogenesis,	GO:0005634~nucleus,	GO:0003677~DNA binding,GO:0003700~transcription factor activity, sequence-specific DNA binding,	IPR001699:Transcription factor, T-box,IPR008967:p53-like transcription factor, DNA-binding,IPR018186:Transcription factor, T-box, conserved site,				SM00425:TBOX,	Complete proteome,DNA-binding,Nucleus,Polymorphism,Reference proteome,Transcription,Transcription regulation,	chain:T-box transcription factor TBX10,DNA-binding region:T-box,sequence conflict,sequence variant,
WAC	WW domain containing adaptor with coiled-coil(WAC)	Homo sapiens				GO:0006351~transcription, DNA-templated,GO:0006974~cellular response to DNA damage stimulus,GO:0010390~histone monoubiquitination,GO:0016239~positive regulation of macroautophagy,GO:0032435~negative regulation of proteasomal ubiquitin-dependent protein catabolic process,GO:0044783~G1 DNA damage checkpoint,GO:0045893~positive regulation of transcription, DNA-templated,GO:0071894~histone H2B conser…	GO:0005634~nucleus,GO:0005654~nucleoplasm,GO:0005681~spliceosomal complex,GO:0016607~nuclear speck,	GO:0000993~RNA polymerase II core binding,GO:0003682~chromatin binding,GO:0005515~protein binding,	IPR001202:WW domain,				SM00456:WW,	Acetylation,Alternative splicing,Chromatin regulator,Coiled coil,Complete proteome,Nucleus,Phosphoprotein,Polymorphism,Proteomics identification,Reference proteome,Transcription,Transcription regulation,	chain:WW domain-containing adapter protein with coiled-coil,domain:WW,modified residue,sequence conflict,sequence variant,splice variant,
CHST1	carbohydrate sulfotransferase 1(CHST1)	Homo sapiens				GO:0005976~polysaccharide metabolic process,GO:0006012~galactose metabolic process,GO:0006790~sulfur compound metabolic process,GO:0006954~inflammatory response,GO:0018146~keratan sulfate biosynthetic process,GO:0042339~keratan sulfate metabolic process,	GO:0000139~Golgi membrane,GO:0016021~integral component of membrane,	GO:0001517~N-acetylglucosamine 6-O-sulfotransferase activity,GO:0008146~sulfotransferase activity,GO:0045130~keratan sulfotransferase activity,	IPR000863:Sulfotransferase domain,IPR016469:Carbohydrate sulfotransferase,IPR027417:P-loop containing nucleoside triphosphate hydrolase,	hsa00533:Glycosaminoglycan biosynthesis - keratan sulfate,		PIRSF005883:carbohydrate sulfotransferase,		Carbohydrate metabolism,Complete proteome,Glycoprotein,Golgi apparatus,Inflammatory response,Membrane,Reference proteome,Signal-anchor,Transferase,Transmembrane,Transmembrane helix,	chain:Carbohydrate sulfotransferase 1,glycosylation site:N-linked (GlcNAc...),nucleotide phosphate-binding region:PAPS,short sequence motif:Cell attachment site,topological domain:Cytoplasmic,topological domain:Lumenal,transmembrane region,
CDR1	cerebellar degeneration related protein 1(CDR1)	Homo sapiens						GO:0005515~protein binding,						Complete proteome,Reference proteome,Repeat,	chain:Cerebellar degeneration-related antigen 1,region of interest:23 X 6 AA approximate repeats,region of interest:5 X 6 AA approximate repeats,region of interest:6 X 6 AA approximate repeats,repeat:1,repeat:10,repeat:11,repeat:12,repeat:13,repeat:14,repeat:15,repeat:16,repeat:17,repeat:18,repeat:19,repeat:2,repeat:20,repeat:21,repeat:22,repeat:23,repeat:3,repeat:4,repeat:5,repeat:6,repeat:7,rep…
CFHR4	complement factor H related 4(CFHR4)	Homo sapiens				GO:0006869~lipid transport,	GO:0005576~extracellular region,	GO:0005319~lipid transporter activity,	IPR000436:Sushi/SCR/CCP,				SM00032:CCP,	Alternative splicing,Complete proteome,Direct protein sequencing,Disulfide bond,Glycoprotein,Polymorphism,Proteomics identification,Reference proteome,Repeat,Secreted,Signal,Sushi,	chain:Complement factor H-related protein 4,chain:complement factor H-related protein 4A,disulfide bond,domain:Sushi 1,domain:Sushi 2,domain:Sushi 3,domain:Sushi 4,domain:Sushi 5,glycosylation site:N-linked (GlcNAc...),sequence conflict,sequence variant,signal peptide,
CDKN2C	cyclin dependent kinase inhibitor 2C(CDKN2C)	Homo sapiens	1.RBphosphoE2F,26.cyclin-CDK_complexes,	h_cellcyclePathway:Cyclins and Cell Cycle Regulation,		GO:0000079~regulation of cyclin-dependent protein serine/threonine kinase activity,GO:0000082~G1/S transition of mitotic cell cycle,GO:0007050~cell cycle arrest,GO:0008285~negative regulation of cell proliferation,GO:0030308~negative regulation of cell growth,GO:0042326~negative regulation of phosphorylation,GO:0045736~negative regulation of cyclin-dependent protein serine/threonine kinase activi…	GO:0005634~nucleus,GO:0005737~cytoplasm,GO:0005829~cytosol,	GO:0004861~cyclin-dependent protein serine/threonine kinase inhibitor activity,GO:0005515~protein binding,GO:0016301~kinase activity,GO:0019901~protein kinase binding,	IPR002110:Ankyrin repeat,IPR020683:Ankyrin repeat-containing domain,	hsa04110:Cell cycle,hsa05166:HTLV-I infection,hsa05202:Transcriptional misregulation in cancer,			SM00248:ANK,	3D-structure,ANK repeat,Cell cycle,Complete proteome,Cyclin,Kinase,Polymorphism,Reference proteome,Repeat,Transferase,	chain:Cyclin-dependent kinase 4 inhibitor C,helix,repeat:ANK 1,repeat:ANK 2,repeat:ANK 3,repeat:ANK 4,sequence variant,
CSTB	cystatin B(CSTB)	Homo sapiens				GO:0008344~adult locomotory behavior,GO:0010466~negative regulation of peptidase activity,GO:0010951~negative regulation of endopeptidase activity,GO:0045861~negative regulation of proteolysis,	GO:0005615~extracellular space,GO:0005730~nucleolus,GO:0005737~cytoplasm,GO:0070062~extracellular exosome,	GO:0002020~protease binding,GO:0004866~endopeptidase inhibitor activity,GO:0004869~cysteine-type endopeptidase inhibitor activity,GO:0044822~poly(A) RNA binding,	IPR000010:Proteinase inhibitor I25, cystatin,IPR001713:Proteinase inhibitor I25A, stefin A,IPR018073:Proteinase inhibitor I25, cystatin, conserved site,		254800~Epilepsy, progressive myoclonic 1A (Unverricht and Lundborg),		SM00043:CY,	3D-structure,Acetylation,Complete proteome,Cytoplasm,Direct protein sequencing,Disease mutation,Epilepsy,Nucleus,Protease inhibitor,Reference proteome,Thiol protease inhibitor,	chain:Cystatin-B,helix,modified residue,sequence conflict,sequence variant,short sequence motif:Secondary area of contact,site:Reactive site,strand,
FAM120AOS	family with sequence similarity 120A opposite strand(FAM120AOS)	Homo sapiens												Complete proteome,Polymorphism,Reference proteome,	chain:Putative FAM120A opposite strand protein,compositionally biased region:Arg-rich,sequence variant,
FSD1	fibronectin type III and SPRY domain containing 1(FSD1)	Homo sapiens				GO:0007067~mitotic nuclear division,GO:0051301~cell division,	GO:0005622~intracellular,GO:0005634~nucleus,GO:0005737~cytoplasm,GO:0005815~microtubule organizing center,GO:0005874~microtubule,GO:0032154~cleavage furrow,		IPR001870:B30.2/SPRY domain,IPR003649:B-box, C-terminal,IPR003877:SPla/RYanodine receptor SPRY,IPR003961:Fibronectin, type III,IPR013320:Concanavalin A-like lectin/glucanase, subgroup,IPR013783:Immunoglobulin-like fold,IPR017903:COS domain,				SM00060:FN3,SM00449:SPRY,SM00502:BBC,	Cell cycle,Cell division,Coiled coil,Complete proteome,Cytoplasm,Cytoskeleton,Methylation,Microtubule,Mitosis,Nucleus,Polymorphism,Proteomics identification,Reference proteome,	chain:Fibronectin type III and SPRY domain- containing protein 1,domain:B30.2/SPRY,domain:COS,domain:Fibronectin type-III,modified residue,mutagenesis site,sequence conflict,sequence variant,
FOLH1	folate hydrolase 1(FOLH1)	Homo sapiens				GO:0006508~proteolysis,GO:0006760~folic acid-containing compound metabolic process,GO:0008652~cellular amino acid biosynthetic process,GO:0035609~C-terminal protein deglutamylation,	GO:0005737~cytoplasm,GO:0005886~plasma membrane,GO:0005887~integral component of plasma membrane,GO:0009986~cell surface,GO:0016020~membrane,GO:0016021~integral component of membrane,GO:0070062~extracellular exosome,	GO:0004181~metallocarboxypeptidase activity,GO:0008233~peptidase activity,GO:0016805~dipeptidase activity,GO:0046872~metal ion binding,GO:1904492~Ac-Asp-Glu binding,GO:1904493~tetrahydrofolyl-poly(glutamate) polymer binding,	IPR003137:Protease-associated domain, PA,IPR007365:Transferrin receptor-like, dimerisation domain,IPR007484:Peptidase M28,	hsa00250:Alanine, aspartate and glutamate metabolism,hsa01100:Metabolic pathways,hsa04977:Vitamin digestion and absorption,				3D-structure,Alternative splicing,Calcium,Carboxypeptidase,Cell membrane,Complete proteome,Cytoplasm,Dipeptidase,Direct protein sequencing,Glycoprotein,Hydrolase,Membrane,Metal-binding,Metalloprotease,Multifunctional enzyme,Phosphoprotein,Polymorphism,Protease,Proteomics identification,Reference proteome,Signal-anchor,Transmembrane,Transmembrane helix,Zinc,	active site:Charge relay system,active site:For NAALADase activity,binding site:Substrate,chain:Glutamate carboxypeptidase 2,compositionally biased region:Poly-Pro,glycosylation site:N-linked (GlcNAc...),helix,metal ion-binding site:Calcium,metal ion-binding site:Calcium; via carbonyl oxygen,metal ion-binding site:Zinc 1,metal ion-binding site:Zinc 2,mutagenesis site,region of interest:NAALADase,…
FFAR2	free fatty acid receptor 2(FFAR2)	Homo sapiens				GO:0002232~leukocyte chemotaxis involved in inflammatory response,GO:0002385~mucosal immune response,GO:0002673~regulation of acute inflammatory response,GO:0002720~positive regulation of cytokine production involved in immune response,GO:0002752~cell surface pattern recognition receptor signaling pathway,GO:0002879~positive regulation of acute inflammatory response to non-antigenic stimulus,GO:0…	GO:0005886~plasma membrane,GO:0005887~integral component of plasma membrane,GO:0016021~integral component of membrane,GO:0042995~cell projection,	GO:0004930~G-protein coupled receptor activity,GO:0005515~protein binding,GO:0008289~lipid binding,	IPR000276:G protein-coupled receptor, rhodopsin-like,IPR013312:G protein-coupled receptor 40-related receptor,IPR017452:GPCR, rhodopsin-like, 7TM,	hsa04024:cAMP signaling pathway,				Cell membrane,Complete proteome,G-protein coupled receptor,Glycoprotein,Immunity,Inflammatory response,Lipid-binding,Membrane,Polymorphism,Receptor,Reference proteome,Transducer,Transmembrane,Transmembrane helix,	chain:Free fatty acid receptor 2,glycosylation site:N-linked (GlcNAc...),sequence conflict,sequence variant,topological domain:Cytoplasmic,topological domain:Extracellular,transmembrane region,
IRF2BP2	interferon regulatory factor 2 binding protein 2(IRF2BP2)	Homo sapiens				GO:0006351~transcription, DNA-templated,GO:0006355~regulation of transcription, DNA-templated,	GO:0005634~nucleus,GO:0005737~cytoplasm,	GO:0046872~metal ion binding,	IPR022750:Interferon regulatory factor 2-binding protein 1 & 2, zinc finger,					Acetylation,Activator,Alternative splicing,Complete proteome,Cytoplasm,Isopeptide bond,Metal-binding,Nucleus,Phosphoprotein,Polymorphism,Reference proteome,Repressor,Transcription,Transcription regulation,Ubl conjugation,Zinc,Zinc-finger,	chain:Interferon regulatory factor 2-binding protein 2,compositionally biased region:Pro-rich,modified residue,region of interest:Cys-rich,sequence conflict,sequence variant,splice variant,
IRAK4	interleukin 1 receptor associated kinase 4(IRAK4)	Homo sapiens				GO:0001816~cytokine production,GO:0002224~toll-like receptor signaling pathway,GO:0002446~neutrophil mediated immunity,GO:0002755~MyD88-dependent toll-like receptor signaling pathway,GO:0007165~signal transduction,GO:0007254~JNK cascade,GO:0019221~cytokine-mediated signaling pathway,GO:0034162~toll-like receptor 9 signaling pathway,GO:0043123~positive regulation of I-kappaB kinase/NF-kappaB signa…	GO:0005615~extracellular space,GO:0005622~intracellular,GO:0005634~nucleus,GO:0005737~cytoplasm,GO:0005829~cytosol,GO:0005886~plasma membrane,GO:0010008~endosome membrane,	GO:0000287~magnesium ion binding,GO:0004672~protein kinase activity,GO:0004674~protein serine/threonine kinase activity,GO:0005149~interleukin-1 receptor binding,GO:0005515~protein binding,GO:0005524~ATP binding,GO:0016301~kinase activity,	IPR000719:Protein kinase, catalytic domain,IPR001245:Serine-threonine/tyrosine-protein kinase catalytic domain,IPR011009:Protein kinase-like domain,IPR011029:Death-like domain,IPR017428:Interleukin-1 receptor-associated kinase 4,	hsa04064:NF-kappa B signaling pathway,hsa04620:Toll-like receptor signaling pathway,hsa04722:Neurotrophin signaling pathway,hsa05133:Pertussis,hsa05140:Leishmaniasis,hsa05142:Chagas disease (American trypanosomiasis),hsa05145:Toxoplasmosis,hsa05152:Tuberculosis,hsa05162:Measles,hsa05164:Influenza A,	607676~IRAK4 deficiency,610799~Invasive pneumococcal disease, recurrent isolated, 1,	PIRSF038189:interleukin-1 receptor-associated kinase 4,	SM00220:S_TKc,	3D-structure,Acetylation,Alternative splicing,ATP-binding,Complete proteome,Cytoplasm,Immunity,Innate immunity,Kinase,Magnesium,Nucleotide-binding,Phosphoprotein,Polymorphism,Proteomics identification,Receptor,Reference proteome,Serine/threonine-protein kinase,Transferase,	active site:Proton acceptor,binding site:ATP,chain:Interleukin-1 receptor-associated kinase 4,domain:Death,domain:Protein kinase,helix,modified residue,mutagenesis site,nucleotide phosphate-binding region:ATP,sequence conflict,sequence variant,strand,turn,
LUM	lumican(LUM)	Homo sapiens		h_slrpPathway:Small Leucine-rich Proteoglycan (SLRP) molecules,		GO:0007409~axonogenesis,GO:0007601~visual perception,GO:0014070~response to organic cyclic compound,GO:0018146~keratan sulfate biosynthetic process,GO:0030198~extracellular matrix organization,GO:0030199~collagen fibril organization,GO:0032914~positive regulation of transforming growth factor beta1 production,GO:0042340~keratan sulfate catabolic process,GO:0045944~positive regulation of transcrip…	GO:0005576~extracellular region,GO:0005578~proteinaceous extracellular matrix,GO:0005583~fibrillar collagen trimer,GO:0005615~extracellular space,GO:0005796~Golgi lumen,GO:0031012~extracellular matrix,GO:0043202~lysosomal lumen,GO:0070062~extracellular exosome,	GO:0005201~extracellular matrix structural constituent,GO:0005515~protein binding,GO:0005518~collagen binding,	IPR000372:Leucine-rich repeat-containing N-terminal,IPR001611:Leucine-rich repeat,IPR003591:Leucine-rich repeat, typical subtype,IPR027219:Lumican,	hsa05205:Proteoglycans in cancer,			SM00013:LRRNT,SM00369:LRR_TYP,	Complete proteome,Direct protein sequencing,Disulfide bond,Extracellular matrix,Glycoprotein,Leucine-rich repeat,Phosphoprotein,Polymorphism,Proteoglycan,Pyrrolidone carboxylic acid,Reference proteome,Repeat,Secreted,Signal,Sulfation,	chain:Lumican,compositionally biased region:Cys-rich,disulfide bond,glycosylation site:N-linked (GlcNAc...) (keratan sulfate),modified residue,repeat:LRR 1,repeat:LRR 10,repeat:LRR 11,repeat:LRR 12,repeat:LRR 2,repeat:LRR 3,repeat:LRR 4,repeat:LRR 5,repeat:LRR 6,repeat:LRR 7,repeat:LRR 8,repeat:LRR 9,sequence conflict,signal peptide,
MGAT4A	mannosyl (alpha-1,3-)-glycoprotein beta-1,4-N-acetylglucosaminyltransferase, isozyme A(MGAT4A)	Homo sapiens				GO:0005975~carbohydrate metabolic process,GO:0006491~N-glycan processing,	GO:0000139~Golgi membrane,GO:0016020~membrane,GO:0016021~integral component of membrane,GO:0070062~extracellular exosome,	GO:0008454~alpha-1,3-mannosylglycoprotein 4-beta-N-acetylglucosaminyltransferase activity,GO:0016758~transferase activity, transferring hexosyl groups,GO:0046872~metal ion binding,	IPR006759:Glycosyl transferase, family 54,	hsa00510:N-Glycan biosynthesis,hsa01100:Metabolic pathways,				Alternative splicing,Coiled coil,Complete proteome,Glycoprotein,Glycosyltransferase,Golgi apparatus,Membrane,Metal-binding,Phosphoprotein,Reference proteome,Secreted,Signal-anchor,Transferase,Transmembrane,Transmembrane helix,	chain:Alpha-1,3-mannosyl-glycoprotein 4-beta-N- acetylglucosaminyltransferase A,chain:Alpha-1,3-mannosyl-glycoprotein 4-beta-N- acetylglucosaminyltransferase A soluble form,glycosylation site:N-linked (GlcNAc...),topological domain:Cytoplasmic,topological domain:Lumenal,transmembrane region,
MGEA5	meningioma expressed antigen 5 (hyaluronidase)(MGEA5)	Homo sapiens				GO:0006044~N-acetylglucosamine metabolic process,GO:0006516~glycoprotein catabolic process,GO:0006517~protein deglycosylation,	GO:0005634~nucleus,GO:0005829~cytosol,GO:0016020~membrane,	GO:0004415~hyalurononglucosaminidase activity,GO:0016231~beta-N-acetylglucosaminidase activity,	IPR011496:Beta-N-acetylglucosaminidase,IPR016181:Acyl-CoA N-acyltransferase,IPR017853:Glycoside hydrolase, superfamily,	hsa04931:Insulin resistance,				3D-structure,Alternative splicing,Complete proteome,Cytoplasm,Glycosidase,Hydrolase,Nucleus,Phosphoprotein,Polymorphism,Proteomics identification,Reference proteome,	active site:Nucleophile; for O-GlcNAcase activity,active site:Proton donor; for O-GlcNAcase activity,chain:Bifunctional protein NCOAT,disulfide bond,modified residue,region of interest:Histone acetyltransferase activity,region of interest:Required for histone H4 binding,sequence variant,splice variant,
OR6C74	olfactory receptor family 6 subfamily C member 74(OR6C74)	Homo sapiens				GO:0007186~G-protein coupled receptor signaling pathway,GO:0050911~detection of chemical stimulus involved in sensory perception of smell,	GO:0005886~plasma membrane,GO:0016021~integral component of membrane,	GO:0004930~G-protein coupled receptor activity,GO:0004984~olfactory receptor activity,	IPR000276:G protein-coupled receptor, rhodopsin-like,IPR000725:Olfactory receptor,IPR017452:GPCR, rhodopsin-like, 7TM,	hsa04740:Olfactory transduction,				Cell membrane,Complete proteome,Disulfide bond,G-protein coupled receptor,Glycoprotein,Membrane,Olfaction,Polymorphism,Receptor,Reference proteome,Sensory transduction,Transducer,Transmembrane,Transmembrane helix,	chain:Olfactory receptor 6C74,disulfide bond,glycosylation site:N-linked (GlcNAc...),sequence variant,topological domain:Cytoplasmic,topological domain:Extracellular,transmembrane region,
OR8U1	olfactory receptor family 8 subfamily U member 1(OR8U1)	Homo sapiens				GO:0007186~G-protein coupled receptor signaling pathway,GO:0050911~detection of chemical stimulus involved in sensory perception of smell,	GO:0005886~plasma membrane,GO:0016021~integral component of membrane,	GO:0004930~G-protein coupled receptor activity,GO:0004984~olfactory receptor activity,GO:0005549~odorant binding,	IPR000276:G protein-coupled receptor, rhodopsin-like,IPR000725:Olfactory receptor,IPR017452:GPCR, rhodopsin-like, 7TM,	hsa04740:Olfactory transduction,				Cell membrane,Complete proteome,Disulfide bond,G-protein coupled receptor,Glycoprotein,Membrane,Olfaction,Polymorphism,Receptor,Reference proteome,Sensory transduction,Transducer,Transmembrane,Transmembrane helix,	chain:Olfactory receptor 8U1,chain:Olfactory receptor 8U8,chain:Olfactory receptor 8U9,disulfide bond,glycosylation site:N-linked (GlcNAc...),sequence variant,topological domain:Cytoplasmic,topological domain:Extracellular,transmembrane region,
PPT1	palmitoyl-protein thioesterase 1(PPT1)	Homo sapiens				GO:0002084~protein depalmitoylation,GO:0006898~receptor-mediated endocytosis,GO:0006907~pinocytosis,GO:0007042~lysosomal lumen acidification,GO:0007268~chemical synaptic transmission,GO:0007269~neurotransmitter secretion,GO:0007399~nervous system development,GO:0007420~brain development,GO:0007601~visual perception,GO:0007625~grooming behavior,GO:0008306~associative learning,GO:0008344~adult loco…	GO:0005576~extracellular region,GO:0005615~extracellular space,GO:0005634~nucleus,GO:0005764~lysosome,GO:0005794~Golgi apparatus,GO:0005829~cytosol,GO:0008021~synaptic vesicle,GO:0016020~membrane,GO:0030424~axon,GO:0030425~dendrite,GO:0043025~neuronal cell body,GO:0043202~lysosomal lumen,GO:0045121~membrane raft,GO:0070062~extracellular exosome,	GO:0005515~protein binding,GO:0008474~palmitoyl-(protein) hydrolase activity,GO:0016290~palmitoyl-CoA hydrolase activity,	IPR002472:Palmitoyl protein thioesterase,	hsa00062:Fatty acid elongation,hsa01100:Metabolic pathways,hsa01212:Fatty acid metabolism,hsa04142:Lysosome,	256730~Ceroid lipofuscinosis, neuronal, 1,			3D-structure,Alternative splicing,Complete proteome,Disease mutation,Disulfide bond,Glycoprotein,Hydrolase,Lysosome,Neurodegeneration,Neuronal ceroid lipofuscinosis,Polymorphism,Proteomics identification,Reference proteome,Secreted,Sensory transduction,Signal,Vision,	chain:Palmitoyl-protein thioesterase 1,disulfide bond,glycosylation site:N-linked (GlcNAc...),helix,sequence variant,signal peptide,strand,
PHYHIP	phytanoyl-CoA 2-hydroxylase interacting protein(PHYHIP)	Homo sapiens							IPR003961:Fibronectin, type III,IPR013783:Immunoglobulin-like fold,					Complete proteome,Glycoprotein,Polymorphism,Proteomics identification,Reference proteome,	chain:Phytanoyl-CoA hydroxylase-interacting protein,domain:Fibronectin type-III,glycosylation site:N-linked (GlcNAc...),sequence conflict,sequence variant,
PRKD2	protein kinase D2(PRKD2)	Homo sapiens				GO:0001525~angiogenesis,GO:0001938~positive regulation of endothelial cell proliferation,GO:0002250~adaptive immune response,GO:0006468~protein phosphorylation,GO:0007155~cell adhesion,GO:0008219~cell death,GO:0010595~positive regulation of endothelial cell migration,GO:0018105~peptidyl-serine phosphorylation,GO:0030949~positive regulation of vascular endothelial growth factor receptor signaling …	GO:0005622~intracellular,GO:0005634~nucleus,GO:0005654~nucleoplasm,GO:0005737~cytoplasm,GO:0005794~Golgi apparatus,GO:0005886~plasma membrane,	GO:0004672~protein kinase activity,GO:0004674~protein serine/threonine kinase activity,GO:0004697~protein kinase C activity,GO:0005515~protein binding,GO:0005524~ATP binding,GO:0046872~metal ion binding,	IPR000719:Protein kinase, catalytic domain,IPR001849:Pleckstrin homology domain,IPR002219:Protein kinase C-like, phorbol ester/diacylglycerol binding,IPR008271:Serine/threonine-protein kinase, active site,IPR011009:Protein kinase-like domain,IPR011993:Pleckstrin homology-like domain,IPR015727:Protein kinase C mu-related,IPR017441:Protein kinase, ATP binding site,IPR020454:Diacylglycerol/phorbol-e…	hsa04015:Rap1 signaling pathway,hsa04925:Aldosterone synthesis and secretion,		PIRSF000552:protein kinase C, mu/nu/D2 types,	SM00109:C1,SM00220:S_TKc,SM00233:PH,	3D-structure,Adaptive immunity,Alternative splicing,Angiogenesis,ATP-binding,Cell adhesion,Cell membrane,Complete proteome,Cytoplasm,Golgi apparatus,Immunity,Kinase,Magnesium,Membrane,Metal-binding,Nucleotide-binding,Nucleus,Phosphoprotein,Polymorphism,Proteomics identification,Reference proteome,Repeat,Serine/threonine-protein kinase,Transferase,Zinc,Zinc-finger,	active site:Proton acceptor,binding site:ATP,chain:Serine/threonine-protein kinase D2,domain:PH,domain:Protein kinase,helix,modified residue,mutagenesis site,nucleotide phosphate-binding region:ATP,sequence conflict,sequence variant,strand,turn,zinc finger region:Phorbol-ester/DAG-type 1,zinc finger region:Phorbol-ester/DAG-type 2,
PTPRN2	protein tyrosine phosphatase, receptor type N2(PTPRN2)	Homo sapiens				GO:0006470~protein dephosphorylation,GO:0006629~lipid metabolic process,GO:0007269~neurotransmitter secretion,GO:0034260~negative regulation of GTPase activity,GO:0035335~peptidyl-tyrosine dephosphorylation,GO:0035773~insulin secretion involved in cellular response to glucose stimulus,	GO:0005788~endoplasmic reticulum lumen,GO:0005887~integral component of plasma membrane,GO:0016021~integral component of membrane,GO:0030054~cell junction,GO:0030667~secretory granule membrane,GO:0030672~synaptic vesicle membrane,GO:0043195~terminal bouton,GO:0043235~receptor complex,	GO:0004725~protein tyrosine phosphatase activity,GO:0005001~transmembrane receptor protein tyrosine phosphatase activity,	IPR000242:Protein-tyrosine phosphatase, receptor/non-receptor type,IPR000387:Protein-tyrosine/Dual specificity phosphatase,IPR003595:Protein-tyrosine phosphatase, catalytic,IPR016130:Protein-tyrosine phosphatase, active site,IPR021613:Protein-tyrosine phosphatase receptor IA-2,	hsa04940:Type I diabetes mellitus,			SM00194:PTPc,SM00404:PTPc_motif,	3D-structure,Acetylation,Alternative splicing,Cell junction,Complete proteome,Cytoplasmic vesicle,Diabetes mellitus,Glycoprotein,Hydrolase,Lipid metabolism,Membrane,Phospholipid metabolism,Phosphoprotein,Polymorphism,Protein phosphatase,Proteomics identification,Receptor,Reference proteome,Signal,Synapse,Transmembrane,Transmembrane helix,	active site:Phosphocysteine intermediate,chain:Receptor-type tyrosine-protein phosphatase N2,domain:Tyrosine-protein phosphatase,glycosylation site:N-linked (GlcNAc...),helix,modified residue,mutagenesis site,sequence conflict,sequence variant,signal peptide,site:Cleavage,splice variant,strand,topological domain:Cytoplasmic,topological domain:Extracellular,transmembrane region,turn,
PCMTD2	protein-L-isoaspartate (D-aspartate) O-methyltransferase domain containing 2(PCMTD2)	Homo sapiens				GO:0006479~protein methylation,	GO:0005737~cytoplasm,	GO:0004719~protein-L-isoaspartate (D-aspartate) O-methyltransferase activity,	IPR000682:Protein-L-isoaspartate(D-aspartate) O-methyltransferase,					Alternative splicing,Complete proteome,Cytoplasm,Lipoprotein,Myristate,Proteomics identification,Reference proteome,	chain:Protein-L-isoaspartate O- methyltransferase domain-containing protein 2,compositionally biased region:Poly-Arg,lipid moiety-binding region:N-myristoyl glycine,sequence conflict,splice variant,
RPL10L	ribosomal protein L10 like(RPL10L)	Homo sapiens				GO:0000027~ribosomal large subunit assembly,GO:0006412~translation,GO:0007283~spermatogenesis,	GO:0005634~nucleus,GO:0005844~polysome,GO:0016020~membrane,GO:0022625~cytosolic large ribosomal subunit,	GO:0003735~structural constituent of ribosome,	IPR001197:Ribosomal protein L10e,IPR016180:Ribosomal protein L10e/L16,IPR018255:Ribosomal protein L10e, conserved site,	hsa03010:Ribosome,		PIRSF005590:ribosomal protein L10a/L10e types,		3D-structure,Complete proteome,Reference proteome,Ribonucleoprotein,Ribosomal protein,	chain:60S ribosomal protein L10-like,
RFWD3	ring finger and WD repeat domain 3(RFWD3)	Homo sapiens				GO:0006281~DNA repair,GO:0010212~response to ionizing radiation,GO:0016567~protein ubiquitination,GO:0031571~mitotic G1 DNA damage checkpoint,GO:2000001~regulation of DNA damage checkpoint,	GO:0005634~nucleus,GO:0005654~nucleoplasm,GO:0005737~cytoplasm,GO:0016605~PML body,GO:0035861~site of double-strand break,	GO:0002039~p53 binding,GO:0004842~ubiquitin-protein transferase activity,GO:0005515~protein binding,GO:0008270~zinc ion binding,GO:0016874~ligase activity,GO:0097371~MDM2/MDM4 family protein binding,	IPR001680:WD40 repeat,IPR001841:Zinc finger, RING-type,IPR013083:Zinc finger, RING/FYVE/PHD-type,IPR015943:WD40/YVTN repeat-like-containing domain,IPR017986:WD40-repeat-containing domain,				SM00184:RING,SM00320:WD40,	Coiled coil,Complete proteome,Cytoplasm,DNA damage,DNA repair,Ligase,Metal-binding,Nucleus,Phosphoprotein,Polymorphism,Reference proteome,Repeat,Ubl conjugation pathway,WD repeat,Zinc,Zinc-finger,	chain:RING finger and WD repeat domain- containing protein 3,modified residue,repeat:WD 1,repeat:WD 2,repeat:WD 3,sequence conflict,sequence variant,zinc finger region:RING-type; degenerate,
SCCPDH	saccharopine dehydrogenase (putative)(SCCPDH)	Homo sapiens				GO:0055114~oxidation-reduction process,	GO:0005634~nucleus,GO:0005739~mitochondrion,GO:0005811~lipid particle,GO:0016020~membrane,GO:0030496~midbody,	GO:0016491~oxidoreductase activity,	IPR005097:Saccharopine dehydrogenase / Homospermidine synthase,IPR016040:NAD(P)-binding domain,					Acetylation,Complete proteome,Direct protein sequencing,Oxidoreductase,Phosphoprotein,Polymorphism,Reference proteome,	chain:Probable saccharopine dehydrogenase,modified residue,sequence conflict,sequence variant,
SHOX	short stature homeobox(SHOX)	Homo sapiens				GO:0001501~skeletal system development,GO:0006355~regulation of transcription, DNA-templated,GO:0006366~transcription from RNA polymerase II promoter,	GO:0005634~nucleus,	GO:0003700~transcription factor activity, sequence-specific DNA binding,GO:0005515~protein binding,GO:0043565~sequence-specific DNA binding,	IPR000047:Helix-turn-helix motif,IPR001356:Homeodomain,IPR003654:OAR domain,IPR009057:Homeodomain-like,IPR017970:Homeobox, conserved site,		127300~Leri-Weill dyschondrosteosis,249700~Langer mesomelic dysplasia,300582~Short stature, idiopathic familial,		SM00389:HOX,	Activator,Alternative splicing,Complete proteome,Developmental protein,Disease mutation,DNA-binding,Dwarfism,Homeobox,Nucleus,Reference proteome,Transcription,Transcription regulation,	chain:Short stature homeobox protein,compositionally biased region:Poly-Ala,compositionally biased region:Poly-Gly,compositionally biased region:Poly-Pro,DNA-binding region:Homeobox,sequence variant,short sequence motif:OAR,short sequence motif:SH3-binding,splice variant,
SLC10A5	solute carrier family 10 member 5(SLC10A5)	Homo sapiens				GO:0006814~sodium ion transport,GO:0015721~bile acid and bile salt transport,GO:0055085~transmembrane transport,	GO:0005887~integral component of plasma membrane,	GO:0008508~bile acid:sodium symporter activity,	IPR002657:Bile acid:sodium symporter,					Complete proteome,Glycoprotein,Ion transport,Membrane,Polymorphism,Reference proteome,Signal,Sodium,Sodium transport,Symport,Transmembrane,Transmembrane helix,Transport,	chain:Sodium/bile acid cotransporter 5,glycosylation site:N-linked (GlcNAc...),sequence variant,signal peptide,topological domain:Cytoplasmic,topological domain:Extracellular,transmembrane region,
SF3B4	splicing factor 3b subunit 4(SF3B4)	Homo sapiens				GO:0000375~RNA splicing, via transesterification reactions,GO:0000398~mRNA splicing, via spliceosome,GO:0006397~mRNA processing,GO:0008380~RNA splicing,GO:0048026~positive regulation of mRNA splicing, via spliceosome,	GO:0005654~nucleoplasm,GO:0005681~spliceosomal complex,GO:0005689~U12-type spliceosomal complex,	GO:0000166~nucleotide binding,GO:0003676~nucleic acid binding,GO:0005515~protein binding,GO:0044822~poly(A) RNA binding,	IPR000504:RNA recognition motif domain,IPR012677:Nucleotide-binding, alpha-beta plait,	hsa03040:Spliceosome,	154400~Acrofacial dysostosis 1, Nager type,		SM00360:RRM,	3D-structure,Acetylation,Complete proteome,Direct protein sequencing,mRNA processing,mRNA splicing,Nucleus,Phosphoprotein,Proteomics identification,Reference proteome,Repeat,RNA-binding,Spliceosome,	chain:Splicing factor 3B subunit 4,compositionally biased region:Poly-Pro,domain:RRM 1,domain:RRM 2,helix,modified residue,strand,turn,
ZCCHC7	zinc finger CCHC-type containing 7(ZCCHC7)	Homo sapiens			Posttranslational modification, protein turnover, chaperones / Intracellular trafficking and secretion,		GO:0005730~nucleolus,GO:0005737~cytoplasm,	GO:0003676~nucleic acid binding,GO:0005515~protein binding,GO:0008270~zinc ion binding,GO:0044822~poly(A) RNA binding,	IPR001878:Zinc finger, CCHC-type,	hsa03018:RNA degradation,			SM00343:ZnF_C2HC,	Alternative splicing,Complete proteome,Isopeptide bond,Metal-binding,Nucleus,Phosphoprotein,Polymorphism,Proteomics identification,Reference proteome,Repeat,Ubl conjugation,Zinc,Zinc-finger,	chain:Zinc finger CCHC domain-containing protein 7,modified residue,sequence conflict,sequence variant,splice variant,zinc finger region:CCHC-type 1,zinc finger region:CCHC-type 2,zinc finger region:CCHC-type 3,zinc finger region:CCHC-type 4,
