# Supplementary material for: Dual genome-wide CRISPR knockout and CRISPR activation screens identify mechanisms that regulate the resistance to multiple ATR inhibitors
Source: PLoS Genet. 2020 Nov 2;16(11):e1009176. doi: 10.1371/journal.pgen.1009176 (PMC7660927; doi:10.1371/journal.pgen.1009176)
Supplement: S5 Table — (XLSX) [file pgen.1009176.s014.xlsx]

## Sheet: Figure 2C
GO TERM	Wnt Signaling Pathway (GO:0060071)	mRNA Splicing (GO:0000398)	Sister Chromatid Cohesion (GO:0007062)	DNA Replication (GO:0006260)	Translation Initiation (GO:0006413)	rRNA Processing (GO:0006364)	Viral Process (GO:0016032)	Response to Light Stimulus (GO:0009416)	Translation (GO:0006412)		DNA Repair (GO:0006281)	Translation (GO:0006412)
AZD6738	2.83	2.17	1.95	1.92	2.27	2.3	3.58	2.05	2.13		1.37	6.85
VE822	1.4	2.24	1.74	1.02	5.36	4.49	2.92	2.07	8		1.74	1.82
.

## Sheet: Figure 3A
VE822	plotted			AZD6738	plotted
Rank	LogP	Gene		Rank	LogP	Gene
1	-5.996	SPATA5L1		1	-5.878	ZCRB1
2	-5.381	KNTC1		2	-4.863	SOD2
3	-4.547	HECTD1		3	-4.849	MAD2L1
4	-4.373	EEF1B2		4	-4.794	LIAS
5	-4.23	MAP1S		5	-4.715	DIRAS2
6	-4.135	NCOR2		6	-4.482	FDPS
7	-4.123	GOLGA6A		7	-4.467	IFNGR2
8	-4.048	UHRF1		8	-4.338	CCDC51
9	-4.048	SOD2		9	-4.236	SNRPA1
10	-3.992	ACTR3		10	-4.23	BRD2
11	-3.98	C6orf201		11	-4.176	PSMA3
12	-3.959	HNRNPM		12	-4.053	MED12
13	-3.873	ZBTB5		13	-4.029	DAGLA
14	-3.869	PAIP2		14	-3.998	ZNF626
15	-3.831	TIPRL		15	-3.968	EIF4A1
16	-3.829	PDE12		16	-3.963	FAM122A
17	-3.829	ATP6V1A		17	-3.962	NOD1
18	-3.825	RPSA		18	-3.818	GNL3
19	-3.825	LUC7L3		19	-3.818	MIEF1
20	-3.825	RETSAT		20	-3.788	LUC7L3
21	-3.804	ECT2		21	-3.746	ZNF664
22	-3.79	UBR4		22	-3.679	IGF1R
23	-3.746	GNPNAT1		23	-3.639	EGR4
24	-3.699	CCNC		24	-3.639	ODF2L
25	-3.652	HAUS5		25	-3.633	EEF1B2
26	-3.583	PHB2		26	-3.513	DGCR8
27	-3.583	GPI		27	-3.513	PPP2R1A
28	-3.583	RNF20		28	-3.513	KNTC1
29	-3.503	RPS12		29	-3.503	EMC3
30	-3.488	MED12		30	-3.47	EIF4H
31	-3.467	FCGR1A		31	-3.465	CDK13
32	-3.453	TFEC		32	-3.429	MSC
33	-3.441	LIAS		33	-3.413	ARL4A
34	-3.406	BRD9		34	-3.348	NSA2
35	-3.402	ZNF320		35	-3.348	MALSU1
36	-3.351	RPL31		36	-3.348	MZT1
37	-3.338	MRPL2		37	-3.348	ATP6V1A
38	-3.331	KRTCAP2		38	-3.348	PGK1
39	-3.284	PSMG4		39	-3.348	RETSAT
40	-3.272	TEX26		40	-3.344	GATC
41	-3.267	DNM2		41	-3.327	CLUAP1
42	-3.264	TNPO3		42	-3.325	UCHL5
43	-3.255	G6PD		43	-3.324	HIGD2A
44	-3.24	TTC17		44	-3.309	OR4X2
45	-3.236	MRPL50		45	-3.307	SLC20A1
46	-3.229	ILF3		46	-3.286	CBX3
47	-3.199	RPA3		47	-3.243	HIST1H2BL
48	-3.169	KRTAP5-11		48	-3.209	PHLDB2
49	-3.154	GLE1		49	-3.202	SEC13
50	-3.146	GOLGA6C		50	-3.169	FAM187B
51	-3.131	HJURP		51	-3.169	ATP6V1C1
52	-3.131	UROD		52	-3.169	TFAM
53	-3.13	SAR1A		53	-3.156	EPS15L1
54	-3.105	KPTN		54	-3.146	IMPDH2
55	-3.092	AQP7		55	-3.111	H2AFB3
56	-3.077	POLD2		56	-3.105	RAB12
57	-3.077	ZNF2		57	-3.105	FOS
58	-3.072	DPH5		58	-3.105	PSMC3
59	-3.066	CCDC51		59	-3.085	WDR41
60	-3.05	LMAN2		60	-3.084	PLVAP
61	-3.045	DIRAS2		61	-3.082	MT3
62	-3.026	DUSP3		62	-3.049	MAP1S
63	-2.998	POLR2J3		63	-3.047	FAXDC2
64	-2.965	PHF21A		64	-3.047	COPS4
65	-2.965	CENPU		65	-3.047	PFN1
66	-2.965	YRDC		66	-3.047	DHX37
67	-2.965	DCAF15		67	-3.024	REEP1
68	-2.949	MSC		68	-3.011	RPL28
69	-2.947	DPH2		69	-3.004	CLTC
70	-2.945	OR4D6		70	-2.977	EIF3CL
71	-2.945	QRSL1		71	-2.976	PLAC9
72	-2.944	KIAA1429		72	-2.976	TYRP1
73	-2.93	EFCAB2		73	-2.959	CAMK2G
74	-2.901	SUPT5H		74	-2.944	DDX42
75	-2.898	ADGRE5		75	-2.939	ARHGAP29
76	-2.895	MALSU1		76	-2.937	WDTC1
77	-2.895	ARL2BP		77	-2.937	EXOSC9
78	-2.895	PSMC3		78	-2.927	MEPCE
79	-2.895	MYH7B		79	-2.921	MYBL2
80	-2.895	DHX37		80	-2.909	NOL9
81	-2.895	SRSF7		81	-2.902	ARL2BP
82	-2.895	RTN4IP1		82	-2.901	POLR2J3
83	-2.895	ZCRB1		83	-2.9	UBXN4
84	-2.895	TAF1A		84	-2.899	GPSM2
85	-2.895	GINS1		85	-2.897	CDK2
86	-2.894	IFNGR2		86	-2.888	BTAF1
87	-2.884	CPSF2		87	-2.876	MOB4
88	-2.884	SMDT1		88	-2.868	YPEL5
89	-2.883	H2AFB3		89	-2.864	CRABP2
90	-2.882	C8orf33		90	-2.85	ARHGEF37
91	-2.863	DDX39A		91	-2.848	LMAN2
92	-2.857	RANBP9		92	-2.845	OR2T27
93	-2.857	PLAC9		93	-2.833	BAX
94	-2.857	BRWD3		94	-2.827	BARHL1
95	-2.853	PRAMEF17		95	-2.818	NDUFB8
96	-2.853	UCP3		96	-2.812	TTK
97	-2.84	SRPRB		97	-2.804	QRICH1
98	-2.836	BCAS1		98	-2.785	NDUFC1
99	-2.827	KIAA1143		99	-2.785	MCTP1
100	-2.826	HNRNPF		100	-2.785	TELO2
101	-2.826	BRD2		101	-2.777	ZNF20
102	-2.819	PSMB1		102	-2.776	MAP1A
103	-2.804	ZC2HC1A		103	-2.771	LIG4
104	-2.796	RPLP1		104	-2.766	CUL1
105	-2.78	POLG		105	-2.756	AP1S1
106	-2.776	IGF1R		106	-2.746	ETHE1
107	-2.776	RPL7A		107	-2.737	MRPL50
108	-2.772	DNAJC2		108	-2.737	USP17L30
109	-2.771	NR2C2AP		109	-2.733	SRBD1
110	-2.765	NSUN2		110	-2.725	PASD1
111	-2.763	SLC35C1		111	-2.722	CMTR1
112	-2.762	HIST1H3F		112	-2.722	PSMC6
113	-2.758	AKAP9		113	-2.722	FAM25C
114	-2.748	RNF148		114	-2.722	USP17L26
115	-2.736	YAP1		115	-2.717	KLHDC7B
116	-2.726	TRIT1		116	-2.713	PIGY
117	-2.725	C3orf18		117	-2.711	CRNKL1
118	-2.721	CD34		118	-2.702	EID2
119	-2.707	DCUN1D1		119	-2.688	APAF1
120	-2.707	USP17L25		120	-2.685	TARDBP
121	-2.702	ALG12		121	-2.685	MAX
122	-2.693	SLC20A1		122	-2.684	PDXK
123	-2.69	WASH1		123	-2.68	ABCG2
124	-2.69	SLC35G3		124	-2.679	KDM1A
125	-2.69	DARS		125	-2.675	SLC39A10
126	-2.69	S100A7A		126	-2.674	IFIT3
127	-2.69	EXD3		127	-2.671	TRAF2
128	-2.69	AAAS		128	-2.664	MGAT4B
129	-2.679	INTS1		129	-2.66	ZBTB11
130	-2.673	ZNF107		130	-2.659	ABCF1
131	-2.667	ARPC2		131	-2.659	TECTB
132	-2.664	HK2		132	-2.657	PHB2
133	-2.664	YPEL5		133	-2.655	LAMP3
134	-2.649	ASB6		134	-2.648	PPAP2A
135	-2.649	CCDC115		135	-2.642	ZNF512
136	-2.644	TCF19		136	-2.638	TMEM147
137	-2.632	KCNG3		137	-2.636	LNPEP
138	-2.628	ELAC2		138	-2.636	KRTAP5-11
139	-2.625	RHBDD2		139	-2.635	F5
140	-2.624	SLFNL1		140	-2.626	AMY1C
141	-2.624	GTF2A2		141	-2.619	AMPH
142	-2.62	GPIHBP1		142	-2.619	NHLRC2
143	-2.617	CLCN4		143	-2.619	OR51I1
144	-2.611	NONO		144	-2.619	VWA9
145	-2.608	B4GALT7		145	-2.616	POLH
146	-2.602	CIDEC		146	-2.616	HOMER2
147	-2.602	CDC25B		147	-2.615	OSGIN1
148	-2.594	E2F1		148	-2.609	MRPS25
149	-2.594	UQCRB		149	-2.609	SURF6
150	-2.594	CTU1		150	-2.597	VPS37B
151	-2.589	MROH1		151	-2.596	L3MBTL4
152	-2.583	DNTTIP1		152	-2.583	C3orf67
153	-2.577	GALT		153	-2.58	GPR89B
154	-2.577	TAF10		154	-2.58	SAYSD1
155	-2.577	FZD7		155	-2.579	ALDOA
156	-2.573	RNASEH1		156	-2.575	XRCC2
157	-2.563	NOP2		157	-2.568	MRPS22
158	-2.558	C1orf27		158	-2.562	C19orf53
159	-2.556	PLEC		159	-2.562	CYP2S1
160	-2.551	STK40		160	-2.559	NEO1
161	-2.55	IL17RD		161	-2.556	TRAF3IP1
162	-2.546	SPDYE2B		162	-2.543	STRC
163	-2.539	HMBS		163	-2.542	SEC61B
164	-2.538	MRPS17		164	-2.535	TFEC
165	-2.53	AGO2		165	-2.53	TGFBR1
166	-2.526	GOLGA8J		166	-2.518	MARS
167	-2.525	SLC22A9		167	-2.514	ST8SIA4
168	-2.518	ADGRL2		168	-2.503	OCRL
169	-2.518	DMAP1		169	-2.491	C11orf74
170	-2.506	MRPL3		170	-2.484	RAD50
171	-2.482	OPN4		171	-2.484	USP1
172	-2.478	RPL28		172	-2.483	MTG2
173	-2.478	VPRBP		173	-2.483	C3orf70
174	-2.467	WBP4		174	-2.483	LRP1
175	-2.467	MYBL2		175	-2.483	IL17RD
176	-2.467	SEC13		176	-2.482	GATA1
177	-2.467	UGP2		177	-2.48	CNOT1
178	-2.464	PPP1R35		178	-2.479	IPO11
179	-2.463	RBCK1		179	-2.462	AHSG
180	-2.455	DDB1		180	-2.462	MPP6
181	-2.454	RPS21		181	-2.462	REG4
182	-2.452	FADD		182	-2.462	GAL3ST3
183	-2.447	ITM2B		183	-2.461	SLC35A1
184	-2.445	PDP1		184	-2.46	UGT3A1
185	-2.445	C2orf83		185	-2.456	CDIPT
186	-2.444	TARDBP		186	-2.456	ZNF785
187	-2.442	MRGBP		187	-2.456	RPL36
188	-2.438	OR10G4		188	-2.456	AMD1
189	-2.437	LARS		189	-2.456	CCAR1
190	-2.429	RPS5		190	-2.456	PHF12
191	-2.425	RPTOR		191	-2.456	ATP8B4
192	-2.424	FAM151A		192	-2.45	OPN4
193	-2.422	FAM231A		193	-2.445	TMEM86A
194	-2.418	MFSD5		194	-2.445	OR8J3
195	-2.416	FAM120C		195	-2.442	TTLL12
196	-2.412	MRPS23		196	-2.432	PRPF4
197	-2.412	TPP2		197	-2.431	MAP1LC3A
198	-2.412	FBF1		198	-2.431	NCOR2
199	-2.406	VPS37B		199	-2.428	ITGB7
200	-2.401	SLC25A2		200	-2.426	CYLC2
201	-2.401	APOBEC3B		201	-2.425	RBM25
202	-2.398	NOD1		202	-2.425	EAF1
203	-2.389	AP1S1		203	-2.425	NAE1
204	-2.389	GANAB		204	-2.421	POLR3A
205	-2.389	FAM200B		205	-2.421	LSG1
206	-2.389	OR2T27		206	-2.421	BUB1B
207	-2.384	PCSK7		207	-2.421	LTV1
208	-2.383	PET117		208	-2.418	SYT8
209	-2.383	ISCA2		209	-2.416	POP7
210	-2.383	EXOSC2		210	-2.415	C15orf52
211	-2.383	GTPBP4		211	-2.41	IRS2
212	-2.383	NUP43		212	-2.407	GTF2H3
213	-2.383	ATP6V1C1		213	-2.405	HDAC8
214	-2.383	IPO9		214	-2.401	C3orf18
215	-2.383	WDR18		215	-2.4	GNG5
216	-2.383	RPS15		216	-2.387	SYT9
217	-2.38	ABLIM1		217	-2.379	GRIP1
218	-2.38	TAF1C		218	-2.374	ACTR3
219	-2.379	PLVAP		219	-2.374	NR2C2AP
220	-2.377	CABP4		220	-2.374	C19orf47
221	-2.377	STARD5		221	-2.374	CRYGA
222	-2.376	NEURL4		222	-2.374	HNRNPM
223	-2.371	FAM60A		223	-2.374	UCP3
224	-2.358	NARFL		224	-2.374	CCNC
225	-2.354	KIAA1033		225	-2.373	ZNF154
226	-2.35	ZBTB17		226	-2.371	MRPL24
227	-2.348	MAP3K8		227	-2.37	GDF2
228	-2.348	TTLL6		228	-2.37	PRRG1
229	-2.345	ZNF676		229	-2.364	TAF4B
230	-2.342	FBXL15		230	-2.363	COMMD5
231	-2.335	C6orf52		231	-2.358	MRPL2
232	-2.332	VN1R2		232	-2.357	ZBED6
233	-2.332	ZNF224		233	-2.357	NIT2
234	-2.331	PSG8		234	-2.356	DDX20
235	-2.331	IPO11		235	-2.356	NELFCD
236	-2.327	CAMK2G		236	-2.35	TFDP1
237	-2.326	INF2		237	-2.35	PLEKHF2
238	-2.32	IMPDH2		238	-2.342	RSF1
239	-2.319	GRASP		239	-2.342	ZNF649
240	-2.319	ETHE1		240	-2.336	WDR36
241	-2.313	SNAPC1		241	-2.335	FADS3
242	-2.311	TNPO1		242	-2.331	PRAMEF8
243	-2.306	SLC27A5		243	-2.323	NUTF2
244	-2.305	SMIM2		244	-2.323	CTSH
245	-2.299	FOXP2		245	-2.323	KLHL17
246	-2.299	CRIPT		246	-2.32	AKAP9
247	-2.298	TNFRSF21		247	-2.32	TXLNA
248	-2.296	2018-09-05		248	-2.32	UTP6
249	-2.295	ZNF785		249	-2.318	TEX26
250	-2.295	SRSF11		250	-2.318	SLMO2
251	-2.282	EARS2		251	-2.318	POTEF
252	-2.282	ADHFE1		252	-2.318	SPATA5L1
253	-2.282	UFC1		253	-2.318	BUD31
254	-2.282	SF1		254	-2.316	GFER
255	-2.282	CDC123		255	-2.315	U2AF1L4
256	-2.281	ZNF649		256	-2.31	CUL2
257	-2.279	CDY2B		257	-2.309	RAPGEF6
258	-2.279	DCLRE1B		258	-2.305	MAP3K11
259	-2.279	MED7		259	-2.304	NSUN2
260	-2.278	SUOX		260	-2.304	EPC1
261	-2.276	OR8J3		261	-2.304	ADGRE5
262	-2.273	TTLL12		262	-2.302	AHNAK2
263	-2.273	PTPN6		263	-2.301	ATP10B
264	-2.273	SUCLG1		264	-2.299	UHRF1
265	-2.27	NHP2L1		265	-2.299	S100A7L2
266	-2.269	TEX40		266	-2.299	PRKRA
267	-2.269	KRT37		267	-2.288	SLC35D1
268	-2.265	MAMDC4		268	-2.288	PGP
269	-2.262	CACNA1G		269	-2.286	PIGF
270	-2.261	MRPS34		270	-2.284	BTF3L4
271	-2.259	MTO1		271	-2.282	C8orf44
272	-2.259	SALL3		272	-2.278	TNFRSF13C
273	-2.251	USP54		273	-2.277	PHF21A
274	-2.246	FIGNL1		274	-2.277	SCN3B
275	-2.243	GLRA2		275	-2.277	FKBP10
276	-2.238	CLCC1		276	-2.277	ZIC2
277	-2.238	MASP1		277	-2.274	CTAGE15
278	-2.238	QDPR		278	-2.271	GH2
279	-2.238	POTEF		279	-2.27	C11orf80
280	-2.237	EPS15L1		280	-2.265	NXPE3
281	-2.227	NDUFA3		281	-2.264	SAT1
282	-2.226	ACP2		282	-2.264	RBM42
283	-2.225	ITGB7		283	-2.262	ALG9
284	-2.222	ECD		284	-2.26	ZNF398
285	-2.222	MS4A8		285	-2.258	MYH7B
286	-2.222	MTG1		286	-2.248	CAMSAP3
287	-2.221	ZWILCH		287	-2.246	SQRDL
288	-2.217	UBXN6		288	-2.245	TLK2
289	-2.217	PLA2G10		289	-2.244	PATZ1
290	-2.215	SMS		290	-2.241	GOLGA8R
291	-2.214	PNKP		291	-2.237	FCGR1A
292	-2.212	GPSM2		292	-2.237	TMOD2
293	-2.212	MAP3K7		293	-2.235	ACTBL2
294	-2.21	HEY2		294	-2.235	DCUN1D1
295	-2.21	TMCO4		295	-2.234	RNASEH1
296	-2.205	STRC		296	-2.229	NRXN3
297	-2.204	CAPG		297	-2.227	GOLGA6D
298	-2.199	OR4X2		298	-2.224	WNK1
299	-2.197	C10orf90		299	-2.222	UROD
300	-2.197	KIAA1919		300	-2.217	PPFIA2
301	-2.19	RNF149		301	-2.214	MEAF6
302	-2.189	MRPL22		302	-2.207	TRRAP
303	-2.185	NSG1		303	-2.205	SNX5
304	-2.178	ANKRD17		304	-2.202	RBM28
305	-2.177	CHMP2A		305	-2.202	ARHGEF39
306	-2.173	PRKCDBP		306	-2.199	ARL3
307	-2.173	CSNK1D		307	-2.198	NDUFS8
308	-2.171	ADPRHL1		308	-2.195	DUT
309	-2.166	NPPB		309	-2.184	AQP7
310	-2.166	RANBP1		310	-2.182	NPIPB6
311	-2.165	PSMD1		311	-2.181	CCDC169-SOHLH2
312	-2.161	RPL41		312	-2.181	C5orf24
313	-2.151	SIN3A		313	-2.181	LYPD2
314	-2.151	PKN3		314	-2.181	METTL21C
315	-2.149	TUBD1		315	-2.181	OR10G8
316	-2.148	CBWD2		316	-2.181	HYPK
317	-2.148	LOC286238		317	-2.181	TNFAIP8
318	-2.144	JMJD1C		318	-2.181	HNRNPL
319	-2.144	PDDC1		319	-2.181	ATP6V0C
320	-2.143	KLHL17		320	-2.181	RRP1
321	-2.143	CLEC7A		321	-2.179	SUPT6H
322	-2.142	ATP8B4		322	-2.175	EDEM2
323	-2.138	CDC6		323	-2.175	EIF2A
324	-2.127	STAT3		324	-2.163	KIAA2018
325	-2.125	SLC35D3		325	-2.161	EIF3B
326	-2.119	PPP2CA		326	-2.155	LOC102723859
327	-2.118	MAN2B2		327	-2.155	DIS3L
328	-2.11	ARAP3		328	-2.155	ASNS
329	-2.105	RAB11FIP1		329	-2.155	SRPRB
330	-2.098	SUSD6		330	-2.155	NXN
331	-2.094	RBM33		331	-2.155	TOP1
332	-2.091	DUSP13		332	-2.155	VDAC3
333	-2.086	RCC1		333	-2.155	INTS4
334	-2.082	ARID5A		334	-2.155	LEMD1
335	-2.082	EIF4B		335	-2.154	POP4
336	-2.082	RRP12		336	-2.153	FAM151A
337	-2.082	SMG5		337	-2.151	PDE6G
338	-2.082	TMEM59L		338	-2.151	TUFT1
339	-2.082	ANAPC13		339	-2.145	DDX39A
340	-2.082	FOXRED1		340	-2.143	KIAA1143
341	-2.082	CWC22		341	-2.14	CACNA1G
342	-2.077	BUB1B		342	-2.139	GANAB
343	-2.071	CLDN25		343	-2.133	PLA2G4B
344	-2.06	ERCC3		344	-2.132	TMEM119
345	-2.06	MARS		345	-2.129	HNRNPF
346	-2.06	RNF130		346	-2.121	GABRR2
347	-2.06	ANKRD7		347	-2.12	SPDYC
348	-2.06	TAZ		348	-2.118	ULK4
349	-2.06	WARS		349	-2.117	ASIP
350	-2.057	GGCX		350	-2.117	TIPIN
351	-2.057	RNH1		351	-2.113	ZDHHC18
352	-2.057	RPS16		352	-2.111	BRWD3
353	-2.057	SOX12		353	-2.106	RAB40B
354	-2.057	MYL10		354	-2.106	SIN3A
355	-2.056	EFNA3		355	-2.106	MCM2
356	-2.056	SRBD1		356	-2.106	RBMS2
357	-2.053	C9orf9		357	-2.1	HADHA
358	-2.051	PNLIP		358	-2.098	CHIC1
359	-2.05	NEDD1		359	-2.097	DNM2
360	-2.05	DNAJC16		360	-2.093	TTLL6
361	-2.05	PFN1		361	-2.092	AP3S2
362	-2.049	PITPNM2		362	-2.091	TSPAN18
363	-2.046	CARM1		363	-2.089	TIA1
364	-2.041	RPS28		364	-2.086	PLXNA4
365	-2.041	FAM25C		365	-2.078	CENPE
366	-2.04	ASB13		366	-2.078	MLLT11
367	-2.031	EGFL6		367	-2.078	COL6A3
368	-2.031	NDUFB8		368	-2.078	ITPRIPL2
369	-2.03	FICD		369	-2.078	FREM3
370	-2.028	HES6		370	-2.078	DNA2
371	-2.027	TUBGCP3		371	-2.078	NUP205
372	-2.027	POLG2		372	-2.078	GTPBP4
373	-2.027	MGAT4B		373	-2.078	CLEC4E
374	-2.027	DHFR		374	-2.078	SLC25A5
375	-2.027	ORAOV1		375	-2.078	PDDC1
376	-2.027	RWDD3		376	-2.078	ATP5G1
377	-2.027	ZNF615		377	-2.078	SMEK1
378	-2.027	ALG6		378	-2.078	PSMB4
379	-2.027	HARS		379	-2.078	EEFSEC
380	-2.027	LRRC37A3		380	-2.078	RPLP0
381	-2.027	C20orf202		381	-2.078	RPS15
382	-2.027	ASNS		382	-2.078	METTL16
383	-2.027	CRNKL1		383	-2.078	CCNA2
384	-2.027	PDPR		384	-2.078	TAF1C
385	-2.027	CAMSAP3		385	-2.078	BUB3
386	-2.027	TKT		386	-2.078	C14orf2
387	-2.026	MOB3A		387	-2.078	KIF20B
388	-2.026	REG4		388	-2.076	HK2
389	-2.016	PCDH18		389	-2.076	MCUR1
390	-2.009	HMGCS2		390	-2.075	HSD17B12
391	-2.006	NGLY1		391	-2.073	NAA30
392	-2.003	PCBP2		392	-2.073	PRKRIR
393	-2.001	CATSPER1		393	-2.073	IPPK
394	-1.994	LYPD2		394	-2.073	MLLT10
395	-1.994	TEX43		395	-2.07	SH3TC1
396	-1.994	SKIV2L		396	-2.069	CRP
397	-1.994	TRAF2		397	-2.069	KCNA6
398	-1.994	INTS4		398	-2.067	C20orf96
399	-1.993	DCAF4L2		399	-2.066	LAMTOR2
400	-1.988	DLX1		400	-2.065	QRICH2
401	-1.988	SCG2		401	-2.065	RIPK1
402	-1.985	NHLRC2		402	-2.064	C5orf49
403	-1.981	TRAPPC5		403	-2.064	XRCC6
404	-1.981	FITM1		404	-2.064	SMIM4
405	-1.981	ACTN4		405	-2.064	PSMD7
406	-1.98	BRAF		406	-2.063	KCNT2
407	-1.979	MAU2		407	-2.06	HEY2
408	-1.978	FRMD8		408	-2.06	ENOPH1
409	-1.977	CT45A3		409	-2.055	CLTA
410	-1.973	NUP205		410	-2.052	2018-09-05
411	-1.973	DHX29		411	-2.052	SLC25A31
412	-1.972	CTSH		412	-2.049	DPH2
413	-1.972	MRPS22		413	-2.049	FOLH1
414	-1.972	TYRP1		414	-2.049	SERBP1
415	-1.971	SPDYE3		415	-2.049	CPSF3
416	-1.97	GOLGA6L1		416	-2.049	RBL1
417	-1.969	MAGOHB		417	-2.048	MLH3
418	-1.968	PTGES3L		418	-2.047	GC
419	-1.968	PGLYRP4		419	-2.046	FUS
420	-1.968	BRIP1		420	-2.042	SND1
421	-1.965	KTI12		421	-2.042	SPATC1L
422	-1.965	FOSB		422	-2.041	SYT1
423	-1.963	STAU2		423	-2.041	SLC25A2
424	-1.961	LFNG		424	-2.041	SLC35E2
425	-1.956	CELA2A		425	-2.04	DNTTIP1
426	-1.951	COL6A3		426	-2.04	ESF1
427	-1.951	MAP3K11		427	-2.037	NISCH
428	-1.951	ZFX		428	-2.035	FZD7
429	-1.945	VPS53		429	-2.032	PLEC
430	-1.944	EFEMP1		430	-2.032	RYR1
431	-1.941	OR1B1		431	-2.03	ENY2
432	-1.939	ZRANB1		432	-2.03	UTP23
433	-1.939	RHOXF2		433	-2.029	PPP1R18
434	-1.938	PEBP4		434	-2.026	NKX2-4
435	-1.938	FOS		435	-2.025	MYC
436	-1.937	CHERP		436	-2.023	MRPS6
437	-1.937	DDX20		437	-2.022	LCE2B
438	-1.937	TESC		438	-2.022	PKN3
439	-1.937	LINGO3		439	-2.022	PGA5
440	-1.937	PIGY		440	-2.022	CDK10
441	-1.932	GOLGA8O		441	-2.021	SDC4
442	-1.926	SP140		442	-2.02	UTS2
443	-1.925	GJB1		443	-2.019	BOD1L1
444	-1.925	ST18		444	-2.019	ZNF615
445	-1.922	CTAGE15		445	-2.019	GTF2E2
446	-1.922	GGACT		446	-2.019	NDUFA2
447	-1.921	C7orf34		447	-2.019	TARS2
448	-1.921	DDX60		448	-2.015	C20orf202
449	-1.918	PRPH2		449	-2.015	CALY
450	-1.917	LZTR1		450	-2.015	VBP1
451	-1.913	COLEC10		451	-2.015	KRTAP17-1
452	-1.911	WDR36		452	-2.008	RAD51D
453	-1.911	ABHD5		453	-2.007	MASP1
454	-1.911	CTTNBP2		454	-2.006	FAM200B
455	-1.911	TELO2		455	-2.004	ZUFSP
456	-1.908	RAD50		456	-2.003	PRDM10
457	-1.908	F2RL2		457	-1.999	MORN1
458	-1.907	ANKLE1		458	-1.998	DUSP13
459	-1.906	CLDN14		459	-1.998	MREG
460	-1.906	MRPL49		460	-1.995	NABP1
461	-1.904	ZASP		461	-1.99	LDLRAD3
462	-1.903	PLA2G2E		462	-1.99	MON1A
463	-1.902	FBXO42		463	-1.987	ATXN7L2
464	-1.901	RRM2B		464	-1.987	GHITM
465	-1.898	MCUR1		465	-1.987	GLE1
466	-1.893	S100A7L2		466	-1.986	SPDYE2B
467	-1.89	TVP23A		467	-1.986	FAM200A
468	-1.888	USP17L22		468	-1.986	MRPL12
469	-1.888	ZNF511		469	-1.98	ANKLE1
470	-1.888	TRIM14		470	-1.98	ST13
471	-1.887	E4F1		471	-1.98	SCUBE1
472	-1.887	OR5L1		472	-1.979	POLG
473	-1.887	PDLIM3		473	-1.972	DDAH1
474	-1.887	TOR2A		474	-1.972	TSSK6
475	-1.887	CHST1		475	-1.964	EGFL6
476	-1.887	URB1		476	-1.964	FAM169A
477	-1.885	WNT10B		477	-1.964	SOX12
478	-1.884	TAF5		478	-1.964	SRSF9
479	-1.883	PLCB1		479	-1.963	MYBPHL
480	-1.88	CBWD3		480	-1.963	SHCBP1
481	-1.88	CAV3		481	-1.963	AAAS
482	-1.88	PLXNA4		482	-1.96	CEP162
483	-1.879	VSNL1		483	-1.954	SMG5
484	-1.878	PDCL2		484	-1.953	WBP4
485	-1.878	ZNF345		485	-1.95	PDP1
486	-1.878	L3MBTL4		486	-1.95	ELOVL7
487	-1.877	CNPPD1		487	-1.949	DSC3
488	-1.877	TMEM140		488	-1.947	C11orf85
489	-1.877	BTBD10		489	-1.947	PRICKLE4
490	-1.875	AMY1C		490	-1.947	RNF181
491	-1.875	PTK6		491	-1.934	CCDC88B
492	-1.874	DIABLO		492	-1.934	TUBD1
493	-1.874	CAMK1		493	-1.933	ALG3
494	-1.869	ALG1		494	-1.93	SUPT5H
495	-1.869	CPNE6		495	-1.93	JOSD1
496	-1.867	SRD5A3		496	-1.929	USP9X
497	-1.866	WDR26		497	-1.929	ZBTB5
498	-1.865	EML6		498	-1.924	ZWILCH
499	-1.865	SCO1		499	-1.916	PPP1R9A
500	-1.865	SSRP1		500	-1.915	DRAP1
501	-1.864	LDLRAD2		501	-1.912	KRCC1
502	-1.86	FBL		502	-1.908	ZWINT
503	-1.86	XKRY		503	-1.906	SUCNR1
504	-1.859	AAED1		504	-1.897	RNF217
505	-1.858	BTF3L4		505	-1.894	DEFB106A
506	-1.856	TCTA		506	-1.891	ITM2B
507	-1.853	NRBP1		507	-1.882	CTU2
508	-1.847	WBSCR16		508	-1.882	ACHE
509	-1.846	MYO6		509	-1.882	ATR
510	-1.845	FIBIN		510	-1.88	NADK2
511	-1.845	KRTAP2-2		511	-1.88	THAP6
512	-1.842	TPX2		512	-1.88	SEC61G
513	-1.842	DDAH1		513	-1.88	GRM4
514	-1.842	KIF1BP		514	-1.88	SPDYE2
515	-1.842	NPIPA2		515	-1.88	NONO
516	-1.842	HIST2H2AC		516	-1.88	TRPM7
517	-1.841	DIS3L		517	-1.88	RPS20
518	-1.841	FOLH1		518	-1.88	TANGO6
519	-1.841	TRAF3IP1		519	-1.88	GFI1B
520	-1.841	OR51Q1		520	-1.88	PARG
521	-1.841	INTS8		521	-1.875	WASH1
522	-1.841	IGFLR1		522	-1.875	KBTBD4
523	-1.84	MAK16		523	-1.875	RNF130
524	-1.836	HOMER2		524	-1.875	RIC1
525	-1.832	UCN3		525	-1.874	BNIP3
526	-1.83	C20orf96		526	-1.873	ACTR2
527	-1.83	MST1R		527	-1.873	CDKN2C
528	-1.828	OR13J1		528	-1.873	PDAP1
529	-1.828	HEMK1		529	-1.873	CATSPER1
530	-1.826	PRKRIP1		530	-1.873	ADH4
531	-1.825	NADK2		531	-1.873	OTUD7A
532	-1.825	EYA2		532	-1.873	KRTCAP2
533	-1.823	SSX1		533	-1.873	ANP32D
534	-1.822	SMIM14		534	-1.873	TNPO3
535	-1.82	AASDH		535	-1.873	ANAPC13
536	-1.82	MT3		536	-1.873	TCTN3
537	-1.818	PSMF1		537	-1.873	POLD2
538	-1.808	PDCD7		538	-1.873	SOBP
539	-1.807	PPP1R15A		539	-1.873	QRSL1
540	-1.807	PRDM12		540	-1.873	TMEM30A
541	-1.807	VCL		541	-1.873	RAD51C
542	-1.807	CCDC82		542	-1.873	RPL31
543	-1.806	ZNF865		543	-1.873	MCMBP
544	-1.805	PKHD1		544	-1.873	IPO13
545	-1.805	CCDC168		545	-1.873	MED24
546	-1.805	TAF4B		546	-1.872	PURA
547	-1.803	DPPA2		547	-1.871	SETD2
548	-1.801	CHUK		548	-1.87	PDE12
549	-1.801	ELK1		549	-1.868	SERPINI1
550	-1.801	PELP1		550	-1.866	HECTD1
551	-1.801	ARMCX3		551	-1.865	DEFB104B
552	-1.801	ESF1		552	-1.865	SF1
553	-1.801	ATP6V0C		553	-1.862	TTC23
554	-1.801	FAM46A		554	-1.861	CBWD2
555	-1.801	CFC1		555	-1.861	AP2B1
556	-1.801	RUVBL1		556	-1.861	WAPAL
557	-1.8	C17orf107		557	-1.861	SNAI3
558	-1.8	PANX1		558	-1.861	HIF1AN
559	-1.797	MYBBP1A		559	-1.861	SNRPB
560	-1.796	TNNC1		560	-1.86	C20orf173
561	-1.794	AK5		561	-1.86	ING3
562	-1.794	ARHGEF28		562	-1.859	PCDH18
563	-1.793	HAPLN4		563	-1.853	ZNF345
564	-1.792	SLC26A6		564	-1.851	CHRNB4
565	-1.786	CTSD		565	-1.848	FLOT2
566	-1.783	PRAMEF8		566	-1.847	CASP3
567	-1.783	C7orf49		567	-1.841	CYGB
568	-1.779	ZBED6		568	-1.841	ABCC6
569	-1.779	ZEB1		569	-1.839	PHC1
570	-1.779	YARS		570	-1.839	RARS
571	-1.777	EIF2S3		571	-1.839	NUTM2A
572	-1.777	SAPCD2		572	-1.839	ZNF207
573	-1.776	PCDH10		573	-1.837	FXYD5
574	-1.775	GOLGA6L4		574	-1.836	REEP2
575	-1.774	GTF2H3		575	-1.835	HID1
576	-1.774	HNRNPA2B1		576	-1.833	CYP1B1
577	-1.774	ARHGDIA		577	-1.833	TEAD1
578	-1.774	TEX10		578	-1.822	CCDC144A
579	-1.774	VDAC3		579	-1.82	EXD3
580	-1.774	EFTUD2		580	-1.82	SPI1
581	-1.772	COX6A2		581	-1.82	STK17A
582	-1.772	LPL		582	-1.82	GPR37L1
583	-1.772	FAM86C1		583	-1.816	USP17L22
584	-1.772	IPO13		584	-1.816	EXOC4
585	-1.77	ANGPTL2		585	-1.811	RUFY1
586	-1.77	LIG4		586	-1.81	NMB
587	-1.77	MRPS25		587	-1.807	IQSEC2
588	-1.769	TECTB		588	-1.806	C7orf72
589	-1.768	MRPS12		589	-1.805	HRSP12
590	-1.765	ACTR5		590	-1.805	CNTN1
591	-1.763	SEPHS1		591	-1.805	ID2
592	-1.761	DPYSL4		592	-1.805	OR52K1
593	-1.76	NKAP		593	-1.805	PGLYRP4
594	-1.759	PIGF		594	-1.805	CENPU
595	-1.759	C8orf76		595	-1.805	FZD3
596	-1.755	CRISP1		596	-1.805	ZFYVE16
597	-1.755	PSMA5		597	-1.802	MS4A6A
598	-1.755	SLC19A3		598	-1.801	CDC16
599	-1.754	PCDHGA2		599	-1.797	SLC27A5
600	-1.752	GABRE		600	-1.797	NPAS4
601	-1.752	RHBDF2		601	-1.797	TRAPPC4
602	-1.751	FAM19A3		602	-1.797	USP17L28
603	-1.751	PHF12		603	-1.793	PNLIP
604	-1.751	PTPN5		604	-1.791	AHCY
605	-1.748	PNP		605	-1.791	PTPN22
606	-1.748	SNRNP25		606	-1.791	PMS1
607	-1.748	UTP23		607	-1.791	FAM46A
608	-1.748	CCNG1		608	-1.791	COASY
609	-1.747	TSPAN17		609	-1.788	C6orf15
610	-1.745	HCK		610	-1.788	ACY3
611	-1.744	GPR180		611	-1.785	MAU2
612	-1.743	MEGF6		612	-1.785	CCDC25
613	-1.742	GPRIN1		613	-1.785	METTL4
614	-1.74	MPDU1		614	-1.783	KIN
615	-1.738	POTED		615	-1.78	RAP2A
616	-1.734	LETMD1		616	-1.777	OR4D6
617	-1.734	TP53TG5		617	-1.777	FOXE1
618	-1.734	MYBPHL		618	-1.777	SAMM50
619	-1.734	HCN2		619	-1.777	IGF2R
620	-1.734	SPINT1		620	-1.777	ANKRD36
621	-1.732	NAA11		621	-1.777	TNPO1
622	-1.731	USP17L19		622	-1.777	KLHL7
623	-1.731	CSTF2T		623	-1.777	KLHL1
624	-1.73	LDHB		624	-1.777	WBSCR16
625	-1.729	CCL17		625	-1.777	ATG12
626	-1.726	NSA2		626	-1.775	NOB1
627	-1.726	ALDOA		627	-1.775	ZNF808
628	-1.726	MCOLN2		628	-1.775	UBXN6
629	-1.726	RSPH14		629	-1.772	KDM5C
630	-1.726	DPH3		630	-1.769	SPATA24
631	-1.726	MLNR		631	-1.769	MAT2A
632	-1.726	ANXA7		632	-1.769	TMEM237
633	-1.726	SPDYC		633	-1.767	CWC15
634	-1.726	PHOSPHO2		634	-1.766	SLC25A3
635	-1.726	CDK18		635	-1.764	MSL2
636	-1.726	LSG1		636	-1.763	ZNRF2
637	-1.726	TADA2B		637	-1.763	CD164L2
638	-1.726	ADAMTSL2		638	-1.763	WDR25
639	-1.725	PHPT1		639	-1.757	FAM3C
640	-1.725	LNP1		640	-1.757	DR1
641	-1.724	ITGAM		641	-1.757	ANGPTL1
642	-1.724	GPR65		642	-1.755	SCGB1D2
643	-1.723	MAGEA2		643	-1.755	NOL4
644	-1.723	POTEE		644	-1.754	NUDT21
645	-1.723	SAP130		645	-1.754	HNRNPH3
646	-1.722	GMFG		646	-1.751	TOP3B
647	-1.721	OR7C1		647	-1.75	ASB13
648	-1.721	HSD17B12		648	-1.746	CYBB
649	-1.72	LYZL4		649	-1.746	PURG
650	-1.72	THBS3		650	-1.746	PRKAG2
651	-1.714	MFAP1		651	-1.744	ADAMTSL5
652	-1.714	SMN2		652	-1.739	NDFIP2
653	-1.712	GDF2		653	-1.739	BEND3
654	-1.712	HSD17B10		654	-1.739	SH3GL3
655	-1.712	C15orf52		655	-1.737	MAP3K8
656	-1.712	NLE1		656	-1.737	TAS2R41
657	-1.712	PPM1A		657	-1.734	DEFB4B
658	-1.712	TAF1D		658	-1.722	SLC30A9
659	-1.711	RBBP9		659	-1.722	CSPG5
660	-1.71	AP1S3		660	-1.722	PEBP4
661	-1.71	ADGRL1		661	-1.722	PPP1R15A
662	-1.709	INSRR		662	-1.722	PSMG4
663	-1.708	GPT		663	-1.722	ALG12
664	-1.707	KIF9		664	-1.722	CCNG1
665	-1.705	OR7G1		665	-1.722	HAUS8
666	-1.7	SPC24		666	-1.721	P2RY13
667	-1.7	ST8SIA5		667	-1.718	SEPHS1
668	-1.7	PKD1L3		668	-1.718	UBR4
669	-1.7	C9orf106		669	-1.715	ATP5J2-PTCD1
670	-1.7	MAX		670	-1.715	ARL9
671	-1.7	NDUFB9		671	-1.715	MPLKIP
672	-1.7	XRCC3		672	-1.715	GFPT1
673	-1.699	FIGF		673	-1.715	TP53TG5
674	-1.699	REV1		674	-1.715	IFNA1
675	-1.699	TALDO1		675	-1.715	KRT33B
676	-1.698	SYCN		676	-1.715	PEX19
677	-1.698	ANKRD16		677	-1.715	RPA3
678	-1.696	METTL14		678	-1.714	NFYA
679	-1.696	RPS26		679	-1.713	GPRIN1
680	-1.695	ACAT1		680	-1.713	IFNB1
681	-1.694	ABHD2		681	-1.712	CST1
682	-1.692	PSMG1		682	-1.712	CD2AP
683	-1.69	VRTN		683	-1.711	BCAR1
684	-1.69	SEC16A		684	-1.709	AMDHD1
685	-1.689	ZNF512		685	-1.709	RWDD3
686	-1.688	COL11A1		686	-1.708	GSG2
687	-1.688	LDLRAD3		687	-1.705	CDC20
688	-1.688	PRCD		688	-1.703	SMC5
689	-1.687	CATSPERD		689	-1.703	LRIT2
690	-1.687	PSMC4		690	-1.703	GOLGA6A
691	-1.687	CD37		691	-1.703	C6orf47
692	-1.686	ZWINT		692	-1.702	AK6
693	-1.686	HIST1H4C		693	-1.696	PAFAH2
694	-1.685	SLC35A1		694	-1.692	PPP6R1
695	-1.685	DUSP12		695	-1.69	E4F1
696	-1.685	SLC2A10		696	-1.69	ANKRD7
697	-1.684	JOSD1		697	-1.69	TADA2A
698	-1.683	THAP1		698	-1.69	STPG1
699	-1.683	KIAA1614		699	-1.689	COA5
700	-1.683	PPP1R15B		700	-1.689	DHX40
701	-1.683	RELT		701	-1.689	CARS
702	-1.683	ZNF516		702	-1.687	UVRAG
703	-1.682	OLIG2		703	-1.687	MEX3B
704	-1.682	PPAP2A		704	-1.686	SLFNL1
705	-1.681	R3HCC1L		705	-1.685	ZSWIM2
706	-1.681	PRR20B		706	-1.685	OR52H1
707	-1.68	TAF8		707	-1.685	THAP10
708	-1.68	CREB1		708	-1.685	TMEM87B
709	-1.68	RBP4		709	-1.685	LSM10
710	-1.679	CBLN2		710	-1.684	STARD5
711	-1.678	C1orf53		711	-1.681	ALDH18A1
712	-1.678	PDLIM4		712	-1.68	PPP1R3F
713	-1.677	LHX3		713	-1.679	GTF2H1
714	-1.676	LRRC10B		714	-1.679	MRPS34
715	-1.676	ELMOD1		715	-1.679	ACAD11
716	-1.676	MUC5B		716	-1.678	PLCB3
717	-1.675	NELFB		717	-1.676	C16orf72
718	-1.672	NUTF2		718	-1.675	CHMP2A
719	-1.672	AMOTL1		719	-1.672	PURB
720	-1.672	PIKFYVE		720	-1.671	FAM92A1
721	-1.672	LSM3		721	-1.668	LMAN1
722	-1.672	CRYL1		722	-1.663	FRS2
723	-1.672	LPCAT2		723	-1.663	CACFD1
724	-1.672	LTV1		724	-1.663	SNRNP48
725	-1.672	TM9SF2		725	-1.663	NTS
726	-1.671	CCL26		726	-1.663	WDR55
727	-1.671	MIOS		727	-1.663	BCS1L
728	-1.671	EIF3A		728	-1.663	WNT10B
729	-1.671	ITM2A		729	-1.663	CDKL1
730	-1.669	ZER1		730	-1.662	RBM14
731	-1.669	CPSF1		731	-1.662	SLC31A2
732	-1.669	SPI1		732	-1.662	CSE1L
733	-1.667	ZNF813		733	-1.662	RFC5
734	-1.666	CALCA		734	-1.662	PINK1
735	-1.665	FAXDC2		735	-1.661	MMP21
736	-1.665	PPFIA2		736	-1.66	KANK2
737	-1.665	ACY1		737	-1.66	TIPARP
738	-1.664	CHRNB4		738	-1.66	EIF3E
739	-1.664	ZNF575		739	-1.66	UBL4A
740	-1.664	TRPM3		740	-1.66	BCAS1
741	-1.663	RRAGA		741	-1.658	ZBED1
742	-1.663	EDF1		742	-1.657	PABPC3
743	-1.662	TUBA3E		743	-1.656	PIK3R4
744	-1.662	SPRR1B		744	-1.656	TLX1
745	-1.66	THPO		745	-1.649	CMYA5
746	-1.659	ARL14EP		746	-1.648	VPS41
747	-1.659	TMEM8B		747	-1.648	UNC80
748	-1.659	YIPF2		748	-1.648	MRPL22
749	-1.658	PTPN2		749	-1.648	TMEM176A
750	-1.653	USP17L17		750	-1.648	DMAP1
751	-1.653	THSD1		751	-1.648	C19orf43
752	-1.65	SND1		752	-1.645	PRKRIP1
753	-1.65	LY6H		753	-1.644	ZNF675
754	-1.65	TRAPPC4		754	-1.64	MGC50722
755	-1.65	PRKAR1A		755	-1.64	SCN1A
756	-1.65	MBOAT7		756	-1.636	TLCD1
757	-1.65	DPY30		757	-1.636	MAP7D2
758	-1.649	PDC		758	-1.635	PCBP2
759	-1.649	ST7		759	-1.632	USP17L18
760	-1.648	EXTL1		760	-1.632	FAM81B
761	-1.648	PARN		761	-1.632	DNAJC16
762	-1.647	AUTS2		762	-1.632	INTU
763	-1.646	EPHA5		763	-1.632	LOC286238
764	-1.646	FKBP6		764	-1.632	LINGO3
765	-1.644	CNTROB		765	-1.632	MRPL1
766	-1.641	SPATC1L		766	-1.632	PHLDA2
767	-1.637	ADRA1D		767	-1.628	ZASP
768	-1.637	ARL3		768	-1.628	ZNF880
769	-1.637	VNN3		769	-1.626	SRSF11
770	-1.634	TIGD6		770	-1.626	EPSTI1
771	-1.633	USP48		771	-1.622	LMBR1
772	-1.629	PABPC3		772	-1.621	YAP1
773	-1.624	PHYKPL		773	-1.621	PITRM1
774	-1.623	KANSL1		774	-1.621	RUVBL2
775	-1.623	OR6B2		775	-1.621	SDF2L1
776	-1.623	UBA3		776	-1.621	KIAA1429
777	-1.615	RPL17-C18orf32		777	-1.621	ANKRD17
778	-1.615	FDX1L		778	-1.621	KARS
779	-1.615	FBXL13		779	-1.621	RPSA
780	-1.615	NOL11		780	-1.621	CCNI2
781	-1.615	ATP6V1B2		781	-1.621	WDR83
782	-1.615	POLR2D		782	-1.621	GFM2
783	-1.615	SH3GL3		783	-1.621	HIST1H3F
784	-1.615	ZNF37A		784	-1.621	CHMP4C
785	-1.615	USB1		785	-1.619	GART
786	-1.615	TMX1		786	-1.619	NFE2L2
787	-1.615	MED30		787	-1.619	SNAPC1
788	-1.615	ESPL1		788	-1.617	RAB3A
789	-1.612	HID1		789	-1.615	CAP1
790	-1.61	CHD2		790	-1.615	FAM89B
791	-1.61	C2orf66		791	-1.615	PXK
792	-1.61	NAP1L4		792	-1.615	BOLA2B
793	-1.61	PRKCA		793	-1.615	CCDC82
794	-1.61	GFM2		794	-1.614	FCGR3A
795	-1.609	PLA2G4B		795	-1.614	PIGS
796	-1.607	IFNGR1		796	-1.613	HIST1H3E
797	-1.603	KDELR3		797	-1.612	REPIN1
798	-1.603	KCNA2		798	-1.612	HIST1H1E
799	-1.603	WWC2		799	-1.609	YME1L1
800	-1.603	TARS2		800	-1.609	SPRR1B
801	-1.602	SCARA5		801	-1.609	ARHGAP19
802	-1.6	VCPIP1		802	-1.608	C7orf55
803	-1.598	HKR1		803	-1.607	KCNA2
804	-1.598	UBE2H		804	-1.606	FOXD4L1
805	-1.595	DGAT1		805	-1.606	CCDC37
806	-1.588	ASB9		806	-1.606	RPL35A
807	-1.587	ANKRD36		807	-1.606	SGK1
808	-1.587	ARMC6		808	-1.604	MBTPS1
809	-1.586	SEC61G		809	-1.599	HNRNPA1L2
810	-1.586	HNRNPL		810	-1.599	BARHL2
811	-1.586	ASB4		811	-1.596	ZBTB18
812	-1.586	SH3TC1		812	-1.596	KCNK4
813	-1.586	PRKRA		813	-1.595	CASC1
814	-1.586	UNC5C		814	-1.595	EXOSC5
815	-1.585	IFITM3		815	-1.593	BEX4
816	-1.585	KAT6B		816	-1.593	WDR26
817	-1.585	SDF2L1		817	-1.59	NCAPD3
818	-1.585	MOB4		818	-1.586	ZNF813
819	-1.585	MTG2		819	-1.586	DAND5
820	-1.585	GNS		820	-1.586	PPP1R35
821	-1.585	LRP1		821	-1.586	ANKDD1A
822	-1.585	NEO1		822	-1.586	RNGTT
823	-1.585	POLH		823	-1.584	LRRC45
824	-1.585	PSMB4		824	-1.584	RAB7A
825	-1.585	MRPL12		825	-1.584	SART1
826	-1.585	TBC1D3		826	-1.583	PKD1L2
827	-1.585	UXS1		827	-1.583	CSN1S1
828	-1.585	TSPAN14		828	-1.583	TMEM199
829	-1.585	COG8		829	-1.583	FANCF
830	-1.585	PAPSS2		830	-1.583	PPIP5K2
831	-1.585	EXO1		831	-1.583	WBP5
832	-1.584	USH2A		832	-1.583	DHX16
833	-1.583	NWD1		833	-1.583	KDM2B
834	-1.583	KCNS2		834	-1.583	C9orf24
835	-1.583	ATL2		835	-1.581	MRGBP
836	-1.583	PIGQ		836	-1.578	SLCO2B1
837	-1.583	TTC5		837	-1.578	TAF4
838	-1.583	RAPGEF5		838	-1.578	NOX5
839	-1.582	ZSCAN2		839	-1.577	TNRC6B
840	-1.582	SPOCK1		840	-1.575	NUDT11
841	-1.581	NDUFA4		841	-1.574	TMEM170B
842	-1.581	KHDC1		842	-1.574	ORAOV1
843	-1.58	DCAF4L1		843	-1.574	EHF
844	-1.579	STAG2		844	-1.574	BLNK
845	-1.579	POP4		845	-1.574	OXA1L
846	-1.579	AGAP4		846	-1.574	BCAS4
847	-1.579	FAM187B		847	-1.574	CCDC94
848	-1.579	CCDC71L		848	-1.574	PRKAG1
849	-1.579	AHCY		849	-1.574	UBA52
850	-1.579	DAND5		850	-1.574	KREMEN2
851	-1.579	EPB41		851	-1.574	SEMA6D
852	-1.579	WDTC1		852	-1.574	RIOK1
853	-1.579	UBXN4		853	-1.573	AOX1
854	-1.579	HYPK		854	-1.572	IFITM3
855	-1.579	TAS2R19		855	-1.572	ROMO1
856	-1.579	TIMM10		856	-1.572	DDB1
857	-1.579	MMADHC		857	-1.572	ERH
858	-1.579	CYP2S1		858	-1.572	METAP1
859	-1.579	H3F3A		859	-1.572	PGLS
860	-1.579	ANKRD42		860	-1.572	HINFP
861	-1.579	C10orf99		861	-1.572	LRRC37A3
862	-1.579	KRT33B		862	-1.572	OR56A3
863	-1.579	SPDYE2		863	-1.572	PFDN1
864	-1.579	MYT1		864	-1.572	PSMC1
865	-1.579	SLMO2		865	-1.572	RPL24
866	-1.579	FAM96B		866	-1.572	SMN2
867	-1.579	PLAGL1		867	-1.572	BRAF
868	-1.579	NUDT9		868	-1.572	TNXB
869	-1.579	INO80		869	-1.572	ZNF224
870	-1.579	INTS10		870	-1.572	FKBP6
871	-1.579	PPP4C		871	-1.57	GUF1
872	-1.579	CCDC94		872	-1.565	ADCYAP1
873	-1.579	RARS2		873	-1.563	RPL6
874	-1.579	PWP2		874	-1.563	INF2
875	-1.579	BCL2L1		875	-1.563	TARBP1
876	-1.579	RPLP0		876	-1.56	CLEC12A
877	-1.579	RPS29		877	-1.56	SLC25A24
878	-1.579	CTAGE1		878	-1.559	HSPBAP1
879	-1.579	SNRPA1		879	-1.556	SENP8
880	-1.579	SNRPB		880	-1.556	NPPB
881	-1.579	SNRPF		881	-1.556	RPTOR
882	-1.579	TFDP1		882	-1.556	WDFY4
883	-1.579	TGFBR1		883	-1.556	2018-09-15
884	-1.579	VIPR1		884	-1.553	OCLM
885	-1.579	RBM10		885	-1.553	DHX34
886	-1.579	NSRP1		886	-1.551	TEP1
887	-1.579	CUL4A		887	-1.55	ARHGEF33
888	-1.579	NUDCD1		888	-1.549	METTL15
889	-1.579	RRP1		889	-1.549	DAZ2
890	-1.579	BRE		890	-1.549	SEMA3E
891	-1.577	APAF1		891	-1.548	ATP10D
892	-1.576	WWTR1		892	-1.545	LOC100652758
893	-1.576	NXN		893	-1.545	TBR1
894	-1.576	SART1		894	-1.545	KIR3DL2
895	-1.576	LRRC4B		895	-1.545	RNF20
896	-1.572	TCP11X2		896	-1.545	MPDU1
897	-1.572	UGT3A1		897	-1.543	COPE
898	-1.572	PIP5KL1		898	-1.543	LRRC25
899	-1.571	CAMK1G		899	-1.543	NEURL2
900	-1.57	IFNB1		900	-1.543	KCND1
901	-1.569	SDK2		901	-1.543	KCNK3
902	-1.567	NR2F6		902	-1.543	ZDBF2
903	-1.567	ABCD2		903	-1.542	RHBDD2
904	-1.567	CEP41		904	-1.541	FCF1
905	-1.565	PRR23C		905	-1.54	TIMM8A
906	-1.565	QSOX1		906	-1.536	MAGEC3
907	-1.565	TTBK1		907	-1.534	HELLS
908	-1.564	PANX2		908	-1.534	TPST1
909	-1.563	DAPK2		909	-1.533	FEZ2
910	-1.563	TOMM22		910	-1.531	MORC2
911	-1.562	KDM2A		911	-1.531	LRRC7
912	-1.562	NFYB		912	-1.526	C17orf104
913	-1.561	GPRC5B		913	-1.525	FBLN7
914	-1.559	IRX4		914	-1.523	SGOL2
915	-1.559	PEPD		915	-1.519	FRS3
916	-1.559	APOL6		916	-1.519	ENDOG
917	-1.558	LPPR1		917	-1.519	HSPA8
918	-1.557	AREG		918	-1.518	KCNG3
919	-1.556	LAMTOR2		919	-1.517	KCNIP2
920	-1.554	RRAGC		920	-1.517	RXFP4
921	-1.553	FLT4		921	-1.515	NPFF
922	-1.553	NAGLU		922	-1.514	TMEM261
923	-1.553	DGCR8		923	-1.513	SAP25
924	-1.552	CDK6		924	-1.51	CELF1
925	-1.552	ADGRB2		925	-1.508	MAD2L2
926	-1.55	SKP2		926	-1.508	ATP5H
927	-1.55	IMP4		927	-1.508	RAPGEF4
928	-1.55	CD36		928	-1.508	ISCA2
929	-1.55	MED13		929	-1.508	NLRP13
930	-1.549	OR52B6		930	-1.508	COX4I1
931	-1.549	C4orf3		931	-1.508	TRIM16L
932	-1.549	MSH5		932	-1.508	USP54
933	-1.548	EIF4H		933	-1.508	DDX11
934	-1.546	CDC42EP5		934	-1.508	ENO1
935	-1.543	PHF8		935	-1.508	SPG20
936	-1.543	MOGS		936	-1.508	INTS1
937	-1.543	COPB2		937	-1.508	FAM98B
938	-1.542	POLR2K		938	-1.508	GNL2
939	-1.54	SLC25A10		939	-1.508	HNRNPC
940	-1.54	GDNF		940	-1.508	HSP90AA1
941	-1.54	SPATA21		941	-1.508	LIPT2
942	-1.54	PFKFB4		942	-1.508	OR5T1
943	-1.54	CSRNP2		943	-1.508	PCBP1
944	-1.54	DNAJC5B		944	-1.508	MZB1
945	-1.54	EPSTI1		945	-1.508	ANAPC5
946	-1.54	CEP170		946	-1.508	VPS29
947	-1.537	TYW3		947	-1.508	PFKFB4
948	-1.535	C7orf72		948	-1.508	EXOSC10
949	-1.535	URGCP-MRPS24		949	-1.508	AKIRIN2
950	-1.535	CLN6		950	-1.508	INTS10
951	-1.534	BLOC1S5		951	-1.508	FOXRED1
952	-1.533	SCRT1		952	-1.508	KANSL3
953	-1.532	TMEM119		953	-1.508	DHX33
954	-1.532	MKI67		954	-1.508	RPL7
955	-1.532	NAPG		955	-1.508	TERF2
956	-1.531	VAT1		956	-1.508	TOP2A
957	-1.53	FUS		957	-1.508	TSC1
958	-1.529	TMEM214		958	-1.508	C7
959	-1.527	KARS		959	-1.508	C22orf46
960	-1.527	PRKCSH		960	-1.508	USB1
961	-1.527	ST5		961	-1.508	MS4A8
962	-1.525	ATP11A		962	-1.508	ARID5B
963	-1.525	GH2		963	-1.508	RTN4IP1
964	-1.525	SLC9A1		964	-1.508	DCLK3
965	-1.523	STPG1		965	-1.508	KNSTRN
966	-1.521	LCN9		966	-1.508	NMI
967	-1.519	PTPRE		967	-1.508	VPRBP
968	-1.519	TMEM222		968	-1.508	SETD1A
969	-1.518	ZFP28		969	-1.508	NUPL1
970	-1.518	TGS1		970	-1.508	TOMM70A
971	-1.517	IFITM2		971	-1.508	CDC6
972	-1.517	CTCFL		972	-1.507	MFGE8
973	-1.517	TGIF1		973	-1.507	NUDT9
974	-1.517	RMI1		974	-1.507	NOL6
975	-1.516	WRB		975	-1.507	UQCRB
976	-1.516	API5		976	-1.507	TAF1A
977	-1.515	ARHGEF3		977	-1.505	OR7D4
978	-1.514	OR2AG1		978	-1.504	SVOPL
979	-1.514	SPSB4		979	-1.504	CBWD5
980	-1.513	NCAPD3		980	-1.504	ANKRD1
981	-1.512	S100A5		981	-1.504	OR5H14
982	-1.511	ST8SIA4		982	-1.504	CCDC115
983	-1.511	CUL2		983	-1.504	COX5A
984	-1.511	BBIP1		984	-1.503	GOLGA6C
985	-1.511	C14orf2		985	-1.502	SLC4A10
986	-1.51	PKN2		986	-1.499	CPB1
987	-1.509	GCLC		987	-1.497	PTPN5
988	-1.506	ELF1		988	-1.497	CDC25B
989	-1.506	BARHL1		989	-1.496	MED14OS
990	-1.506	SC5D		990	-1.496	SEC63
991	-1.506	SYN2		991	-1.496	SHE
992	-1.506	PSAPL1		992	-1.496	CTSZ
993	-1.505	PFDN6		993	-1.496	TMEM130
994	-1.505	OSBPL8		994	-1.496	SENP6
995	-1.505	KRTAP21-1		995	-1.496	FIGNL2
996	-1.505	MEN1		996	-1.496	NDUFA4
997	-1.505	PCYT1A		997	-1.496	NDUFB9
998	-1.505	SUGP1		998	-1.496	NEDD8
999	-1.505	COASY		999	-1.496	OGDH
1000	-1.505	RIOK1		1000	-1.496	CDC40
1001	-1.505	POLR1C		1001	-1.496	SUMO3
1002	-1.504	RGS19		1002	-1.496	FAM157A
1003	-1.504	TBCB		1003	-1.496	PANK3
1004	-1.504	OR52A5		1004	-1.496	MYPN
1005	-1.504	ICAM5		1005	-1.496	NUP153
1006	-1.503	FBXO44		1006	-1.495	RRM2B
1007	-1.502	NUDC		1007	-1.494	MBIP
1008	-1.502	GDA		1008	-1.494	BCL2L14
1009	-1.5	MBOAT2		1009	-1.492	SLFN13
1010	-1.5	HNRNPA1L2		1010	-1.492	NEUROD1
1011	-1.5	SLC35D1		1011	-1.491	RGS19
1012	-1.5	VPS41		1012	-1.491	TRIT1
1013	-1.5	HTR1D		1013	-1.49	FKBP8
1014	-1.5	PCDHGC3		1014	-1.49	DNAJC5B
1015	-1.5	ANKDD1B		1015	-1.488	C17orf74
1016	-1.499	BPIFB6		1016	-1.486	NAGK
1017	-1.499	HIGD1A		1017	-1.484	MAP3K7
1018	-1.499	TPPP3		1018	-1.483	ADAM10
1019	-1.499	DDX28		1019	-1.483	SUGT1
1020	-1.498	DIRAS1		1020	-1.483	TM4SF18
1021	-1.498	ZBTB8B		1021	-1.483	CNGA3
1022	-1.497	GNL3L		1022	-1.483	SCAPER
1023	-1.497	IKBKE		1023	-1.483	PDE1A
1024	-1.496	GIPC3		1024	-1.483	PHTF2
1025	-1.496	HIGD2A		1025	-1.483	YRDC
1026	-1.496	EFNB2		1026	-1.483	FSD1L
1027	-1.496	ARHGAP40		1027	-1.483	NAT8
1028	-1.496	MCM2		1028	-1.481	FHL5
1029	-1.496	REXO4		1029	-1.48	EPO
1030	-1.496	RNF5		1030	-1.478	PRKCZ
1031	-1.496	WNK4		1031	-1.477	PLEKHM2
1032	-1.496	SYNPO2L		1032	-1.477	POLA2
1033	-1.494	WDR83OS		1033	-1.477	RFK
1034	-1.494	PRPF3		1034	-1.477	SMYD2
1035	-1.493	RAVER2		1035	-1.477	NUP37
1036	-1.492	CROT		1036	-1.477	NOC4L
1037	-1.491	HERC6		1037	-1.477	GADD45GIP1
1038	-1.491	TNFRSF4		1038	-1.476	RAD54L
1039	-1.49	FAM169B		1039	-1.475	ADAMTS19
1040	-1.489	MSI2		1040	-1.475	SLFN12
1041	-1.489	ASXL1		1041	-1.474	CHL1
1042	-1.489	NCAPG2		1042	-1.474	SREK1
1043	-1.489	C1orf234		1043	-1.474	C10orf126
1044	-1.488	TBR1		1044	-1.474	OR1B1
1045	-1.488	DPP7		1045	-1.474	SPATA12
1046	-1.488	FAM71F2		1046	-1.474	POLN
1047	-1.488	C6orf106		1047	-1.474	ALG1
1048	-1.486	NDUFS5		1048	-1.474	CHST7
1049	-1.486	NOA1		1049	-1.474	RHEB
1050	-1.485	COPZ1		1050	-1.474	TAF7
1051	-1.485	ITGA7		1051	-1.474	TBX15
1052	-1.485	ACHE		1052	-1.474	CCNK
1053	-1.485	NDUFS8		1053	-1.474	NCOR1
1054	-1.485	PLD1		1054	-1.473	GAGE12I
1055	-1.484	MFSD4		1055	-1.473	ZBTB7B
1056	-1.484	IFNA4		1056	-1.472	EFNA4
1057	-1.483	MX1		1057	-1.472	TRUB2
1058	-1.482	SLC25A15		1058	-1.472	ANXA7
1059	-1.482	NLRP8		1059	-1.472	AFF3
1060	-1.479	TMEM5		1060	-1.472	PIPOX
1061	-1.479	MAPKBP1		1061	-1.472	NOP58
1062	-1.478	KCNK3		1062	-1.472	DDX27
1063	-1.474	PRND		1063	-1.472	PRCD
1064	-1.474	RASL12		1064	-1.472	C1orf50
1065	-1.474	SLC25A31		1065	-1.472	MGAM2
1066	-1.474	MAP1LC3A		1066	-1.471	ZER1
1067	-1.474	SLC25A46		1067	-1.471	IQCC
1068	-1.473	YME1L1		1068	-1.47	NAT8L
1069	-1.473	CYSLTR1		1069	-1.469	SPATA18
1070	-1.473	FRS2		1070	-1.469	CER1
1071	-1.473	OMA1		1071	-1.468	STX17
1072	-1.473	KRT222		1072	-1.467	FAM71F2
1073	-1.473	NLRP13		1073	-1.466	SCG2
1074	-1.473	SKA3		1074	-1.466	UNC5C
1075	-1.473	PRR20D		1075	-1.465	EFNA3
1076	-1.473	EAF1		1076	-1.464	JPH3
1077	-1.473	HDAC3		1077	-1.463	C4orf32
1078	-1.471	LNPEP		1078	-1.462	ALLC
1079	-1.471	LIMS3		1079	-1.462	TEX13B
1080	-1.47	NPW		1080	-1.46	C8orf44-SGK3
1081	-1.469	EDEM2		1081	-1.46	RILPL2
1082	-1.467	CELF1		1082	-1.46	TNKS2
1083	-1.466	PLA2G2F		1083	-1.458	FCRL6
1084	-1.465	SEC63		1084	-1.457	TESC
1085	-1.465	HSPA4L		1085	-1.457	RNMT
1086	-1.465	STAC3		1086	-1.456	CYP3A7-CYP3A51P
1087	-1.465	UQCR10		1087	-1.456	BCKDK
1088	-1.465	LHX1		1088	-1.456	GRPEL2
1089	-1.465	MFGE8		1089	-1.456	C15orf26
1090	-1.465	RDH11		1090	-1.456	SRSF6
1091	-1.465	SEC61A2		1091	-1.456	GAGE2B
1092	-1.465	SMIM23		1092	-1.456	TPI1
1093	-1.465	FZD9		1093	-1.456	CASQ1
1094	-1.465	CD99L2		1094	-1.454	AAMP
1095	-1.465	EIF4A3		1095	-1.454	TRIP12
1096	-1.463	CXCR4		1096	-1.453	ZNF674
1097	-1.462	STARD10		1097	-1.453	SPCS2
1098	-1.462	PRKCH		1098	-1.452	PVRL1
1099	-1.458	SLFN13		1099	-1.452	C11orf68
1100	-1.458	KIAA2018		1100	-1.45	ARPC4
1101	-1.458	DCAF4		1101	-1.45	FRRS1
1102	-1.458	KANSL3		1102	-1.45	PAIP2
1103	-1.458	RBP5		1103	-1.45	PSRC1
1104	-1.458	ZIC4		1104	-1.449	CD3EAP
1105	-1.457	GRHL3		1105	-1.449	TTL
1106	-1.456	VEZT		1106	-1.447	HOGA1
1107	-1.455	FAM210A		1107	-1.447	SYCP3
1108	-1.454	LIN28A		1108	-1.446	HSPB6
1109	-1.454	GFI1B		1109	-1.446	PDE4D
1110	-1.454	CDC42BPB		1110	-1.446	CLN6
1111	-1.453	ACADVL		1111	-1.445	CES1
1112	-1.453	ARF5		1112	-1.445	C1orf86
1113	-1.453	PABPN1L		1113	-1.445	BBC3
1114	-1.453	GAL3ST3		1114	-1.445	RELT
1115	-1.451	GPNMB		1115	-1.444	CIRBP
1116	-1.451	LELP1		1116	-1.444	CRY1
1117	-1.451	PCOLCE2		1117	-1.444	VPS53
1118	-1.451	BOLA2B		1118	-1.443	FNTB
1119	-1.45	LYPD6B		1119	-1.442	KANK1
1120	-1.45	EFNA4		1120	-1.442	KIAA1109
1121	-1.45	CREB3L1		1121	-1.44	CYP2B6
1122	-1.449	DNAJC19		1122	-1.44	TAGLN3
1123	-1.449	B4GALNT1		1123	-1.44	MAPK13
1124	-1.449	MTNR1A		1124	-1.44	RABGGTA
1125	-1.449	SP140L		1125	-1.44	NCAPG
1126	-1.447	ZNF687		1126	-1.44	TBC1D5
1127	-1.446	LOC388849		1127	-1.439	ZNF143
1128	-1.446	CLIP1		1128	-1.438	ZNF714
1129	-1.445	EPS8L2		1129	-1.438	NDUFS6
1130	-1.444	AGAP11		1130	-1.438	DYNLRB1
1131	-1.444	PTRH1		1131	-1.438	SCO2
1132	-1.442	KCNH2		1132	-1.435	TMED3
1133	-1.442	VDAC2		1133	-1.435	BBS2
1134	-1.441	SEC61B		1134	-1.434	IGSF23
1135	-1.441	PHC1		1135	-1.433	NUDT15
1136	-1.441	IPMK		1136	-1.432	KIF15
1137	-1.441	MSTO1		1137	-1.431	PILRA
1138	-1.441	RABIF		1138	-1.43	ZMYND8
1139	-1.441	USP17L28		1139	-1.427	NDUFA9
1140	-1.441	TMEM254		1140	-1.426	FARP1
1141	-1.441	ATP2C2		1141	-1.426	MGEA5
1142	-1.44	AGPAT2		1142	-1.426	HARS2
1143	-1.44	SATB1		1143	-1.426	TEX40
1144	-1.439	TXLNG		1144	-1.426	LSM3
1145	-1.439	POMGNT2		1145	-1.426	MCAT
1146	-1.438	ZNF264		1146	-1.426	LIPA
1147	-1.437	TREM2		1147	-1.426	SMAD4
1148	-1.435	MFAP4		1148	-1.426	GPR135
1149	-1.433	SPRY2		1149	-1.426	NAA50
1150	-1.433	CYLC2		1150	-1.426	NUBPL
1151	-1.433	DVL3		1151	-1.423	COX7C
1152	-1.433	C9orf43		1152	-1.421	C8orf22
1153	-1.433	REEP1		1153	-1.42	SUGP2
1154	-1.433	GADD45GIP1		1154	-1.42	TWISTNB
1155	-1.432	KLRF1		1155	-1.42	TBC1D8B
1156	-1.432	ZNF490		1156	-1.42	LRRC47
1157	-1.432	DGCR6L		1157	-1.419	SLC52A3
1158	-1.431	C1QTNF1		1158	-1.419	PPM1K
1159	-1.429	RNF222		1159	-1.418	RSBN1L
1160	-1.428	HECTD4		1160	-1.417	CTSD
1161	-1.428	GATS		1161	-1.414	SF3A3
1162	-1.428	C11orf80		1162	-1.414	DGKK
1163	-1.428	PHLDB2		1163	-1.414	DNAJC2
1164	-1.427	FADS3		1164	-1.414	GLRX5
1165	-1.426	NPM3		1165	-1.414	DDX49
1166	-1.426	WFDC9		1166	-1.414	THAP1
1167	-1.425	ECSIT		1167	-1.414	RIF1
1168	-1.424	RAP1GAP		1168	-1.414	KIAA1147
1169	-1.424	RAB36		1169	-1.414	COPB2
1170	-1.423	GHRH		1170	-1.413	EXTL1
1171	-1.423	GMNN		1171	-1.412	AXIN1
1172	-1.422	TMEM235		1172	-1.411	TTBK1
1173	-1.42	MRVI1		1173	-1.411	CEP170
1174	-1.419	RP1		1174	-1.409	DIP2A
1175	-1.418	ATHL1		1175	-1.409	TSC22D1
1176	-1.417	TMEM132E		1176	-1.408	ENPP6
1177	-1.417	ASF1A		1177	-1.408	MED19
1178	-1.417	CASP3		1178	-1.408	LETMD1
1179	-1.416	CLDN20		1179	-1.408	WSB1
1180	-1.415	LRRTM1		1180	-1.408	GPATCH1
1181	-1.414	PARP10		1181	-1.408	FAM217B
1182	-1.413	VPS39		1182	-1.408	CALCA
1183	-1.411	CHL1		1183	-1.408	NMT2
1184	-1.411	LMTK3		1184	-1.407	PCDHGA9
1185	-1.411	CHCHD4		1185	-1.407	RNF113A
1186	-1.411	C3orf67		1186	-1.405	SPPL2A
1187	-1.411	ZNF808		1187	-1.405	CBL
1188	-1.411	LAMC1		1188	-1.404	NRBP1
1189	-1.411	CD1D		1189	-1.403	GSR
1190	-1.411	CCDC74B		1190	-1.403	DONSON
1191	-1.411	RB1CC1		1191	-1.4	SPANXC
1192	-1.41	SMIM12		1192	-1.4	NCOA1
1193	-1.41	WBSCR22		1193	-1.399	MXD4
1194	-1.41	SLAIN1		1194	-1.399	PLEKHG7
1195	-1.41	CTSZ		1195	-1.399	SPAG11A
1196	-1.41	FUT11		1196	-1.399	SULT2A1
1197	-1.41	RCAN1		1197	-1.398	PLA2G5
1198	-1.41	FANCG		1198	-1.398	ARMC7
1199	-1.41	FAM205A		1199	-1.398	ITFG1
1200	-1.41	PGM2L1		1200	-1.397	ADCY7
1201	-1.41	AFF3		1201	-1.397	MSRB2
1202	-1.41	ASIP		1202	-1.397	TMEM59L
1203	-1.41	PDE6G		1203	-1.397	GJA3
1204	-1.41	MRPL38		1204	-1.397	GOLGA8J
1205	-1.41	SPANXB1		1205	-1.396	TP53RK
1206	-1.41	DSCC1		1206	-1.396	TIGD2
1207	-1.41	PHF23		1207	-1.396	SNW1
1208	-1.41	FAM207A		1208	-1.396	ZC3H3
1209	-1.41	HS3ST3B1		1209	-1.396	HMBS
1210	-1.409	PIK3IP1		1210	-1.396	LRRD1
1211	-1.409	F5		1211	-1.396	PCDH19
1212	-1.409	KPNA6		1212	-1.396	FAM57A
1213	-1.409	C14orf177		1213	-1.396	MYL10
1214	-1.409	ARF1		1214	-1.396	CD37
1215	-1.409	NUMA1		1215	-1.395	IFNA6
1216	-1.409	PRPF38B		1216	-1.395	MTRF1L
1217	-1.409	PRRG1		1217	-1.394	CRADD
1218	-1.409	EXOSC5		1218	-1.393	PNP
1219	-1.409	CEACAM19		1219	-1.392	SNED1
1220	-1.409	IFT22		1220	-1.392	ZRANB1
1221	-1.409	ZNF185		1221	-1.392	MCOLN3
1222	-1.409	TRPT1		1222	-1.392	FOXD4L6
1223	-1.409	TSSK6		1223	-1.39	UFC1
1224	-1.409	ZW10		1224	-1.389	ISM2
1225	-1.409	SETDB1		1225	-1.389	RMDN2
1226	-1.407	SEMG1		1226	-1.389	DDX1
1227	-1.407	SNX21		1227	-1.389	NUP188
1228	-1.406	LIF		1228	-1.389	IPP
1229	-1.406	F8A3		1229	-1.389	C6orf201
1230	-1.406	NELFCD		1230	-1.389	TMEM69
1231	-1.406	SPP2		1231	-1.389	PIK3C3
1232	-1.406	DAGLA		1232	-1.389	PRR20D
1233	-1.405	CLTC		1233	-1.389	CRACR2A
1234	-1.405	IRF2BP1		1234	-1.389	CEP19
1235	-1.405	PRSS57		1235	-1.389	DCAF5
1236	-1.404	ZNF773		1236	-1.389	CCNE1
1237	-1.403	LAMB1		1237	-1.388	PDGFRA
1238	-1.402	WFDC2		1238	-1.388	PLAGL1
1239	-1.402	RGMA		1239	-1.388	CABP4
1240	-1.402	MED27		1240	-1.387	ST5
1241	-1.401	MAPK3		1241	-1.387	ZNF223
1242	-1.401	KLHL42		1242	-1.386	BORA
1243	-1.401	FABP9		1243	-1.384	ATP5L
1244	-1.401	ALKBH7		1244	-1.382	HIST1H2AH
1245	-1.4	LIFR		1245	-1.381	ITGA4
1246	-1.399	KHDC1L		1246	-1.381	AURKAIP1
1247	-1.399	USP17L18		1247	-1.38	USP17L11
1248	-1.399	ENDOG		1248	-1.379	GPIHBP1
1249	-1.399	SYPL2		1249	-1.378	CABIN1
1250	-1.399	MRPS6		1250	-1.378	CA1
1251	-1.398	ACTG1		1251	-1.377	LRRC41
1252	-1.398	MT4		1252	-1.377	IDH3A
1253	-1.397	TMEM132B		1253	-1.377	MPP4
1254	-1.396	TMEM239		1254	-1.377	CBX2
1255	-1.396	DNASE1L3		1255	-1.375	PHF13
1256	-1.396	WBP11		1256	-1.375	ALDH1L2
1257	-1.396	SLC47A1		1257	-1.375	EIF2S3
1258	-1.396	TMIGD3		1258	-1.375	SLC40A1
1259	-1.396	LRRC47		1259	-1.375	MRPS16
1260	-1.396	ASRGL1		1260	-1.375	BNIP1
1261	-1.396	CNTNAP1		1261	-1.375	SPOCK1
1262	-1.396	CIAO1		1262	-1.375	ACTG1
1263	-1.395	SRP68		1263	-1.375	CT47A5
1264	-1.394	SHROOM1		1264	-1.375	TNFRSF4
1265	-1.394	GRIA4		1265	-1.375	WARS
1266	-1.394	CCDC37		1266	-1.375	CCDC120
1267	-1.394	XCL2		1267	-1.375	CRIPT
1268	-1.393	PRR19		1268	-1.374	CNGB1
1269	-1.392	FXYD5		1269	-1.374	VCAN
1270	-1.392	BIN3		1270	-1.374	EPB41L1
1271	-1.392	SUMO3		1271	-1.374	NOVA1
1272	-1.392	TIMP3		1272	-1.374	GRHL3
1273	-1.391	OR8J1		1273	-1.374	CCDC33
1274	-1.39	TBC1D3L		1274	-1.373	HIVEP2
1275	-1.39	HBS1L		1275	-1.372	PTRH1
1276	-1.39	BCDIN3D		1276	-1.37	RBMY1J
1277	-1.39	ZNF664		1277	-1.367	CITED2
1278	-1.39	EIF4G1		1278	-1.367	RSRC1
1279	-1.39	TNFAIP8		1279	-1.367	TRPC4
1280	-1.39	ARHGEF37		1280	-1.367	UCK2
1281	-1.39	NARS		1281	-1.367	CTU1
1282	-1.39	MZB1		1282	-1.366	ZNF699
1283	-1.39	ALKBH5		1283	-1.365	TSC22D2
1284	-1.39	RBM25		1284	-1.362	CNGA1
1285	-1.39	TPI1		1285	-1.362	DLST
1286	-1.39	PPCS		1286	-1.362	MKNK2
1287	-1.39	TRAPPC13		1287	-1.362	CDHR5
1288	-1.39	PDRG1		1288	-1.362	KLHL14
1289	-1.39	CEP19		1289	-1.362	ATXN7
1290	-1.39	PARG		1290	-1.362	DDI2
1291	-1.39	EIF3B		1291	-1.361	KRBOX1
1292	-1.39	USP6		1292	-1.361	CERS2
1293	-1.39	ZMYM3		1293	-1.361	INPP5B
1294	-1.39	WDR46		1294	-1.361	DLK1
1295	-1.39	ABCG2		1295	-1.36	EYA2
1296	-1.39	MAPK8IP1		1296	-1.359	RHBDL2
1297	-1.39	SETD1A		1297	-1.359	TRIM64C
1298	-1.389	RSC1A1		1298	-1.358	SMIM12
1299	-1.389	SLC1A4		1299	-1.358	SHARPIN
1300	-1.388	DPY19L4		1300	-1.357	LY6H
1301	-1.388	C2orf42		1301	-1.357	CISD2
1302	-1.388	CAMK4		1302	-1.356	GRAP
1303	-1.387	C5orf24		1303	-1.356	TMEM135
1304	-1.387	ZMYND8		1304	-1.356	HIST1H2AI
1305	-1.387	UCK2		1305	-1.355	FNBP1
1306	-1.387	HIST1H2BG		1306	-1.355	APP
1307	-1.387	FGFBP2		1307	-1.355	SPATA31C2
1308	-1.387	ACVRL1		1308	-1.355	BRD9
1309	-1.385	ACOX3		1309	-1.355	DLGAP2
1310	-1.385	STK17A		1310	-1.353	RAB38
1311	-1.384	IFNA2		1311	-1.353	LENG1
1312	-1.384	SLC35E1		1312	-1.353	CCIN
1313	-1.383	KRT83		1313	-1.353	ZSWIM1
1314	-1.383	POLD1		1314	-1.352	ARPP19
1315	-1.383	DDX39B		1315	-1.352	TMEM207
1316	-1.383	HS2ST1		1316	-1.352	ERCC4
1317	-1.382	SGOL2		1317	-1.352	MTAP
1318	-1.382	CCDC186		1318	-1.352	PIGA
1319	-1.382	EP400		1319	-1.352	PRPF38B
1320	-1.381	LRP3		1320	-1.352	CCP110
1321	-1.381	C8orf22		1321	-1.351	ADGRE1
1322	-1.381	MAP2K2		1322	-1.35	NPIPA5
1323	-1.381	CNTNAP4		1323	-1.35	FICD
1324	-1.378	ZNF787		1324	-1.35	SYNPO
1325	-1.377	SLC7A5		1325	-1.35	GOLGA6L9
1326	-1.375	CLN3		1326	-1.35	CEACAM19
1327	-1.375	LOC388813		1327	-1.349	ZBTB24
1328	-1.374	CNOT1		1328	-1.348	FAM159B
1329	-1.374	UBE2S		1329	-1.348	USP17L13
1330	-1.374	OR4C12		1330	-1.348	LCN8
1331	-1.374	NUBP1		1331	-1.348	C19orf26
1332	-1.374	TLR8		1332	-1.348	TMCO4
1333	-1.374	TCEB2		1333	-1.348	EMC6
1334	-1.373	METTL6		1334	-1.347	KDELR3
1335	-1.373	NOL4L		1335	-1.347	NCKAP5L
1336	-1.373	OR5M3		1336	-1.346	NXNL2
1337	-1.372	LAPTM4B		1337	-1.346	FFAR4
1338	-1.372	AHRR		1338	-1.346	F8A3
1339	-1.372	FGD3		1339	-1.346	SAV1
1340	-1.372	ULK2		1340	-1.345	TOPBP1
1341	-1.371	KLC3		1341	-1.345	ADAMTS7
1342	-1.371	FOXP1		1342	-1.345	CHADL
1343	-1.371	MMP8		1343	-1.345	MGA
1344	-1.371	DET1		1344	-1.345	KCTD13
1345	-1.371	UBE2L3		1345	-1.345	PAMR1
1346	-1.369	PLA2G16		1346	-1.345	MAN1A1
1347	-1.369	SCLT1		1347	-1.345	MRPS35
1348	-1.369	GPR33		1348	-1.345	RFWD2
1349	-1.369	TET2		1349	-1.345	FUNDC2
1350	-1.368	ATP5J2-PTCD1		1350	-1.344	DBX1
1351	-1.368	EFCAB5		1351	-1.344	GOSR1
1352	-1.368	PCDHGA9		1352	-1.342	OPA1
1353	-1.367	CACFD1		1353	-1.342	PRKAR1A
1354	-1.367	CHKA		1354	-1.342	RTN1
1355	-1.367	RHEB		1355	-1.342	MFSD5
1356	-1.366	KLK2		1356	-1.341	EDNRB
1357	-1.363	TRRAP		1357	-1.341	CREB3L1
1358	-1.362	PPM1K		1358	-1.339	GLMN
1359	-1.362	CERS6		1359	-1.339	GAR1
1360	-1.362	GFI1		1360	-1.338	ZNF792
1361	-1.362	MYC		1361	-1.337	MMP8
1362	-1.362	KIF16B		1362	-1.337	WSB2
1363	-1.361	YJEFN3		1363	-1.336	DRAM2
1364	-1.36	FAM26D		1364	-1.336	DPPA2
1365	-1.36	RPIA		1365	-1.336	ZNF107
1366	-1.36	DEFB115		1366	-1.335	EPB41
1367	-1.36	OR13G1		1367	-1.335	NUDCD3
1368	-1.36	WRAP73		1368	-1.335	SPANXN2
1369	-1.36	HOOK1		1369	-1.335	MUS81
1370	-1.36	ASXL2		1370	-1.334	CCDC152
1371	-1.36	NAA16		1371	-1.334	AP1B1
1372	-1.36	TMEM87B		1372	-1.334	ADAM9
1373	-1.359	MRPL20		1373	-1.333	PCLO
1374	-1.358	USP17L30		1374	-1.333	MRPL49
1375	-1.358	YIF1B		1375	-1.332	PRCP
1376	-1.357	MRPL24		1376	-1.331	HABP4
1377	-1.357	METTL8		1377	-1.331	C4orf3
1378	-1.357	IMMP2L		1378	-1.331	SCO1
1379	-1.356	AAMP		1379	-1.331	SLC1A2
1380	-1.356	HMGN2		1380	-1.33	NDOR1
1381	-1.355	RAB40B		1381	-1.33	ANKHD1
1382	-1.355	METTL21C		1382	-1.33	TTC31
1383	-1.355	KCTD20		1383	-1.33	TYMS
1384	-1.355	CCDC88B		1384	-1.329	COL7A1
1385	-1.355	MXI1		1385	-1.328	C3orf17
1386	-1.355	IQCJ		1386	-1.328	FAM19A3
1387	-1.354	ABCA7		1387	-1.328	DSN1
1388	-1.354	SLC13A2		1388	-1.327	WFDC2
1389	-1.353	PURA		1389	-1.327	C16orf82
1390	-1.352	DLGAP4		1390	-1.326	SP140
1391	-1.352	ACR		1391	-1.326	RSPH10B
1392	-1.352	ZNF770		1392	-1.326	BMP2
1393	-1.352	ZCCHC3		1393	-1.321	POP5
1394	-1.352	DCLK3		1394	-1.321	FAM60A
1395	-1.351	ARPP19		1395	-1.321	MS4A1
1396	-1.351	SFRP1		1396	-1.32	NF2
1397	-1.35	ZGLP1		1397	-1.32	EID3
1398	-1.349	TWISTNB		1398	-1.318	POTED
1399	-1.349	BRF2		1399	-1.315	CFD
1400	-1.347	MAN1A1		1400	-1.315	CC2D2B
1401	-1.347	VRK3		1401	-1.314	RANBP9
1402	-1.347	LGR5		1402	-1.314	CDH10
1403	-1.346	UBE4B		1403	-1.314	WBSCR22
1404	-1.346	INO80C		1404	-1.314	CSH1
1405	-1.346	CST1		1405	-1.314	ADSL
1406	-1.346	CRTC2		1406	-1.314	MAMDC4
1407	-1.346	PPY		1407	-1.314	FANCG
1408	-1.346	NRXN3		1408	-1.314	PPWD1
1409	-1.344	CRYBA2		1409	-1.314	PPIL2
1410	-1.344	TRA2B		1410	-1.314	HBE1
1411	-1.343	GAGE2D		1411	-1.314	MIPEP
1412	-1.342	POP7		1412	-1.314	ASB3
1413	-1.342	WDR62		1413	-1.314	ATP5D
1414	-1.342	RBM42		1414	-1.314	KIAA1467
1415	-1.341	ATAD2		1415	-1.314	DNLZ
1416	-1.341	L3MBTL3		1416	-1.314	TADA2B
1417	-1.341	TOP3B		1417	-1.314	SNRNP40
1418	-1.34	C12orf54		1418	-1.313	BRCA2
1419	-1.34	UROC1		1419	-1.313	TRIM56
1420	-1.34	FOXD2		1420	-1.312	GUCY1A2
1421	-1.34	FBXL21		1421	-1.311	RPS29
1422	-1.34	NME9		1422	-1.31	IL21
1423	-1.34	LIPT2		1423	-1.308	POTEE
1424	-1.34	DRICH1		1424	-1.308	RBM11
1425	-1.34	REEP2		1425	-1.308	HIST1H2BN
1426	-1.34	PTBP1		1426	-1.307	AP1S3
1427	-1.34	FAM195A		1427	-1.307	SSX7
1428	-1.34	PDXK		1428	-1.307	GIGYF1
1429	-1.339	MUSTN1		1429	-1.306	AASDH
1430	-1.339	ADI1		1430	-1.305	PRSS58
1431	-1.339	ZNF608		1431	-1.305	MTO1
1432	-1.339	ENOPH1		1432	-1.305	HOOK1
1433	-1.338	MEIS1		1433	-1.305	POLR2E
1434	-1.338	WDR41		1434	-1.305	PSMD1
1435	-1.338	XPNPEP1		1435	-1.304	ALS2CL
1436	-1.337	KIAA2012		1436	-1.304	HSD11B2
1437	-1.337	ELP5		1437	-1.304	AP4M1
1438	-1.336	NAPRT		1438	-1.304	DLEC1
1439	-1.335	GPR119		1439	-1.303	LAMA1
1440	-1.335	GPR12		1440	-1.303	PSMD2
1441	-1.335	NOTCH1		1441	-1.302	CHRNA5
1442	-1.335	POR		1442	-1.301	PGBD2
1443	-1.335	PPEF2		1443	-1.301	RBM23
1444	-1.335	SLC25A11		1444	-1.301	PTP4A1
1445	-1.334	HSD17B13		1445	-1.301	SKAP1
1446	-1.334	PTCD3		1446	-1.3	C9orf129
1447	-1.334	PCID2		1447	-1.3	SSX2
1448	-1.334	SPAG16		1448	-1.298	CEBPE
1449	-1.333	FAM24B		1449	-1.298	JTB
1450	-1.333	ATXN3L		1450	-1.298	GRASP
1451	-1.333	LEMD1		1451	-1.298	ELK1
1452	-1.332	TMEM14C		1452	-1.298	TAS2R19
1453	-1.331	GSN		1453	-1.298	GGT7
1454	-1.331	PTMS		1454	-1.298	MAGEA6
1455	-1.331	MUC16		1455	-1.298	EMC4
1456	-1.331	ADAMTS3		1456	-1.298	MAPK3
1457	-1.33	WAPAL		1457	-1.298	TFCP2
1458	-1.33	GPD2		1458	-1.298	GRPEL1
1459	-1.33	2018-09-03		1459	-1.298	ZNF333
1460	-1.329	ARL8A		1460	-1.296	RHOQ
1461	-1.329	FLOT2		1461	-1.296	MRPL46
1462	-1.329	TMEM141		1462	-1.296	NAP1L4
1463	-1.329	PPP1R3E		1463	-1.296	SLC9A1
1464	-1.328	CCR8		1464	-1.296	DCSTAMP
1465	-1.328	CYBB		1465	-1.296	RBP5
1466	-1.328	SPIN2B		1466	-1.296	HSDL2
1467	-1.327	FOXRED2		1467	-1.295	GPR17
1468	-1.327	PUM1		1468	-1.295	STAT3
1469	-1.325	PROKR2		1469	-1.295	FAM195A
1470	-1.325	ADAMTSL1		1470	-1.292	NSL1
1471	-1.325	CNOT8		1471	-1.292	PCID2
1472	-1.325	KIF20B		1472	-1.291	DCDC2
1473	-1.324	CIT		1473	-1.291	TMEM140
1474	-1.324	VENTX		1474	-1.291	WDR20
1475	-1.324	PCLO		1475	-1.29	SMC4
1476	-1.324	THUMPD1		1476	-1.29	RIMBP3C
1477	-1.324	NDNL2		1477	-1.29	KRT83
1478	-1.324	RIC1		1478	-1.29	RNF31
1479	-1.322	FAM157A		1479	-1.29	BBIP1
1480	-1.321	FBP1		1480	-1.29	BCLAF1
1481	-1.321	PBX1		1481	-1.289	VAX1
1482	-1.32	RAB3A		1482	-1.289	ERVV-1
1483	-1.319	FAM159A		1483	-1.288	LPCAT2
1484	-1.319	SALL1		1484	-1.288	SNAI1
1485	-1.318	FAM49B		1485	-1.286	HEPACAM
1486	-1.317	CIB1		1486	-1.286	USP17L29
1487	-1.317	ZSWIM2		1487	-1.286	UGT2B10
1488	-1.317	TMEM253		1488	-1.285	DUSP8
1489	-1.316	KCNJ11		1489	-1.285	CERS3
1490	-1.314	CEBPE		1490	-1.285	TNKS1BP1
1491	-1.314	CSK		1491	-1.284	PAXBP1
1492	-1.314	MORC2		1492	-1.283	LOC100129940
1493	-1.314	ZP1		1493	-1.283	DFNA5
1494	-1.314	INTU		1494	-1.282	C1QTNF7
1495	-1.314	SLCO3A1		1495	-1.282	CXADR
1496	-1.314	OR51V1		1496	-1.282	FBXL13
1497	-1.314	NCCRP1		1497	-1.282	FGF7
1498	-1.314	PLA2G5		1498	-1.282	ZP1
1499	-1.314	NDFIP2		1499	-1.282	RIMBP2
1500	-1.314	PSMD2		1500	-1.282	B3GAT3
1501	-1.314	PZP		1501	-1.282	CCDC22
1502	-1.314	TPD52L1		1502	-1.282	LIPM
1503	-1.314	TSHB		1503	-1.282	JAK2
1504	-1.314	FZD3		1504	-1.282	KLK2
1505	-1.314	KDM2B		1505	-1.282	NDUFA3
1506	-1.314	CD22		1506	-1.282	LARP1B
1507	-1.313	HCRT		1507	-1.282	RPL18A
1508	-1.313	OXCT1		1508	-1.282	TSEN34
1509	-1.311	MAPRE1		1509	-1.282	TAF1D
1510	-1.311	AMY2A		1510	-1.282	C19orf12
1511	-1.31	NPY1R		1511	-1.282	CCDC114
1512	-1.31	MAPK13		1512	-1.28	FH
1513	-1.308	OTP		1513	-1.28	FBXO34
1514	-1.308	DAOA		1514	-1.28	CCDC87
1515	-1.308	GM2A		1515	-1.28	SATB1
1516	-1.308	C4orf51		1516	-1.279	DPP7
1517	-1.307	DEFB118		1517	-1.278	VNN1
1518	-1.307	SRD5A1		1518	-1.277	ADSS
1519	-1.304	MED6		1519	-1.277	GOLGA6L1
1520	-1.304	CALCRL		1520	-1.277	CALCOCO1
1521	-1.304	RUVBL2		1521	-1.277	TMEM88B
1522	-1.304	LSM6		1522	-1.277	TCEB2
1523	-1.304	OSR1		1523	-1.277	MOGS
1524	-1.304	ZPLD1		1524	-1.277	PLA2G7
1525	-1.304	LCN8		1525	-1.277	FAM188A
1526	-1.304	CSNK1A1		1526	-1.277	TRMT1L
1527	-1.304	VCAN		1527	-1.277	PDE4DIP
1528	-1.304	ADSL		1528	-1.276	POM121L2
1529	-1.304	PEG10		1529	-1.275	USP45
1530	-1.304	NUP188		1530	-1.274	TRIM71
1531	-1.304	SMIM4		1531	-1.274	COL24A1
1532	-1.304	NDUFA10		1532	-1.274	P2RX1
1533	-1.304	NTS		1533	-1.273	C1QTNF1
1534	-1.304	GLRX5		1534	-1.273	TBC1D2B
1535	-1.304	TDP2		1535	-1.273	IFT122
1536	-1.304	RTEL1		1536	-1.272	LRRN1
1537	-1.304	MIEF1		1537	-1.271	ANGPTL2
1538	-1.304	QRICH1		1538	-1.271	C2orf66
1539	-1.304	IL36G		1539	-1.271	REV1
1540	-1.304	AARS2		1540	-1.271	RANBP1
1541	-1.304	PCDH19		1541	-1.271	TTR
1542	-1.304	KIAA1467		1542	-1.27	FAM73A
1543	-1.304	ROBO2		1543	-1.269	TIMM8B
1544	-1.304	RTKN		1544	-1.269	DGAT1
1545	-1.304	SPAG11A		1545	-1.268	TTC28
1546	-1.304	TANGO6		1546	-1.268	GM2A
1547	-1.304	TMEM133		1547	-1.268	TXNL4B
1548	-1.304	WASF1		1548	-1.268	SPTAN1
1549	-1.304	ZNHIT3		1549	-1.266	LYPD6
1550	-1.304	SNRNP40		1550	-1.266	FBXL16
1551	-1.303	CCDC146		1551	-1.266	RBM33
1552	-1.302	USP20		1552	-1.266	CLUL1
1553	-1.302	POT1		1553	-1.264	UBE4B
1554	-1.302	C16orf72		1554	-1.264	AGAP11
1555	-1.302	PANK4		1555	-1.262	GHRH
1556	-1.302	CHD7		1556	-1.261	CYSLTR1
1557	-1.302	EBF4		1557	-1.261	ARHGAP9
1558	-1.302	FAM217B		1558	-1.261	SPAG6
1559	-1.301	TRIM16L		1559	-1.26	PKDREJ
1560	-1.301	DNMT3L		1560	-1.26	PSORS1C1
1561	-1.301	CPSF4L		1561	-1.26	ASPM
1562	-1.3	LECT2		1562	-1.26	ST8SIA5
1563	-1.299	IFNL2		1563	-1.26	NFYC
1564	-1.298	CHST4		1564	-1.26	ZNF580
1565	-1.298	HEPACAM		1565	-1.26	PZP
1566	-1.298	2018-03-02		1566	-1.26	CHMP7
1567	-1.297	NOSIP		1567	-1.26	AIMP1
1568	-1.297	SEMA4A		1568	-1.259	SAC3D1
1569	-1.297	CYP3A43		1569	-1.259	FNDC9
1570	-1.297	RGS20		1570	-1.259	SRD5A3
1571	-1.296	PRAME		1571	-1.258	MRVI1
1572	-1.295	TACC2		1572	-1.258	BAIAP2L2
1573	-1.295	PTPN3		1573	-1.258	CSRNP2
1574	-1.295	RSPO3		1574	-1.257	CCR9
1575	-1.293	PDIA3		1575	-1.257	COL11A1
1576	-1.293	BRCA2		1576	-1.257	ZFX
1577	-1.293	SCO2		1577	-1.257	TMX1
1578	-1.291	METTL5		1578	-1.256	OR9Q1
1579	-1.291	TLE1		1579	-1.255	PCDH11Y
1580	-1.29	PTCHD1		1580	-1.254	TMEM131
1581	-1.29	SLC25A38		1581	-1.254	AOC1
1582	-1.29	SYT1		1582	-1.254	BECN2
1583	-1.29	TGFB3		1583	-1.254	WDR44
1584	-1.289	ALPI		1584	-1.254	USP53
1585	-1.288	LTBR		1585	-1.254	PRKCA
1586	-1.288	HIF3A		1586	-1.254	WDR18
1587	-1.287	DEFA5		1587	-1.254	TAF10
1588	-1.287	ITIH5		1588	-1.254	SLX4
1589	-1.286	PFN3		1589	-1.252	SMIM14
1590	-1.285	METAP2		1590	-1.252	ZRSR2
1591	-1.285	TSC2		1591	-1.251	C12orf42
1592	-1.284	CPA1		1592	-1.25	NGLY1
1593	-1.284	DUSP19		1593	-1.25	SEMA4A
1594	-1.284	ABCB9		1594	-1.248	ANKRD28
1595	-1.284	ALS2CL		1595	-1.248	NPW
1596	-1.284	SLC25A5		1596	-1.247	IKBKE
1597	-1.284	DCDC2		1597	-1.246	FUT5
1598	-1.284	PIGT		1598	-1.245	SPEG
1599	-1.284	SQRDL		1599	-1.245	AMER2
1600	-1.283	CCR10		1600	-1.245	GALK2
1601	-1.283	ADTRP		1601	-1.245	NKIRAS2
1602	-1.282	SAP25		1602	-1.245	TMPRSS11A
1603	-1.281	CDH3		1603	-1.245	CHMP3
1604	-1.281	ZNF737		1604	-1.245	TEX10
1605	-1.281	PAPOLA		1605	-1.245	CXCL6
1606	-1.281	DPRX		1606	-1.245	ZNF37A
1607	-1.281	PRDM11		1607	-1.243	ARF5
1608	-1.281	TTC31		1608	-1.242	PARVB
1609	-1.281	USP17L26		1609	-1.242	NWD2
1610	-1.281	CCDC74A		1610	-1.241	C1orf106
1611	-1.281	CCS		1611	-1.241	TFRC
1612	-1.28	FFAR4		1612	-1.24	GABRA1
1613	-1.28	PRKCB		1613	-1.24	ITSN2
1614	-1.28	KIAA1217		1614	-1.24	RMI1
1615	-1.28	KLHL14		1615	-1.24	KREMEN1
1616	-1.28	SELK		1616	-1.239	GIPC3
1617	-1.279	PRAMEF5		1617	-1.239	HM13
1618	-1.278	HUWE1		1618	-1.238	NUDT7
1619	-1.278	SPEG		1619	-1.238	ASAH2B
1620	-1.278	ADAMTS7		1620	-1.237	SLC7A2
1621	-1.278	SUPT16H		1621	-1.235	OR2T12
1622	-1.278	COPE		1622	-1.235	P2RX5
1623	-1.278	COX7C		1623	-1.235	TSEN2
1624	-1.278	C15orf26		1624	-1.234	GPR151
1625	-1.278	SPATA24		1625	-1.234	TRIM67
1626	-1.278	MGAT4C		1626	-1.233	RB1CC1
1627	-1.278	OR2H1		1627	-1.232	LRRC23
1628	-1.278	GJA3		1628	-1.232	RBCK1
1629	-1.278	GOLGB1		1629	-1.232	GPR152
1630	-1.278	SETD2		1630	-1.231	ADAMTSL1
1631	-1.278	TMCO6		1631	-1.23	SMIM6
1632	-1.278	ENY2		1632	-1.23	VSIG4
1633	-1.278	TMBIM6		1633	-1.23	IFNA14
1634	-1.278	SPDYE6		1634	-1.23	CDK5RAP1
1635	-1.278	USF2		1635	-1.23	ATP8B2
1636	-1.278	NOL10		1636	-1.23	C15orf57
1637	-1.278	HSDL2		1637	-1.229	LYPLA2
1638	-1.278	APOPT1		1638	-1.229	CHRNB3
1639	-1.278	PLXDC2		1639	-1.229	SIN3B
1640	-1.277	C10orf142		1640	-1.229	RRP15
1641	-1.277	GLYATL3		1641	-1.229	CHST8
1642	-1.277	DEFA1B		1642	-1.228	SHKBP1
1643	-1.276	SPAG5		1643	-1.227	KLF8
1644	-1.276	OR8B2		1644	-1.227	GBA2
1645	-1.276	STAB2		1645	-1.226	HMGB1
1646	-1.276	BTBD7		1646	-1.226	SERINC4
1647	-1.276	SPATA31A5		1647	-1.225	CWC22
1648	-1.275	GNE		1648	-1.224	DEF6
1649	-1.275	PLEKHA7		1649	-1.224	PINX1
1650	-1.275	TUBA8		1650	-1.224	BIRC6
1651	-1.275	ATAD3A		1651	-1.223	CASC3
1652	-1.274	DDX42		1652	-1.223	PCDHGB2
1653	-1.274	NDUFA11		1653	-1.222	SLC27A2
1654	-1.274	PDCD11		1654	-1.222	HIST1H1A
1655	-1.274	NUDT7		1655	-1.222	NEUROG1
1656	-1.274	KRT5		1656	-1.221	C7orf34
1657	-1.274	COA6		1657	-1.221	SERPINB8
1658	-1.274	OR2L3		1658	-1.219	CACNG3
1659	-1.274	MAP1A		1659	-1.219	ABLIM1
1660	-1.274	ME2		1660	-1.219	PGGT1B
1661	-1.274	PRAMEF7		1661	-1.219	CWF19L1
1662	-1.274	VPS35		1662	-1.219	PWP2
1663	-1.274	RPS18		1663	-1.219	STOML1
1664	-1.274	RYR2		1664	-1.218	A2M
1665	-1.274	CT47A5		1665	-1.217	DNASE2
1666	-1.274	RPAP2		1666	-1.217	TRMT2A
1667	-1.274	DUSP11		1667	-1.217	TMEM63B
1668	-1.273	NEURL2		1668	-1.217	PTGIS
1669	-1.273	MUC15		1669	-1.217	MED7
1670	-1.273	RIBC1		1670	-1.217	CDC42
1671	-1.273	LAMA1		1671	-1.215	FER
1672	-1.273	ATR		1672	-1.213	CREB1
1673	-1.272	KRTAP19-4		1673	-1.213	HCRT
1674	-1.271	NME6		1674	-1.213	KLRF1
1675	-1.271	PAIP2B		1675	-1.213	BEST2
1676	-1.271	RET		1676	-1.213	TBCA
1677	-1.269	LAMP1		1677	-1.212	IFNA8
1678	-1.269	RXFP3		1678	-1.212	OR4M2
1679	-1.269	CTNNBIP1		1679	-1.212	ISPD
1680	-1.269	S100A13		1680	-1.211	C17orf107
1681	-1.268	CDH11		1681	-1.211	TMED2
1682	-1.268	GLT1D1		1682	-1.211	EXOSC2
1683	-1.268	NF2		1683	-1.211	HOXD1
1684	-1.267	INSL5		1684	-1.211	CDKL4
1685	-1.266	PTPMT1		1685	-1.211	KIF5A
1686	-1.266	HOXA5		1686	-1.211	PCF11
1687	-1.266	IGLL1		1687	-1.211	TXLNG
1688	-1.266	INSL3		1688	-1.211	MEPE
1689	-1.266	MYO1A		1689	-1.211	SDHA
1690	-1.266	S100A7		1690	-1.211	ACOT1
1691	-1.266	TNXB		1691	-1.211	TPM1
1692	-1.265	PSMB6		1692	-1.211	METTL8
1693	-1.265	ADAM21		1693	-1.211	CAPNS2
1694	-1.264	2018-03-06		1694	-1.21	C18orf54
1695	-1.264	B3GAT2		1695	-1.208	NSUN6
1696	-1.264	ABRA		1696	-1.208	JCHAIN
1697	-1.264	IFNA1		1697	-1.208	CYHR1
1698	-1.264	ENHO		1698	-1.207	RABEPK
1699	-1.264	GPATCH1		1699	-1.207	TUBGCP3
1700	-1.263	LIN7B		1700	-1.207	RPL35
1701	-1.263	PLA2G12A		1701	-1.207	TBCB
1702	-1.263	FTMT		1702	-1.207	UBXN10
1703	-1.263	NCAPD2		1703	-1.207	DUSP19
1704	-1.262	TDRKH		1704	-1.207	CTAG1B
1705	-1.262	ARHGEF25		1705	-1.207	FAM218A
1706	-1.262	GBAS		1706	-1.207	CCDC71L
1707	-1.262	LMX1B		1707	-1.207	DOK1
1708	-1.262	GIMAP6		1708	-1.207	MARK2
1709	-1.262	HGS		1709	-1.207	MCF2L
1710	-1.261	CASP9		1710	-1.207	C9orf43
1711	-1.261	CTNNAL1		1711	-1.207	GPD2
1712	-1.26	DDAH2		1712	-1.207	KIF24
1713	-1.26	FFAR1		1713	-1.207	MYBPC2
1714	-1.26	SEC61A1		1714	-1.207	NOP2
1715	-1.26	TMEM52		1715	-1.207	ATP5A1
1716	-1.26	PLAUR		1716	-1.207	NIP7
1717	-1.26	RAD51D		1717	-1.207	RRN3
1718	-1.26	EPPK1		1718	-1.207	HCFC1R1
1719	-1.258	KRTCAP3		1719	-1.207	PTGDR
1720	-1.258	NFKBIA		1720	-1.207	UBL5
1721	-1.258	MAFK		1721	-1.207	PRPH2
1722	-1.256	PRR4		1722	-1.207	TRAPPC11
1723	-1.256	WSB1		1723	-1.207	USP17L25
1724	-1.256	SUSD4		1724	-1.207	VIPR1
1725	-1.255	CFL1		1725	-1.207	BEST1
1726	-1.255	PTPN21		1726	-1.207	WDR82
1727	-1.255	GLI3		1727	-1.207	NIFK
1728	-1.255	SOGA3		1728	-1.207	CFLAR
1729	-1.255	DCAF17		1729	-1.207	UBA3
1730	-1.255	TRAF7		1730	-1.207	CD86
1731	-1.254	PMF1-BGLAP		1731	-1.206	ZNF596
1732	-1.254	BRAT1		1732	-1.206	LPL
1733	-1.254	TRAK1		1733	-1.206	XRN1
1734	-1.254	FAM216A		1734	-1.206	TPD52L1
1735	-1.254	ICAM2		1735	-1.206	L3MBTL3
1736	-1.254	COPS4		1736	-1.204	UFSP1
1737	-1.254	EIF1AD		1737	-1.203	GOLGA7B
1738	-1.254	FEZ2		1738	-1.203	MET
1739	-1.253	PRLHR		1739	-1.203	SSX1
1740	-1.253	ADAM22		1740	-1.201	SOGA3
1741	-1.253	NAT10		1741	-1.201	STMN3
1742	-1.252	PDXDC1		1742	-1.201	ANKH
1743	-1.252	NPAS1		1743	-1.201	AKIP1
1744	-1.252	SOD3		1744	-1.201	C6orf106
1745	-1.252	ZNF408		1745	-1.201	CLRN1
1746	-1.252	FAM57A		1746	-1.201	CD6
1747	-1.251	MYBPC2		1747	-1.201	PSMF1
1748	-1.251	RNF123		1748	-1.2	CELA2A
1749	-1.251	DLEC1		1749	-1.199	GLS2
1750	-1.25	TRPM2		1750	-1.199	SSBP1
1751	-1.25	ZMIZ2		1751	-1.198	TNRC6A
1752	-1.249	VPS11		1752	-1.198	UBAP1
1753	-1.248	ASTE1		1753	-1.197	PPM1L
1754	-1.248	ROBO4		1754	-1.197	CYP8B1
1755	-1.248	CLTCL1		1755	-1.197	ZNF621
1756	-1.248	ELOF1		1756	-1.197	MTHFD2L
1757	-1.247	MAMLD1		1757	-1.197	GINS1
1758	-1.246	TRAM1L1		1758	-1.196	ZNF865
1759	-1.246	DR1		1759	-1.196	SERINC3
1760	-1.246	SLC25A41		1760	-1.195	FAM149B1
1761	-1.246	PURG		1761	-1.195	UTP18
1762	-1.246	TBC1D3C		1762	-1.194	CDH8
1763	-1.246	NBN		1763	-1.194	KLF14
1764	-1.246	NFIX		1764	-1.194	SRD5A2
1765	-1.246	LY6G5B		1765	-1.193	VN1R2
1766	-1.246	SSX2		1766	-1.193	SEC16A
1767	-1.245	ADCY3		1767	-1.191	C11orf73
1768	-1.245	DLD		1768	-1.19	TUBA1B
1769	-1.245	SLC25A22		1769	-1.19	C1orf87
1770	-1.244	FSBP		1770	-1.19	LYPD6B
1771	-1.244	C7orf55		1771	-1.19	AIM1
1772	-1.244	CPXCR1		1772	-1.19	R3HCC1
1773	-1.243	IFNA10		1773	-1.19	OR1L1
1774	-1.242	OR1M1		1774	-1.19	OLR1
1775	-1.242	SSX7		1775	-1.19	ZNF608
1776	-1.242	PDGFRA		1776	-1.19	MRPS12
1777	-1.242	WAS		1777	-1.189	WHSC1L1
1778	-1.242	BPIFB2		1778	-1.188	CDIP1
1779	-1.241	MFAP3		1779	-1.188	ELOVL6
1780	-1.24	SERPINB5		1780	-1.187	ARFGEF1
1781	-1.239	UNC93A		1781	-1.187	SFR1
1782	-1.239	PYCRL		1782	-1.187	GOLT1B
1783	-1.239	CRELD1		1783	-1.187	ZNF770
1784	-1.239	LAPTM4A		1784	-1.187	IPO9
1785	-1.238	SMC4		1785	-1.186	MGAT4C
1786	-1.238	CYP24A1		1786	-1.186	RANGAP1
1787	-1.238	CYP51A1		1787	-1.186	TRAF3IP3
1788	-1.238	ANKRD23		1788	-1.186	FZD9
1789	-1.238	RNMTL1		1789	-1.185	NKX6-1
1790	-1.237	GALR1		1790	-1.185	BST2
1791	-1.236	USP17L11		1791	-1.185	NUDCD1
1792	-1.236	ADGRE3		1792	-1.184	CXorf51B
1793	-1.235	PARD6A		1793	-1.184	CBX1
1794	-1.234	OSBPL7		1794	-1.184	LSM6
1795	-1.234	ABCA12		1795	-1.184	HECTD4
1796	-1.234	FAM171A2		1796	-1.184	NSRP1
1797	-1.234	HDC		1797	-1.184	CACNA2D4
1798	-1.234	C3orf35		1798	-1.183	SPATA5
1799	-1.234	RTCB		1799	-1.183	DEFB123
1800	-1.234	RBM28		1800	-1.183	CTAG2
1801	-1.234	RFK		1801	-1.183	ARMS2
1802	-1.234	IL1R2		1802	-1.183	NRF1
1803	-1.234	TSC22D1		1803	-1.182	TRIM38
1804	-1.234	PHOX2B		1804	-1.182	CENPC
1805	-1.233	BIVM-ERCC5		1805	-1.182	FGD5
1806	-1.233	COX6C		1806	-1.182	ECT2
1807	-1.233	NUP160		1807	-1.182	ZFC3H1
1808	-1.233	ORM1		1808	-1.182	HTR1D
1809	-1.232	IFNA6		1809	-1.182	TBC1D3C
1810	-1.232	PPP1R9A		1810	-1.182	MRE11A
1811	-1.232	CBR3		1811	-1.182	PCDHGC3
1812	-1.231	METAP1		1812	-1.182	LUC7L
1813	-1.231	OBP2B		1813	-1.182	PROX1
1814	-1.231	HTR1A		1814	-1.182	ANKEF1
1815	-1.231	PDIA2		1815	-1.182	FAM83G
1816	-1.23	NCOA2		1816	-1.182	SOX15
1817	-1.23	CGB		1817	-1.182	TAZ
1818	-1.23	TSPO2		1818	-1.182	CAMK4
1819	-1.23	SAT1		1819	-1.182	CD99L2
1820	-1.229	EAPP		1820	-1.182	EIF2B2
1821	-1.228	LYPD6		1821	-1.182	CCDC126
1822	-1.228	PAMR1		1822	-1.182	CD22
1823	-1.228	VSIG8		1823	-1.181	LY6G5B
1824	-1.228	TMEM150C		1824	-1.18	CLDN25
1825	-1.228	P2RX1		1825	-1.18	PKDCC
1826	-1.227	PSMB11		1826	-1.179	ABI2
1827	-1.227	CYP4B1		1827	-1.179	CDC37
1828	-1.227	CHSY3		1828	-1.179	SLC22A9
1829	-1.227	POLD4		1829	-1.179	F2RL2
1830	-1.227	CADM3		1830	-1.179	ADAT1
1831	-1.226	OR13C8		1831	-1.179	HSPA5
1832	-1.226	ACADSB		1832	-1.179	LIG1
1833	-1.226	IQCA1L		1833	-1.179	INO80
1834	-1.226	LRPAP1		1834	-1.179	FABP9
1835	-1.226	UBTF		1835	-1.179	ARV1
1836	-1.226	ZNF154		1836	-1.179	SNX1
1837	-1.225	CDAN1		1837	-1.179	SPN
1838	-1.224	POLR3F		1838	-1.179	SHOC2
1839	-1.224	DNASE1		1839	-1.179	FHDC1
1840	-1.224	UFSP1		1840	-1.176	MED9
1841	-1.223	TMEM165		1841	-1.175	FGFR2
1842	-1.223	C21orf2		1842	-1.175	AATF
1843	-1.222	GUCY2F		1843	-1.175	DIMT1
1844	-1.221	KIAA1024L		1844	-1.175	HABP2
1845	-1.221	RBM14		1845	-1.175	FMN1
1846	-1.221	CPT1C		1846	-1.175	C2orf27B
1847	-1.221	HORMAD2		1847	-1.175	PSMB6
1848	-1.221	ARX		1848	-1.175	CPNE6
1849	-1.221	QPCT		1849	-1.174	ANKRD54
1850	-1.221	PGGT1B		1850	-1.174	NPR3
1851	-1.221	KBTBD4		1851	-1.174	FAM49B
1852	-1.221	SLBP		1852	-1.173	FAM50B
1853	-1.221	SHCBP1L		1853	-1.173	BIRC7
1854	-1.221	SEH1L		1854	-1.172	ZBTB8B
1855	-1.221	VPS4B		1855	-1.172	C16orf52
1856	-1.22	CRABP2		1856	-1.172	PUS7L
1857	-1.22	WIPI2		1857	-1.172	NDST2
1858	-1.22	ANKRD1		1858	-1.171	CYS1
1859	-1.22	AMPH		1859	-1.171	SLC9A8
1860	-1.22	PRKCD		1860	-1.171	PCDHGA11
1861	-1.22	GOLGA6D		1861	-1.17	CENPB
1862	-1.22	COQ5		1862	-1.17	LAMC1
1863	-1.219	SNW1		1863	-1.17	FADD
1864	-1.219	RAB5C		1864	-1.169	DAXX
1865	-1.219	GATSL2		1865	-1.169	TAB3
1866	-1.219	PITPNM1		1866	-1.169	FAM228B
1867	-1.218	TMEM202		1867	-1.169	HAPLN4
1868	-1.218	DNAJB14		1868	-1.169	ISYNA1
1869	-1.217	GRIN3B		1869	-1.169	FAM173A
1870	-1.217	ANKDD1A		1870	-1.169	SUMO2
1871	-1.217	C14orf132		1871	-1.169	TTC3
1872	-1.216	LRRC25		1872	-1.169	UXS1
1873	-1.216	GABPB2		1873	-1.169	TGS1
1874	-1.216	TACR3		1874	-1.168	DIRAS1
1875	-1.215	TGFBR2		1875	-1.167	OR7G1
1876	-1.215	NDNF		1876	-1.167	ATXN1
1877	-1.214	ADCY2		1877	-1.167	TCEB3
1878	-1.214	FGFR4		1878	-1.166	CHST1
1879	-1.214	TTK		1879	-1.165	VPS37D
1880	-1.214	DCAF11		1880	-1.165	FAM217A
1881	-1.214	ZBTB39		1881	-1.165	TASP1
1882	-1.212	EPO		1882	-1.165	RPS14
1883	-1.212	C12orf42		1883	-1.165	UGT2B17
1884	-1.212	MAP3K5		1884	-1.165	IGFLR1
1885	-1.212	DHX38		1885	-1.165	HINT2
1886	-1.211	KHDC3L		1886	-1.162	PDCL2
1887	-1.211	ZNF610		1887	-1.162	SLC33A1
1888	-1.211	COBL		1888	-1.161	MTERF4
1889	-1.21	LOC100129216		1889	-1.161	PRND
1890	-1.21	FBXL19		1890	-1.161	C9orf50
1891	-1.21	BCL6		1891	-1.161	KRT2
1892	-1.21	SGK1		1892	-1.161	PHYH
1893	-1.21	SSTR2		1893	-1.161	UGP2
1894	-1.208	IL18BP		1894	-1.16	2018-03-06
1895	-1.208	SPCS3		1895	-1.16	PTK2B
1896	-1.206	PNLIPRP3		1896	-1.16	MEF2A
1897	-1.206	DDX1		1897	-1.16	BMP6
1898	-1.206	BOD1L1		1898	-1.159	FIBIN
1899	-1.206	GLT8D1		1899	-1.159	DUOX1
1900	-1.206	RNF34		1900	-1.158	ALDH1B1
1901	-1.205	MTERF4		1901	-1.157	SRRM1
1902	-1.205	EIF4A1		1902	-1.157	EPRS
1903	-1.205	DEFB128		1903	-1.157	HSPA4L
1904	-1.205	TEX19		1904	-1.157	ZNF774
1905	-1.205	SMCO3		1905	-1.157	VPS35
1906	-1.205	RASSF10		1906	-1.156	ADCY3
1907	-1.205	SLC6A8		1907	-1.156	RIPPLY2
1908	-1.204	GLIS3		1908	-1.156	LGALS9
1909	-1.204	CELSR2		1909	-1.155	SAMD3
1910	-1.204	EIF2B1		1910	-1.155	ZNF497
1911	-1.204	SMG1		1911	-1.155	PDLIM4
1912	-1.204	FLNA		1912	-1.154	CCT7
1913	-1.204	ZDHHC24		1913	-1.154	CRYGS
1914	-1.204	LCE2B		1914	-1.154	C14orf178
1915	-1.204	PRELID1		1915	-1.154	MYL2
1916	-1.204	C14orf178		1916	-1.154	RFC3
1917	-1.204	GRM4		1917	-1.154	POLR1E
1918	-1.204	CCDC144NL		1918	-1.154	CLEC7A
1919	-1.204	OCRL		1919	-1.154	ZFP36L1
1920	-1.204	ARHGEF4		1920	-1.154	VARS
1921	-1.204	ZNF580		1921	-1.154	EGFL8
1922	-1.204	KRCC1		1922	-1.154	HIST1H2AJ
1923	-1.204	POLR2J		1923	-1.154	KRTAP4-5
1924	-1.204	DDX27		1924	-1.154	SERPINB7
1925	-1.204	PSMD8		1925	-1.154	AKAP4
1926	-1.204	XRCC2		1926	-1.154	NUP155
1927	-1.204	RUNX2		1927	-1.153	FXN
1928	-1.203	UBD		1928	-1.153	PYCARD
1929	-1.203	ERCC1		1929	-1.153	SEPSECS
1930	-1.203	CCNE1		1930	-1.153	GTSE1
1931	-1.202	MICA		1931	-1.153	BID
1932	-1.202	CAP1		1932	-1.153	KLF9
1933	-1.202	CDC37		1933	-1.152	SBSPON
1934	-1.202	LYPLA2		1934	-1.152	JMJD1C
1935	-1.202	ADCYAP1		1935	-1.152	FGF2
1936	-1.202	ATP6V0A2		1936	-1.152	PSD4
1937	-1.202	KCTD13		1937	-1.152	MST1R
1938	-1.202	RTP5		1938	-1.152	FURIN
1939	-1.202	GRIK5		1939	-1.152	SHFM1
1940	-1.202	HSPA5		1940	-1.152	LIMS3
1941	-1.202	ANKRD13D		1941	-1.15	FNTA
1942	-1.202	IL1B		1942	-1.15	ATP6V0A2
1943	-1.202	KRT18		1943	-1.15	AMPD3
1944	-1.202	FAM180B		1944	-1.149	EML1
1945	-1.202	PAM16		1945	-1.149	VGLL3
1946	-1.202	XRN1		1946	-1.149	CCNB1
1947	-1.202	EIF4ENIF1		1947	-1.149	ACVR2A
1948	-1.202	RPL18A		1948	-1.148	H3F3B
1949	-1.202	DMRTA2		1949	-1.148	GATSL2
1950	-1.202	SLC10A1		1950	-1.148	UBE2L3
1951	-1.202	RGPD8		1951	-1.148	RBFA
1952	-1.202	ZIC2		1952	-1.148	HIST1H2BM
1953	-1.202	VWA9		1953	-1.147	JDP2
1954	-1.202	CDKL1		1954	-1.147	CRYBB1
1955	-1.201	U2AF1L4		1955	-1.147	LMO3
1956	-1.201	CEP78		1956	-1.147	SCRT1
1957	-1.201	MIDN		1957	-1.146	SRGN
1958	-1.2	ANXA8		1958	-1.146	SLC5A5
1959	-1.199	EIF4E3		1959	-1.145	CYP2A6
1960	-1.199	RHCG		1960	-1.145	DDX53
1961	-1.199	MOCOS		1961	-1.145	IWS1
1962	-1.198	MAP4K5		1962	-1.144	FAM86C1
1963	-1.198	CLK1		1963	-1.144	SLC35G4
1964	-1.198	PASD1		1964	-1.143	KLF6
1965	-1.198	ISLR		1965	-1.143	DDB2
1966	-1.198	GEMIN4		1966	-1.143	KTN1
1967	-1.198	GPRC5C		1967	-1.143	PEX13
1968	-1.198	SLC13A3		1968	-1.143	ATL2
1969	-1.198	TRPV1		1969	-1.143	ZNF606
1970	-1.198	RPF2		1970	-1.143	C18orf21
1971	-1.198	MRPL19		1971	-1.141	CSTF3
1972	-1.197	OTUD5		1972	-1.141	EHHADH
1973	-1.197	C1QBP		1973	-1.141	RFX6
1974	-1.197	C20orf195		1974	-1.141	C17orf70
1975	-1.196	ALDH2		1975	-1.141	MED27
1976	-1.196	FBP2		1976	-1.14	ADAMTS6
1977	-1.196	IQGAP1		1977	-1.14	LYZL4
1978	-1.195	PCDHB1		1978	-1.14	FAM178A
1979	-1.195	SBF1		1979	-1.14	ST7
1980	-1.195	MFSD2A		1980	-1.139	LY75-CD302
1981	-1.194	PCP2		1981	-1.139	ANKS3
1982	-1.194	OR8G2		1982	-1.139	MFSD4
1983	-1.194	H3F3C		1983	-1.139	FITM1
1984	-1.194	TNIP2		1984	-1.139	IMPG2
1985	-1.193	C17orf50		1985	-1.139	PAM16
1986	-1.193	REPIN1		1986	-1.139	GET4
1987	-1.193	PCBP1		1987	-1.139	WDR13
1988	-1.193	SRR		1988	-1.139	MTHFSD
1989	-1.192	SLC5A8		1989	-1.139	IP6K1
1990	-1.192	DNAAF5		1990	-1.139	LRBA
1991	-1.192	PKNOX2		1991	-1.138	TUBA3E
1992	-1.192	LRRC4		1992	-1.138	FLVCR2
1993	-1.192	TMEM43		1993	-1.138	LIPN
1994	-1.191	CCDC40		1994	-1.138	EFHD2
1995	-1.191	MPV17L2		1995	-1.137	POMT1
1996	-1.191	GPAA1		1996	-1.137	GPHA2
1997	-1.191	ENTPD1		1997	-1.137	B3GNT6
1998	-1.19	ZNF263		1998	-1.137	TMPRSS9
[truncated: 17,114 more rows]

## Sheet: Figure 3C
Clonogenics
0.5 uM VE822									VE822 Statistics
siControl	siKNTC1	siEEF1B2	siMED12	siLIAS	siSOD2	siLUC7L3	siRETSAT		Table Analyzed	Clonogenics in bars (VE)		Table Analyzed	Clonogenics in bars (VE)		Table Analyzed	Clonogenics in bars (VE)		Table Analyzed	Clonogenics in bars (VE)		Table Analyzed	Clonogenics in bars (VE)		Table Analyzed	Clonogenics in bars (VE)		Table Analyzed	Clonogenics in bars (VE)
0.12	0.13	0.15	0.33	0.22	0.27	0.33	0.2
0.04	0.22	0.17	0.23	0.25	0.19	0.35	0.2		Column B	siKNTC1		Column C	siEEF1B2		Column D	siMED12		Column E	siLIAS		Column F	siSOD2		Column G	siLUC7L3		Column H	siRETSAT
0.05	0.24	0.19	0.37	0.29	0.18	0.31	0.3		vs.	vs.		vs.	vs.		vs.	vs.		vs.	vs.		vs.	vs.		vs.	vs.		vs.	vs.
									Column A	siControl		Column A	siControl		Column A	siControl		Column A	siControl		Column A	siControl		Column A	siControl		Column A	siControl
1uM AZD6738
siControl	siKNTC1	siEEF1B2	siMED12	siLIAS	siSOD2	siLUC7L3	siRETSAT		Unpaired t test			Unpaired t test			Unpaired t test			Unpaired t test			Unpaired t test			Unpaired t test			Unpaired t test
0.3	0.4	0.32	0.48	0.37	0.4	0.4	0.36		P value	0.0398		P value	0.0225		P value	0.0079		P value	0.0048		P value	0.0196		P value	0.0007		P value	0.0174
0.23	0.45	0.38	0.5	0.4	0.41	0.4	0.42		P value summary	*		P value summary	*		P value summary	**		P value summary	**		P value summary	*		P value summary	***		P value summary	*
0.31	0.5	0.4	0.42	0.38	0.46	0.38	0.44		Significantly different (P < 0.05)?	Yes		Significantly different (P < 0.05)?	Yes		Significantly different (P < 0.05)?	Yes		Significantly different (P < 0.05)?	Yes		Significantly different (P < 0.05)?	Yes		Significantly different (P < 0.05)?	Yes		Significantly different (P < 0.05)?	Yes
									One- or two-tailed P value?	Two-tailed		One- or two-tailed P value?	Two-tailed		One- or two-tailed P value?	Two-tailed		One- or two-tailed P value?	Two-tailed		One- or two-tailed P value?	Two-tailed		One- or two-tailed P value?	Two-tailed		One- or two-tailed P value?	Two-tailed
									t, df	t=3.004 df=4		t, df	t=3.612 df=4		t, df	t=4.933 df=4		t, df	t=5.673 df=4		t, df	t=3.771 df=4		t, df	t=9.39 df=4		t, df	t=3.911 df=4
									How big is the difference?			How big is the difference?			How big is the difference?			How big is the difference?			How big is the difference?			How big is the difference?			How big is the difference?
									Mean ± SEM of column A	0.07 ± 0.02517, n=3		Mean ± SEM of column A	0.07 ± 0.02517, n=3		Mean ± SEM of column A	0.07 ± 0.02517, n=3		Mean ± SEM of column A	0.07 ± 0.02517, n=3		Mean ± SEM of column A	0.07 ± 0.02517, n=3		Mean ± SEM of column A	0.07 ± 0.02517, n=3		Mean ± SEM of column A	0.07 ± 0.02517, n=3
									Mean ± SEM of column B	0.1967 ± 0.03383, n=3		Mean ± SEM of column C	0.17 ± 0.01155, n=3		Mean ± SEM of column D	0.31 ± 0.04163, n=3		Mean ± SEM of column E	0.2533 ± 0.02028, n=3		Mean ± SEM of column F	0.2133 ± 0.02848, n=3		Mean ± SEM of column G	0.33 ± 0.01155, n=3		Mean ± SEM of column H	0.2333 ± 0.03333, n=3
									Difference between means	0.1267 ± 0.04216		Difference between means	0.1 ± 0.02769		Difference between means	0.24 ± 0.04865		Difference between means	0.1833 ± 0.03232		Difference between means	0.1433 ± 0.03801		Difference between means	0.26 ± 0.02769		Difference between means	0.1633 ± 0.04177
									95% confidence interval	0.009601 to 0.2437		95% confidence interval	0.02312 to 0.1769		95% confidence interval	0.1049 to 0.3751		95% confidence interval	0.0936 to 0.2731		95% confidence interval	0.03781 to 0.2489		95% confidence interval	0.1831 to 0.3369		95% confidence interval	0.04737 to 0.2793
									R squared (eta squared)	0.6929		R squared (eta squared)	0.7653		R squared (eta squared)	0.8588		R squared (eta squared)	0.8894		R squared (eta squared)	0.7805		R squared (eta squared)	0.9566		R squared (eta squared)	0.7927
									F test to compare variances			F test to compare variances			F test to compare variances			F test to compare variances			F test to compare variances			F test to compare variances			F test to compare variances
									F, DFn, Dfd	1.807, 2, 2		F, DFn, Dfd	4.75, 2, 2		F, DFn, Dfd	2.737, 2, 2		F, DFn, Dfd	1.541, 2, 2		F, DFn, Dfd	1.281, 2, 2		F, DFn, Dfd	4.75, 2, 2		F, DFn, Dfd	1.754, 2, 2
									P value	0.7125		P value	0.3478		P value	0.5352		P value	0.7872		P value	0.8769		P value	0.3478		P value	0.7261
									P value summary	ns		P value summary	ns		P value summary	ns		P value summary	ns		P value summary	ns		P value summary	ns		P value summary	ns
									Significantly different (P < 0.05)?	No		Significantly different (P < 0.05)?	No		Significantly different (P < 0.05)?	No		Significantly different (P < 0.05)?	No		Significantly different (P < 0.05)?	No		Significantly different (P < 0.05)?	No		Significantly different (P < 0.05)?	No
									AZD673 Statistics
									Table Analyzed	Clonogenics in bars (AZD)		Table Analyzed	Clonogenics in bars (AZD)		Table Analyzed	Clonogenics in bars (AZD)		Table Analyzed	Clonogenics in bars (AZD)		Table Analyzed	Clonogenics in bars (AZD)		Table Analyzed	Clonogenics in bars (AZD)		Table Analyzed	Clonogenics in bars (AZD)
									Column B	siKNTC1		Column C	siEEF1B2		Column D	siMED12		Column E	siLIAS		Column F	siSOD2		Column G	siLUC7L3		Column H	siRETSAT
									vs.	vs.		vs.	vs.		vs.	vs.		vs.	vs.		vs.	vs.		vs.	vs.		vs.	vs.
									Column A	siControl		Column A	siControl		Column A	siControl		Column A	siControl		Column A	siControl		Column A	siControl		Column A	siControl
									Unpaired t test			Unpaired t test			Unpaired t test			Unpaired t test			Unpaired t test			Unpaired t test			Unpaired t test
									P value	0.0113		P value	0.0385		P value	0.0058		P value	0.0179		P value	0.0102		P value	0.0121		P value	0.022
									P value summary	*		P value summary	*		P value summary	**		P value summary	*		P value summary	*		P value summary	*		P value summary	*
									Significantly different (P < 0.05)?	Yes		Significantly different (P < 0.05)?	Yes		Significantly different (P < 0.05)?	Yes		Significantly different (P < 0.05)?	Yes		Significantly different (P < 0.05)?	Yes		Significantly different (P < 0.05)?	Yes		Significantly different (P < 0.05)?	Yes
									One- or two-tailed P value?	Two-tailed		One- or two-tailed P value?	Two-tailed		One- or two-tailed P value?	Two-tailed		One- or two-tailed P value?	Two-tailed		One- or two-tailed P value?	Two-tailed		One- or two-tailed P value?	Two-tailed		One- or two-tailed P value?	Two-tailed
									t, df	t=4.439 df=4		t, df	t=3.037 df=4		t, df	t=5.364 df=4		t, df	t=3.875 df=4		t, df	t=4.584 df=4		t, df	t=4.353 df=4		t, df	t=3.64 df=4
									How big is the difference?			How big is the difference?			How big is the difference?			How big is the difference?			How big is the difference?			How big is the difference?			How big is the difference?
									Mean ± SEM of column A	0.28 ± 0.02517, n=3		Mean ± SEM of column A	0.28 ± 0.02517, n=3		Mean ± SEM of column A	0.28 ± 0.02517, n=3		Mean ± SEM of column A	0.28 ± 0.02517, n=3		Mean ± SEM of column A	0.28 ± 0.02517, n=3		Mean ± SEM of column A	0.28 ± 0.02517, n=3		Mean ± SEM of column A	0.28 ± 0.02517, n=3
									Mean ± SEM of column B	0.45 ± 0.02887, n=3		Mean ± SEM of column C	0.3733 ± 0.01764, n=3		Mean ± SEM of column D	0.4667 ± 0.02404, n=3		Mean ± SEM of column E	0.3833 ± 0.008819, n=3		Mean ± SEM of column F	0.4233 ± 0.01856, n=3		Mean ± SEM of column G	0.3933 ± 0.006667, n=3		Mean ± SEM of column H	0.4067 ± 0.02404, n=3
									Difference between means	0.17 ± 0.0383		Difference between means	0.09333 ± 0.03073		Difference between means	0.1867 ± 0.0348		Difference between means	0.1033 ± 0.02667		Difference between means	0.1433 ± 0.03127		Difference between means	0.1133 ± 0.02603		Difference between means	0.1267 ± 0.0348
									95% confidence interval	0.06367 to 0.2763		95% confidence interval	0.008008 to 0.1787		95% confidence interval	0.09004 to 0.2833		95% confidence interval	0.02929 to 0.1774		95% confidence interval	0.05652 to 0.2302		95% confidence interval	0.04105 to 0.1856		95% confidence interval	0.03004 to 0.2233
									R squared (eta squared)	0.8313		R squared (eta squared)	0.6975		R squared (eta squared)	0.8779		R squared (eta squared)	0.7896		R squared (eta squared)	0.8401		R squared (eta squared)	0.8257		R squared (eta squared)	0.7681
									F test to compare variances			F test to compare variances			F test to compare variances			F test to compare variances			F test to compare variances			F test to compare variances			F test to compare variances
									F, DFn, Dfd	1.316, 2, 2		F, DFn, Dfd	2.036, 2, 2		F, DFn, Dfd	1.096, 2, 2		F, DFn, Dfd	8.143, 2, 2		F, DFn, Dfd	1.839, 2, 2		F, DFn, Dfd	14.25, 2, 2		F, DFn, Dfd	1.096, 2, 2
									P value	0.8636		P value	0.6588		P value	0.9541		P value	0.2187		P value	0.7045		P value	0.1311		P value	0.9541
									P value summary	ns		P value summary	ns		P value summary	ns		P value summary	ns		P value summary	ns		P value summary	ns		P value summary	ns
									Significantly different (P < 0.05)?	No		Significantly different (P < 0.05)?	No		Significantly different (P < 0.05)?	No		Significantly different (P < 0.05)?	No		Significantly different (P < 0.05)?	No		Significantly different (P < 0.05)?	No		Significantly different (P < 0.05)?	No

## Sheet: Figure 3D
HeLa Proliferation Assay
VE822	siControl			siKNTC1			siEEF1B2			siMED12			siLIAS			siSOD2			siLUC7L3			siRETSAT
0	1	1	1	1	1	1	1	1	1	1	1	1	1	1	1	1	1	1	1	1	1	1	1	1
0.5	0.19	0.21	0.27	0.39	0.38	0.51	0.41	0.26	0.53	0.59	0.42	0.55	0.38	0.45	0.54	0.22	0.28	0.28	0.41	0.41	0.48	0.33	0.35	0.59
1	0.12	0.07	0.11	0.2	0.2	0.3	0.25	0.14	0.3	0.4	0.27	0.35	0.19	0.24	0.27	0.1	0.14	0.15	0.26	0.26	0.34	0.18	0.21	0.3
AZD	siControl			siKNTC1			siEEF1B2			siMED12			siLIAS			siSOD2			siLUC7L3			siRETSAT
0	1	1	1	1	1	1	1	1	1	1	1	1	1	1	1	1	1	1	1	1	1	1	1	1
0.5	0.76	0.82	0.88	0.85	1	0.98	0.9	0.9	1.1	0.91	0.94	0.97	0.87	1	0.92	0.89	1.1	0.88	0.88	1.03	0.94	0.87	0.92	1.1
1	0.54	0.52	0.6	0.76	0.84	0.81	0.69	0.6	0.77	0.69	0.65	0.76	0.67	0.88	0.83	0.61	0.8	0.65	0.64	0.9	0.64	0.56	0.59	0.89
VE822 Statistics
Table Analyzed	Triplicate, VE822						Table Analyzed	Triplicate, VE822						Table Analyzed	Triplicate, VE822						Table Analyzed	Triplicate, VE822						Table Analyzed	Triplicate, VE822						Table Analyzed	Triplicate, VE822						Table Analyzed	Triplicate, VE822
	siControl vs siKNTC1							siControl vs siEEF1B2							siControl vs siMED12							siControl vs siLIAS							siControl vs siSOD2							siControl vs siLUC7L3							siControl vs siRETSAT
Two-way ANOVA	Ordinary						Two-way ANOVA	Ordinary						Two-way ANOVA	Ordinary						Two-way ANOVA	Ordinary						Two-way ANOVA	Ordinary						Two-way ANOVA	Ordinary						Two-way ANOVA	Ordinary
Alpha	0.05						Alpha	0.05						Alpha	0.05						Alpha	0.05						Alpha	0.05						Alpha	0.05						Alpha	0.05
Source of Variation	% of total variation	P value	P value summary	Significant?			Source of Variation	% of total variation	P value	P value summary	Significant?			Source of Variation	% of total variation	P value	P value summary	Significant?			Source of Variation	% of total variation	P value	P value summary	Significant?			Source of Variation	% of total variation	P value	P value summary	Significant?			Source of Variation	% of total variation	P value	P value summary	Significant?			Source of Variation	% of total variation	P value	P value summary	Significant?
Interaction	1.301	0.0046	**	Yes			Interaction	1.589	0.0185	*	Yes			Interaction	3.235	0.0005	***	Yes			Interaction	1.678	0.0015	**	Yes			Interaction	0.04145	0.4751	ns	No			Interaction	1.676	0.0002	***	Yes			Interaction	1.589	0.0185	*	Yes
Row Factor	95.5	<0.0001	****	Yes			Row Factor	93.88	<0.0001	****	Yes			Row Factor	89.23	<0.0001	****	Yes			Row Factor	94.72	<0.0001	****	Yes			Row Factor	99.56	<0.0001	****	Yes			Row Factor	94.48	<0.0001	****	Yes			Row Factor	93.88	<0.0001	****	Yes
Column Factor	2.303	0.0001	***	Yes			Column Factor	2.848	0.0007	***	Yes			Column Factor	6.261	<0.0001	****	Yes			Column Factor	2.744	<0.0001	****	Yes			Column Factor	0.08049	0.1049	ns	No			Column Factor	3.318	<0.0001	****	Yes			Column Factor	2.848	0.0007	***	Yes
ANOVA table	SS	DF	MS	F (DFn, DFd)	P value		ANOVA table	SS	DF	MS	F (DFn, DFd)	P value		ANOVA table	SS	DF	MS	F (DFn, DFd)	P value		ANOVA table	SS	DF	MS	F (DFn, DFd)	P value		ANOVA table	SS	DF	MS	F (DFn, DFd)	P value		ANOVA table	SS	DF	MS	F (DFn, DFd)	P value		ANOVA table	SS	DF	MS	F (DFn, DFd)	P value
Interaction	0.03201	2	0.01601	F (2, 12) = 8.73	P=0.0046		Interaction	0.03888	2	0.01944	F (2, 12) = 5.671	P=0.0185		Interaction	0.07441	2	0.03721	F (2, 12) = 15.26	P=0.0005		Interaction	0.04111	2	0.02056	F (2, 12) = 11.75	P=0.0015		Interaction	0.001144	2	0.0005722	F (2, 12) = 0.7923	P=0.4751		Interaction	0.03974	2	0.01987	F (2, 12) = 19.23	P=0.0002		Interaction	0.03888	2	0.01944	F (2, 12) = 5.671	P=0.0185
Row Factor	2.35	2	1.175	F (2, 12) = 641	P<0.0001		Row Factor	2.297	2	1.148	F (2, 12) = 335	P<0.0001		Row Factor	2.052	2	1.026	F (2, 12) = 420.8	P<0.0001		Row Factor	2.32	2	1.16	F (2, 12) = 662.9	P<0.0001		Row Factor	2.749	2	1.374	F (2, 12) = 1903	P<0.0001		Row Factor	2.24	2	1.12	F (2, 12) = 1084	P<0.0001		Row Factor	2.297	2	1.148	F (2, 12) = 335	P<0.0001
Column Factor	0.05667	1	0.05667	F (1, 12) = 30.91	P=0.0001		Column Factor	0.06969	1	0.06969	F (1, 12) = 20.33	P=0.0007		Column Factor	0.144	1	0.144	F (1, 12) = 59.05	P<0.0001		Column Factor	0.06722	1	0.06722	F (1, 12) = 38.41	P<0.0001		Column Factor	0.002222	1	0.002222	F (1, 12) = 3.077	P=0.1049		Column Factor	0.07867	1	0.07867	F (1, 12) = 76.13	P<0.0001		Column Factor	0.06969	1	0.06969	F (1, 12) = 20.33	P=0.0007
Residual	0.022	12	0.001833				Residual	0.04113	12	0.003428				Residual	0.02927	12	0.002439				Residual	0.021	12	0.00175				Residual	0.008667	12	0.0007222				Residual	0.0124	12	0.001033				Residual	0.04113	12	0.003428
AZD6738 Statistics
Table Analyzed	Triplicate, AZD						Table Analyzed	Triplicate, AZD						Table Analyzed	Triplicate, AZD						Table Analyzed	Triplicate, AZD						Table Analyzed	Triplicate, AZD						Table Analyzed	Triplicate, AZD						Table Analyzed	Triplicate, AZD
	siControl vs siKNTC1							siControl vs siEEF1B2							siControl vs siMED12							siControl vs siLIAS							siControl vs siSOD2							siControl vs siLUC7L3							siControl vs siRETSAT
Two-way ANOVA	Ordinary						Two-way ANOVA	Ordinary						Two-way ANOVA	Ordinary						Two-way ANOVA	Ordinary						Two-way ANOVA	Ordinary						Two-way ANOVA	Ordinary						Two-way ANOVA	Ordinary
Alpha	0.05						Alpha	0.05						Alpha	0.05						Alpha	0.05						Alpha	0.05						Alpha	0.05						Alpha	0.05
Source of Variation	% of total variation	P value	P value summary	Significant?			Source of Variation	% of total variation	P value	P value summary	Significant?			Source of Variation	% of total variation	P value	P value summary	Significant?			Source of Variation	% of total variation	P value	P value summary	Significant?			Source of Variation	% of total variation	P value	P value summary	Significant?			Source of Variation	% of total variation	P value	P value summary	Significant?			Source of Variation	% of total variation	P value	P value summary	Significant?
Interaction	10.16	0.0025	**	Yes			Interaction	3.452	0.1442	ns	No			Interaction	3.601	0.0165	*	Yes			Interaction	9.137	0.0157	*	Yes			Interaction	3.176	0.211	ns	No			Interaction	10.26	0.0121	*	Yes			Interaction	9.189	0.0386	*	Yes
Row Factor	68.84	<0.0001	****	Yes			Row Factor	80.63	<0.0001	****	Yes			Row Factor	85.73	<0.0001	****	Yes			Row Factor	68.79	<0.0001	****	Yes			Row Factor	79.74	<0.0001	****	Yes			Row Factor	64.77	<0.0001	****	Yes			Row Factor	62.38	<0.0001	****	Yes
Column Factor	15.1	0.0001	***	Yes			Column Factor	6.857	0.0108	*	Yes			Column Factor	6.993	0.0004	***	Yes			Column Factor	12.92	0.0014	**	Yes			Column Factor	6.35	0.0206	*	Yes			Column Factor	15.53	0.0008	***	Yes			Column Factor	15.68	0.0024	**	Yes
ANOVA table	SS	DF	MS	F (DFn, DFd)	P value		ANOVA table	SS	DF	MS	F (DFn, DFd)	P value		ANOVA table	SS	DF	MS	F (DFn, DFd)	P value		ANOVA table	SS	DF	MS	F (DFn, DFd)	P value		ANOVA table	SS	DF	MS	F (DFn, DFd)	P value		ANOVA table	SS	DF	MS	F (DFn, DFd)	P value		ANOVA table	SS	DF	MS	F (DFn, DFd)	P value
Interaction	0.04688	2	0.02344	F (2, 12) = 10.34	P=0.0025		Interaction	0.01973	2	0.009867	F (2, 12) = 2.286	P=0.1442		Interaction	0.01831	2	0.009156	F (2, 12) = 5.886	P=0.0165		Interaction	0.0433	2	0.02165	F (2, 12) = 5.995	P=0.0157		Interaction	0.01823	2	0.009117	F (2, 12) = 1.776	P=0.2110		Interaction	0.04941	2	0.02471	F (2, 12) = 6.521	P=0.0121		Interaction	0.04768	2	0.02384	F (2, 12) = 4.321	P=0.0386
Row Factor	0.3176	2	0.1588	F (2, 12) = 70.07	P<0.0001		Row Factor	0.461	2	0.2305	F (2, 12) = 53.4	P<0.0001		Row Factor	0.4359	2	0.218	F (2, 12) = 140.1	P<0.0001		Row Factor	0.326	2	0.163	F (2, 12) = 45.14	P<0.0001		Row Factor	0.4577	2	0.2289	F (2, 12) = 44.59	P<0.0001		Row Factor	0.3118	2	0.1559	F (2, 12) = 41.15	P<0.0001		Row Factor	0.3236	2	0.1618	F (2, 12) = 29.33	P<0.0001
Column Factor	0.06969	1	0.06969	F (1, 12) = 30.75	P=0.0001		Column Factor	0.0392	1	0.0392	F (1, 12) = 9.081	P=0.0108		Column Factor	0.03556	1	0.03556	F (1, 12) = 22.86	P=0.0004		Column Factor	0.06125	1	0.06125	F (1, 12) = 16.96	P=0.0014		Column Factor	0.03645	1	0.03645	F (1, 12) = 7.101	P=0.0206		Column Factor	0.07476	1	0.07476	F (1, 12) = 19.73	P=0.0008		Column Factor	0.08134	1	0.08134	F (1, 12) = 14.74	P=0.0024
Residual	0.0272	12	0.002267				Residual	0.0518	12	0.004317				Residual	0.01867	12	0.001556				Residual	0.04333	12	0.003611				Residual	0.0616	12	0.005133				Residual	0.04547	12	0.003789				Residual	0.0662	12	0.005517
																																										3

## Sheet: Figure 3E
MCF10A Proliferation Assay
AZD6738	siControl			siKNTC1			siEEF1B2			siMED12			siLIAS			siSOD2			siLUC7L3			siRETSAT
0	1	1	1	1	1	1	1	1	1	1	1	1	1	1	1	1	1	1	1	1	1	1	1	1
1	0.54	0.48	0.52	0.94	0.93	0.86	0.65	0.64	0.63	0.82	0.82	0.7	0.65	0.7	0.73	0.52	0.51	0.49	0.77	0.76	0.81	0.77	0.78	0.76
2	0.39	0.38	0.43	0.77	0.82	0.78	0.52	0.57	0.59	0.66	0.64	0.62	0.57	0.57	0.66	0.42	0.39	0.4	0.69	0.68	0.64	0.7	0.64	0.65
VE822	siControl			siKNTC1			siEEF1B2			siMED12			siLIAS			siSOD2			siLUC7L3			siRETSAT
0	1	1	1	1	1	1	1	1	1	1	1	1	1	1	1	1	1	1	1	1	1	1	1	1
1	0.36	0.3	0.35	0.74	0.77	0.76	0.57	0.53	0.59	0.73	0.76	0.7	0.66	0.66	0.67	0.37	0.36	0.35	0.71	0.65	0.74	0.69	0.65	0.7
2	0.33	0.36	0.34	0.72	0.71	0.65	0.54	0.5	0.54	0.7	0.73	0.67	0.59	0.63	0.65	0.34	0.33	0.34	0.63	0.62	0.65	0.67	0.6	0.67
AZD6738 Statistics
Table Analyzed	MCF AZD Triplicate Aug 15						Table Analyzed	MCF AZD Triplicate Aug 15						Table Analyzed	MCF AZD Triplicate Aug 15						Table Analyzed	MCF AZD Triplicate Aug 15						Table Analyzed	MCF AZD Triplicate Aug 15						Table Analyzed	MCF AZD Triplicate Aug 15						Table Analyzed	MCF AZD Triplicate Aug 15
	siControl vs siKNTC1							siControl vs siEEF1B2							siControl vs siMED12							siControl vs siLIAS							siControl vs siSOD2							siControl vs siLUC7L3							siControl vs siRETSAT
Two-way ANOVA	Ordinary						Two-way ANOVA	Ordinary						Two-way ANOVA	Ordinary						Two-way ANOVA	Ordinary						Two-way ANOVA	Ordinary						Two-way ANOVA	Ordinary						Two-way ANOVA	Ordinary
Alpha	0.05						Alpha	0.05						Alpha	0.05						Alpha	0.05						Alpha	0.05						Alpha	0.05						Alpha	0.05
Source of Variation	% of total variation	P value	P value summary	Significant?			Source of Variation	% of total variation	P value	P value summary	Significant?			Source of Variation	% of total variation	P value	P value summary	Significant?			Source of Variation	% of total variation	P value	P value summary	Significant?			Source of Variation	% of total variation	P value	P value summary	Significant?			Source of Variation	% of total variation	P value	P value summary	Significant?			Source of Variation	% of total variation	P value	P value summary	Significant?
Interaction	15.57	<0.0001	****	Yes			Interaction	2.167	0.0001	***	Yes			Interaction	6.817	<0.0001	****	Yes			Interaction	3.805	0.0002	***	Yes			Interaction	0.006355	0.8957	ns	No			Interaction	7.75	<0.0001	****	Yes			Interaction	7.288	<0.0001	****	Yes
Row Factor	52.46	<0.0001	****	Yes			Row Factor	93.05	<0.0001	****	Yes			Row Factor	78.22	<0.0001	****	Yes			Row Factor	87.4	<0.0001	****	Yes			Row Factor	99.65	<0.0001	****	Yes			Row Factor	76.1	<0.0001	****	Yes			Row Factor	77.55	<0.0001	****	Yes
Column Factor	31.12	<0.0001	****	Yes			Column Factor	4.165	<0.0001	****	Yes			Column Factor	13.52	<0.0001	****	Yes			Column Factor	7.548	<0.0001	****	Yes			Column Factor	0.0004539	0.9018	ns	No			Column Factor	15.5	<0.0001	****	Yes			Column Factor	14.57	<0.0001	****	Yes
ANOVA table	SS	DF	MS	F (DFn, DFd)	P value		ANOVA table	SS	DF	MS	F (DFn, DFd)	P value		ANOVA table	SS	DF	MS	F (DFn, DFd)	P value		ANOVA table	SS	DF	MS	F (DFn, DFd)	P value		ANOVA table	SS	DF	MS	F (DFn, DFd)	P value		ANOVA table	SS	DF	MS	F (DFn, DFd)	P value		ANOVA table	SS	DF	MS	F (DFn, DFd)	P value
Interaction	0.1547	2	0.07737	F (2, 12) = 109.7	P<0.0001		Interaction	0.02138	2	0.01069	F (2, 12) = 21.14	P=0.0001		Interaction	0.06471	2	0.03236	F (2, 12) = 28.41	P<0.0001		Interaction	0.0364	2	0.0182	F (2, 12) = 18.3	P=0.0002		Interaction	7.778e-05	2	3.889e-05	F (2, 12) = 0.1111	P=0.8957		Interaction	0.07201	2	0.03601	F (2, 12) = 71.22	P<0.0001		Interaction	0.06763	2	0.03382	F (2, 12) = 73.34	P<0.0001
Row Factor	0.5215	2	0.2608	F (2, 12) = 369.6	P<0.0001		Row Factor	0.9179	2	0.459	F (2, 12) = 907.8	P<0.0001		Row Factor	0.7426	2	0.3713	F (2, 12) = 326	P<0.0001		Row Factor	0.836	2	0.418	F (2, 12) = 420.4	P<0.0001		Row Factor	1.22	2	0.6098	F (2, 12) = 1742	P<0.0001		Row Factor	0.7071	2	0.3535	F (2, 12) = 699.3	P<0.0001		Row Factor	0.7197	2	0.3598	F (2, 12) = 780.4	P<0.0001
Column Factor	0.3094	1	0.3094	F (1, 12) = 438.6	P<0.0001		Column Factor	0.04109	1	0.04109	F (1, 12) = 81.27	P<0.0001		Column Factor	0.1284	1	0.1284	F (1, 12) = 112.7	P<0.0001		Column Factor	0.0722	1	0.0722	F (1, 12) = 72.6	P<0.0001		Column Factor	5.556e-06	1	5.556e-06	F (1, 12) = 0.01587	P=0.9018		Column Factor	0.144	1	0.144	F (1, 12) = 284.8	P<0.0001		Column Factor	0.1352	1	0.1352	F (1, 12) = 293.2	P<0.0001
Residual	0.008467	12	0.0007056				Residual	0.006067	12	0.0005056				Residual	0.01367	12	0.001139				Residual	0.01193	12	0.0009944				Residual	0.0042	12	0.00035				Residual	0.006067	12	0.0005056				Residual	0.005533	12	0.0004611
VE822 Statistics
Table Analyzed	MCF VE Triplicate Aug 15						Table Analyzed	MCF VE Triplicate Aug 15						Table Analyzed	MCF VE Triplicate Aug 15						Table Analyzed	MCF VE Triplicate Aug 15						Table Analyzed	MCF VE Triplicate Aug 15						Table Analyzed	MCF VE Triplicate Aug 15						Table Analyzed	MCF VE Triplicate Aug 15
	siControl vs siKNTC1							siControl vs siEEF1B2							siControl vs siMED12							siControl vs siLIAS							siControl vs siSOD2							siControl vs siLUC7L3							siControl vs siRETSAT
Two-way ANOVA	Ordinary						Two-way ANOVA	Ordinary						Two-way ANOVA	Ordinary						Two-way ANOVA	Ordinary						Two-way ANOVA	Ordinary						Two-way ANOVA	Ordinary						Two-way ANOVA	Ordinary
Alpha	0.05						Alpha	0.05						Alpha	0.05						Alpha	0.05						Alpha	0.05						Alpha	0.05						Alpha	0.05
Source of Variation	% of total variation	P value	P value summary	Significant?			Source of Variation	% of total variation	P value	P value summary	Significant?			Source of Variation	% of total variation	P value	P value summary	Significant?			Source of Variation	% of total variation	P value	P value summary	Significant?			Source of Variation	% of total variation	P value	P value summary	Significant?			Source of Variation	% of total variation	P value	P value summary	Significant?			Source of Variation	% of total variation	P value	P value summary	Significant?
Interaction	11.41	<0.0001	****	Yes			Interaction	3.155	<0.0001	****	Yes			Interaction	10.71	<0.0001	****	Yes			Interaction	7.113	<0.0001	****	Yes			Interaction	0.04317	0.243	ns	No			Interaction	8.385	<0.0001	****	Yes			Interaction	8.036	<0.0001	****	Yes
Row Factor	65.87	<0.0001	****	Yes			Row Factor	90.34	<0.0001	****	Yes			Row Factor	67.56	<0.0001	****	Yes			Row Factor	78.57	<0.0001	****	Yes			Row Factor	99.79	<0.0001	****	Yes			Row Factor	74.91	<0.0001	****	Yes			Row Factor	75.53	<0.0001	****	Yes
Column Factor	22.28	<0.0001	****	Yes			Column Factor	6.105	<0.0001	****	Yes			Column Factor	21.27	<0.0001	****	Yes			Column Factor	13.98	<0.0001	****	Yes			Column Factor	0.008055	0.4553	ns	No			Column Factor	16.16	<0.0001	****	Yes			Column Factor	15.89	<0.0001	****	Yes
ANOVA table	SS	DF	MS	F (DFn, DFd)	P value		ANOVA table	SS	DF	MS	F (DFn, DFd)	P value		ANOVA table	SS	DF	MS	F (DFn, DFd)	P value		ANOVA table	SS	DF	MS	F (DFn, DFd)	P value		ANOVA table	SS	DF	MS	F (DFn, DFd)	P value		ANOVA table	SS	DF	MS	F (DFn, DFd)	P value		ANOVA table	SS	DF	MS	F (DFn, DFd)	P value
Interaction	0.1519	2	0.07595	F (2, 12) = 155.4	P<0.0001		Interaction	0.04343	2	0.02172	F (2, 12) = 47.67	P<0.0001		Interaction	0.1416	2	0.07082	F (2, 12) = 138.6	P<0.0001		Interaction	0.09364	2	0.04682	F (2, 12) = 125.8	P<0.0001		Interaction	0.0007444	2	0.0003722	F (2, 12) = 1.595	P=0.2430		Interaction	0.1107	2	0.05537	F (2, 12) = 92.29	P<0.0001		Interaction	0.1057	2	0.05287	F (2, 12) = 88.12	P<0.0001
Row Factor	0.8766	2	0.4383	F (2, 12) = 896.6	P<0.0001		Row Factor	1.244	2	0.622	F (2, 12) = 1365	P<0.0001		Row Factor	0.8934	2	0.4467	F (2, 12) = 874	P<0.0001		Row Factor	1.034	2	0.5172	F (2, 12) = 1390	P<0.0001		Row Factor	1.721	2	0.8603	F (2, 12) = 3687	P<0.0001		Row Factor	0.9894	2	0.4947	F (2, 12) = 824.5	P<0.0001		Row Factor	0.9939	2	0.4969	F (2, 12) = 828.2	P<0.0001
Column Factor	0.2965	1	0.2965	F (1, 12) = 606.4	P<0.0001		Column Factor	0.08405	1	0.08405	F (1, 12) = 184.5	P<0.0001		Column Factor	0.2813	1	0.2813	F (1, 12) = 550.3	P<0.0001		Column Factor	0.184	1	0.184	F (1, 12) = 494.4	P<0.0001		Column Factor	0.0001389	1	0.0001389	F (1, 12) = 0.5952	P=0.4553		Column Factor	0.2134	1	0.2134	F (1, 12) = 355.7	P<0.0001		Column Factor	0.2091	1	0.2091	F (1, 12) = 348.5	P<0.0001
Residual	0.005867	12	0.0004889				Residual	0.005467	12	0.0004556				Residual	0.006133	12	0.0005111				Residual	0.004467	12	0.0003722				Residual	0.0028	12	0.0002333				Residual	0.0072	12	0.0006				Residual	0.0072	12	0.0006

## Sheet: Figure 3F
8988T Proliferation Assay
AZD6738	siControl			siKNTC1			siEEF1B2			siMED12			siLIAS			siSOD2			siLUC7L3			siRETSAT
0	1	1	1	1	1	1	1	1	1	1	1	1	1	1	1	1	1	1	1	1	1	1	1	1
1	0.7	0.73	0.74	0.88	0.81	0.78	0.82	0.78	0.74	0.83	0.82	0.84	0.92	0.89	0.91	0.87	0.9	0.86	0.97	0.87	0.92	0.88	0.87	0.82
2	0.61	0.62	0.58	0.65	0.76	0.67	0.65	0.63	0.62	0.66	0.68	0.67	0.86	0.8	0.86	0.67	0.72	0.67	0.82	0.7	0.74	0.76	0.77	0.69
VE822	siControl			siKNTC1			siEEF1B2			siMED12			siLIAS			siSOD2			siLUC7L3			siRETSAT
0	1	1	1	1	1	1	1	1	1	1	1	1	1	1	1	1	1	1	1	1	1	1	1	1
1	0.48	0.47	0.5	0.52	0.53	0.55	0.64	0.65	0.67	0.53	0.53	0.45	0.65	0.67	0.67	0.5	0.52	0.54	0.75	0.8	0.7	0.56	0.7	0.68
2	0.37	0.33	0.34	0.39	0.37	0.43	0.54	0.58	0.58	0.46	0.43	0.39	0.6	0.55	0.62	0.37	0.33	0.36	0.6	0.55	0.54	0.5	0.58	0.6
AZD6738 Statistics
Table Analyzed	8988T AZD Triplicate Aug 15						Table Analyzed	8988T AZD Triplicate Aug 15						Table Analyzed	8988T AZD Triplicate Aug 15						Table Analyzed	8988T AZD Triplicate Aug 15						Table Analyzed	8988T AZD Triplicate Aug 15						Table Analyzed	8988T AZD Triplicate Aug 15						Table Analyzed	8988T AZD Triplicate Aug 15
	siControl vs siKNTC1							siControl vs siEEF1B2							siControl vs siMED12							siControl vs siLIAS							siControl vs siSOD2							siControl vs siLUC7L3							siControl vs siRETSAT
Two-way ANOVA	Ordinary						Two-way ANOVA	Ordinary						Two-way ANOVA	Ordinary						Two-way ANOVA	Ordinary						Two-way ANOVA	Ordinary						Two-way ANOVA	Ordinary						Two-way ANOVA	Ordinary
Alpha	0.05						Alpha	0.05						Alpha	0.05						Alpha	0.05						Alpha	0.05						Alpha	0.05						Alpha	0.05
Source of Variation	% of total variation	P value	P value summary	Significant?			Source of Variation	% of total variation	P value	P value summary	Significant?			Source of Variation	% of total variation	P value	P value summary	Significant?			Source of Variation	% of total variation	P value	P value summary	Significant?			Source of Variation	% of total variation	P value	P value summary	Significant?			Source of Variation	% of total variation	P value	P value summary	Significant?			Source of Variation	% of total variation	P value	P value summary	Significant?
Interaction	2.155	0.0484	*	Yes			Interaction	0.5221	0.1092	ns	No			Interaction	2.031	<0.0001	****	Yes			Interaction	12.17	<0.0001	****	Yes			Interaction	4.111	<0.0001	****	Yes			Interaction	7.586	0.0009	***	Yes			Interaction	4.627	0.0006	***	Yes
Row Factor	90.29	<0.0001	****	Yes			Row Factor	97.5	<0.0001	****	Yes			Row Factor	93.97	<0.0001	****	Yes			Row Factor	63.4	<0.0001	****	Yes			Row Factor	88.39	<0.0001	****	Yes			Row Factor	74.62	<0.0001	****	Yes			Row Factor	84.2	<0.0001	****	Yes
Column Factor	4.274	0.0019	**	Yes			Column Factor	0.8132	0.0136	*	Yes			Column Factor	3.503	<0.0001	****	Yes			Column Factor	23.22	<0.0001	****	Yes			Column Factor	6.512	<0.0001	****	Yes			Column Factor	14.39	<0.0001	****	Yes			Column Factor	9.249	<0.0001	****	Yes
ANOVA table	SS	DF	MS	F (DFn, DFd)	P value		ANOVA table	SS	DF	MS	F (DFn, DFd)	P value		ANOVA table	SS	DF	MS	F (DFn, DFd)	P value		ANOVA table	SS	DF	MS	F (DFn, DFd)	P value		ANOVA table	SS	DF	MS	F (DFn, DFd)	P value		ANOVA table	SS	DF	MS	F (DFn, DFd)	P value		ANOVA table	SS	DF	MS	F (DFn, DFd)	P value
Interaction	0.0091	2	0.00455	F (2, 12) = 3.938	P=0.0484		Interaction	0.002411	2	0.001206	F (2, 12) = 2.679	P=0.1092		Interaction	0.008711	2	0.004356	F (2, 12) = 24.5	P<0.0001		Interaction	0.04623	2	0.02312	F (2, 12) = 60.3	P<0.0001		Interaction	0.01768	2	0.008839	F (2, 12) = 24.86	P<0.0001		Interaction	0.03168	2	0.01584	F (2, 12) = 13.38	P=0.0009		Interaction	0.01823	2	0.009117	F (2, 12) = 14.39	P=0.0006
Row Factor	0.3813	2	0.1907	F (2, 12) = 165	P<0.0001		Row Factor	0.4502	2	0.2251	F (2, 12) = 500.3	P<0.0001		Row Factor	0.403	2	0.2015	F (2, 12) = 1133	P<0.0001		Row Factor	0.2408	2	0.1204	F (2, 12) = 314.1	P<0.0001		Row Factor	0.3801	2	0.1901	F (2, 12) = 534.5	P<0.0001		Row Factor	0.3116	2	0.1558	F (2, 12) = 131.7	P<0.0001		Row Factor	0.3318	2	0.1659	F (2, 12) = 262	P<0.0001
Column Factor	0.01805	1	0.01805	F (1, 12) = 15.62	P=0.0019		Column Factor	0.003756	1	0.003756	F (1, 12) = 8.346	P=0.0136		Column Factor	0.01502	1	0.01502	F (1, 12) = 84.5	P<0.0001		Column Factor	0.0882	1	0.0882	F (1, 12) = 230.1	P<0.0001		Column Factor	0.02801	1	0.02801	F (1, 12) = 78.77	P<0.0001		Column Factor	0.06009	1	0.06009	F (1, 12) = 50.78	P<0.0001		Column Factor	0.03645	1	0.03645	F (1, 12) = 57.55	P<0.0001
Residual	0.01387	12	0.001156				Residual	0.0054	12	0.00045				Residual	0.002133	12	0.0001778				Residual	0.0046	12	0.0003833				Residual	0.004267	12	0.0003556				Residual	0.0142	12	0.001183				Residual	0.0076	12	0.0006333
VE822 Statistics
Table Analyzed	8988T VE Triplicate Aug 15						Table Analyzed	8988T VE Triplicate Aug 15						Table Analyzed	8988T VE Triplicate Aug 15						Table Analyzed	8988T VE Triplicate Aug 15						Table Analyzed	8988T VE Triplicate Aug 15						Table Analyzed	8988T VE Triplicate Aug 15						Table Analyzed	8988T VE Triplicate Aug 15
	siControl vs siKNTC1							siControl vs siEEF1B2							siControl vs siMED12							siControl vs siLIAS							siControl vs siSOD2							siControl vs siLUC7L3							siControl vs siRETSAT
Two-way ANOVA	Ordinary						Two-way ANOVA	Ordinary						Two-way ANOVA	Ordinary						Two-way ANOVA	Ordinary						Two-way ANOVA	Ordinary						Two-way ANOVA	Ordinary						Two-way ANOVA	Ordinary
Alpha	0.05						Alpha	0.05						Alpha	0.05						Alpha	0.05						Alpha	0.05						Alpha	0.05						Alpha	0.05
Source of Variation	% of total variation	P value	P value summary	Significant?			Source of Variation	% of total variation	P value	P value summary	Significant?			Source of Variation	% of total variation	P value	P value summary	Significant?			Source of Variation	% of total variation	P value	P value summary	Significant?			Source of Variation	% of total variation	P value	P value summary	Significant?			Source of Variation	% of total variation	P value	P value summary	Significant?			Source of Variation	% of total variation	P value	P value summary	Significant?
Interaction	0.1892	0.0442	*	Yes			Interaction	3.605	<0.0001	****	Yes			Interaction	0.4761	0.0213	*	Yes			Interaction	4.374	<0.0001	****	Yes			Interaction	0.08217	0.1439	ns	No			Interaction	5.355	<0.0001	****	Yes			Interaction	3.311	0.0013	**	Yes
Row Factor	99.16	<0.0001	****	Yes			Row Factor	89.27	<0.0001	****	Yes			Row Factor	98.56	<0.0001	****	Yes			Row Factor	87.04	<0.0001	****	Yes			Row Factor	99.64	<0.0001	****	Yes			Row Factor	83.52	<0.0001	****	Yes			Row Factor	88.77	<0.0001	****	Yes
Column Factor	0.3783	0.0016	**	Yes			Column Factor	6.871	<0.0001	****	Yes			Column Factor	0.4384	0.0083	**	Yes			Column Factor	8.197	<0.0001	****	Yes			Column Factor	0.06741	0.0765	ns	No			Column Factor	10.38	<0.0001	****	Yes			Column Factor	6.29	<0.0001	****	Yes
ANOVA table	SS	DF	MS	F (DFn, DFd)	P value		ANOVA table	SS	DF	MS	F (DFn, DFd)	P value		ANOVA table	SS	DF	MS	F (DFn, DFd)	P value		ANOVA table	SS	DF	MS	F (DFn, DFd)	P value		ANOVA table	SS	DF	MS	F (DFn, DFd)	P value		ANOVA table	SS	DF	MS	F (DFn, DFd)	P value		ANOVA table	SS	DF	MS	F (DFn, DFd)	P value
Interaction	0.0025	2	0.00125	F (2, 12) = 4.091	P=0.0442		Interaction	0.0399	2	0.01995	F (2, 12) = 83.51	P<0.0001		Interaction	0.006178	2	0.003089	F (2, 12) = 5.398	P=0.0213		Interaction	0.04781	2	0.02391	F (2, 12) = 68.3	P<0.0001		Interaction	0.001144	2	0.0005722	F (2, 12) = 2.289	P=0.1439		Interaction	0.06028	2	0.03014	F (2, 12) = 43.06	P<0.0001		Interaction	0.03734	2	0.01867	F (2, 12) = 12.18	P=0.0013
Row Factor	1.31	2	0.6552	F (2, 12) = 2144	P<0.0001		Row Factor	0.988	2	0.494	F (2, 12) = 2068	P<0.0001		Row Factor	1.279	2	0.6395	F (2, 12) = 1118	P<0.0001		Row Factor	0.9515	2	0.4757	F (2, 12) = 1359	P<0.0001		Row Factor	1.388	2	0.6938	F (2, 12) = 2775	P<0.0001		Row Factor	0.9402	2	0.4701	F (2, 12) = 671.6	P<0.0001		Row Factor	1.001	2	0.5005	F (2, 12) = 326.4	P<0.0001
Column Factor	0.005	1	0.005	F (1, 12) = 16.36	P=0.0016		Column Factor	0.07605	1	0.07605	F (1, 12) = 318.3	P<0.0001		Column Factor	0.005689	1	0.005689	F (1, 12) = 9.942	P=0.0083		Column Factor	0.08961	1	0.08961	F (1, 12) = 256	P<0.0001		Column Factor	0.0009389	1	0.0009389	F (1, 12) = 3.756	P=0.0765		Column Factor	0.1168	1	0.1168	F (1, 12) = 166.9	P<0.0001		Column Factor	0.07094	1	0.07094	F (1, 12) = 46.26	P<0.0001
Residual	0.003667	12	0.0003056				Residual	0.002867	12	0.0002389				Residual	0.006867	12	0.0005722				Residual	0.0042	12	0.00035				Residual	0.003	12	0.00025				Residual	0.0084	12	0.0007				Residual	0.0184	12	0.001533

## Sheet: Figure 3G
8988T Clonogenics
0.5uM VE822									VE822 Statistics
siControl	siKNTC1	siEEF1B2	siMED12	siLIAS	siSOD2	siLUC7L3	siRETSAT
0.12	0.18	0.33	0.4	0.28	0.22	0.3	0.24		Table Analyzed	8988t clonogenics		Table Analyzed	8988t clonogenics		Table Analyzed	8988t clonogenics		Table Analyzed	8988t clonogenics		Table Analyzed	8988t clonogenics		Table Analyzed	8988t clonogenics		Table Analyzed	8988t clonogenics
0.2	0.28	0.42	0.48	0.3	0.25	0.29	0.26
0.18	0.22	0.4	0.42	0.33	0.3	0.32	0.29		Column B	siKNTC1		Column C	siEEF1B2		Column D	siMED12		Column E	siLIAS		Column F	siSOD2		Column G	siLUC7L3		Column H	siRETSAT
									vs.	vs.		vs.	vs.		vs.	vs.		vs.	vs.		vs.	vs.		vs.	vs.		vs.	vs.
1.0uM AZD6738									Column A	siControl		Column A	siControl		Column A	siControl		Column A	siControl		Column A	siControl		Column A	siControl		Column A	siControl
siControl	siKNTC1	siEEF1B2	siMED12	siLIAS	siSOD2	siLUC7L3	siRETSAT
0.2	0.38	0.32	0.52	0.44	0.23	0.38	0.4		Unpaired t test			Unpaired t test			Unpaired t test			Unpaired t test			Unpaired t test			Unpaired t test			Unpaired t test
0.28	0.42	0.35	0.56	0.29	0.21	0.36	0.42		P value	0.1868		P value	0.004		P value	0.0014		P value	0.0082		P value	0.0549		P value	0.0059		P value	0.0263
0.32	0.4	0.39	0.6	0.3	0.28	0.36	0.38		P value summary	ns		P value summary	**		P value summary	**		P value summary	**		P value summary	ns		P value summary	**		P value summary	*
									Significantly different (P < 0.05)?	No		Significantly different (P < 0.05)?	Yes		Significantly different (P < 0.05)?	Yes		Significantly different (P < 0.05)?	Yes		Significantly different (P < 0.05)?	No		Significantly different (P < 0.05)?	Yes		Significantly different (P < 0.05)?	Yes
									One- or two-tailed P value?	Two-tailed		One- or two-tailed P value?	Two-tailed		One- or two-tailed P value?	Two-tailed		One- or two-tailed P value?	Two-tailed		One- or two-tailed P value?	Two-tailed		One- or two-tailed P value?	Two-tailed		One- or two-tailed P value?	Two-tailed
									t, df	t=1.591 df=4		t, df	t=5.959 df=4		t, df	t=7.845 df=4		t, df	t=4.866 df=4		t, df	t=2.687 df=4		t, df	t=5.338 df=4		t, df	t=3.442 df=4
									How big is the difference?			How big is the difference?			How big is the difference?			How big is the difference?			How big is the difference?			How big is the difference?			How big is the difference?
									Mean ± SEM of column A	0.1667 ± 0.02404, n=3		Mean ± SEM of column A	0.1667 ± 0.02404, n=3		Mean ± SEM of column A	0.1667 ± 0.02404, n=3		Mean ± SEM of column A	0.1667 ± 0.02404, n=3		Mean ± SEM of column A	0.1667 ± 0.02404, n=3		Mean ± SEM of column A	0.1667 ± 0.02404, n=3		Mean ± SEM of column A	0.1667 ± 0.02404, n=3
									Mean ± SEM of column B	0.2267 ± 0.02906, n=3		Mean ± SEM of column C	0.3833 ± 0.02728, n=3		Mean ± SEM of column D	0.4333 ± 0.02404, n=3		Mean ± SEM of column E	0.3033 ± 0.01453, n=3		Mean ± SEM of column F	0.2567 ± 0.02333, n=3		Mean ± SEM of column G	0.3033 ± 0.008819, n=3		Mean ± SEM of column H	0.2633 ± 0.01453, n=3
									Difference between means	0.06 ± 0.03771		Difference between means	0.2167 ± 0.03636		Difference between means	0.2667 ± 0.03399		Difference between means	0.1367 ± 0.02809		Difference between means	0.09 ± 0.0335		Difference between means	0.1367 ± 0.0256		Difference between means	0.09667 ± 0.02809
									95% confidence interval	-0.04471 to 0.1647		95% confidence interval	0.1157 to 0.3176		95% confidence interval	0.1723 to 0.361		95% confidence interval	0.05868 to 0.2146		95% confidence interval	-0.00301 to 0.183		95% confidence interval	0.06558 to 0.2078		95% confidence interval	0.01868 to 0.1746
									R squared (eta squared)	0.3876		R squared (eta squared)	0.8987		R squared (eta squared)	0.939		R squared (eta squared)	0.8555		R squared (eta squared)	0.6434		R squared (eta squared)	0.8769		R squared (eta squared)	0.7476
									F test to compare variances			F test to compare variances			F test to compare variances			F test to compare variances			F test to compare variances			F test to compare variances			F test to compare variances
									F, DFn, Dfd	1.462, 2, 2		F, DFn, Dfd	1.288, 2, 2		F, DFn, Dfd	1, 2, 2		F, DFn, Dfd	2.737, 2, 2		F, DFn, Dfd	1.061, 2, 2		F, DFn, Dfd	7.429, 2, 2		F, DFn, Dfd	2.737, 2, 2
									P value	0.8125		P value	0.8739		P value	>0.9999		P value	0.5352		P value	0.9703		P value	0.2373		P value	0.5352
									P value summary	ns		P value summary	ns		P value summary	ns		P value summary	ns		P value summary	ns		P value summary	ns		P value summary	ns
									Significantly different (P < 0.05)?	No		Significantly different (P < 0.05)?	No		Significantly different (P < 0.05)?	No		Significantly different (P < 0.05)?	No		Significantly different (P < 0.05)?	No		Significantly different (P < 0.05)?	No		Significantly different (P < 0.05)?	No
									AZD6738 Statistics
									Table Analyzed	8988t azd clonogenics		Table Analyzed	8988t azd clonogenics		Table Analyzed	8988t azd clonogenics		Table Analyzed	8988t azd clonogenics		Table Analyzed	8988t azd clonogenics		Table Analyzed	8988t azd clonogenics		Table Analyzed	8988t azd clonogenics
									Column B	siKNTC1		Column C	siEEF1B2		Column D	siMED12		Column E	siLIAS		Column F	siSOD2		Column G	siLUC7L3		Column H	siRETSAT
									vs.	vs.		vs.	vs.		vs.	vs.		vs.	vs.		vs.	vs.		vs.	vs.		vs.	vs.
									Column A	siControl		Column A	siControl		Column A	siControl		Column A	siControl		Column A	siControl		Column A	siControl		Column A	siControl
									Unpaired t test			Unpaired t test			Unpaired t test			Unpaired t test			Unpaired t test			Unpaired t test			Unpaired t test
									P value	0.0229		P value	0.1002		P value	0.0022		P value	0.2698		P value	0.5505		P value	0.0495		P value	0.0229
									P value summary	*		P value summary	ns		P value summary	**		P value summary	ns		P value summary	ns		P value summary	*		P value summary	*
									Significantly different (P < 0.05)?	Yes		Significantly different (P < 0.05)?	No		Significantly different (P < 0.05)?	Yes		Significantly different (P < 0.05)?	No		Significantly different (P < 0.05)?	No		Significantly different (P < 0.05)?	Yes		Significantly different (P < 0.05)?	Yes
									One- or two-tailed P value?	Two-tailed		One- or two-tailed P value?	Two-tailed		One- or two-tailed P value?	Two-tailed		One- or two-tailed P value?	Two-tailed		One- or two-tailed P value?	Two-tailed		One- or two-tailed P value?	Two-tailed		One- or two-tailed P value?	Two-tailed
									t, df	t=3.592 df=4		t, df	t=2.13 df=4		t, df	t=6.957 df=4		t, df	t=1.28 df=4		t, df	t=0.651 df=4		t, df	t=2.785 df=4		t, df	t=3.592 df=4
									How big is the difference?			How big is the difference?			How big is the difference?			How big is the difference?			How big is the difference?			How big is the difference?			How big is the difference?
									Mean ± SEM of column A	0.2667 ± 0.03528, n=3		Mean ± SEM of column A	0.2667 ± 0.03528, n=3		Mean ± SEM of column A	0.2667 ± 0.03528, n=3		Mean ± SEM of column A	0.2667 ± 0.03528, n=3		Mean ± SEM of column A	0.2667 ± 0.03528, n=3		Mean ± SEM of column A	0.2667 ± 0.03528, n=3		Mean ± SEM of column A	0.2667 ± 0.03528, n=3
									Mean ± SEM of column B	0.4 ± 0.01155, n=3		Mean ± SEM of column C	0.3533 ± 0.02028, n=3		Mean ± SEM of column D	0.56 ± 0.02309, n=3		Mean ± SEM of column E	0.3433 ± 0.04842, n=3		Mean ± SEM of column F	0.24 ± 0.02082, n=3		Mean ± SEM of column G	0.3667 ± 0.006667, n=3		Mean ± SEM of column H	0.4 ± 0.01155, n=3
									Difference between means	0.1333 ± 0.03712		Difference between means	0.08667 ± 0.04069		Difference between means	0.2933 ± 0.04216		Difference between means	0.07667 ± 0.05991		Difference between means	-0.02667 ± 0.04096		Difference between means	0.1 ± 0.0359		Difference between means	0.1333 ± 0.03712
									95% confidence interval	0.03028 to 0.2364		95% confidence interval	-0.0263 to 0.1996		95% confidence interval	0.1763 to 0.4104		95% confidence interval	-0.08966 to 0.243		95% confidence interval	-0.1404 to 0.08706		95% confidence interval	0.0003226 to 0.1997		95% confidence interval	0.03028 to 0.2364
									R squared (eta squared)	0.7634		R squared (eta squared)	0.5314		R squared (eta squared)	0.9237		R squared (eta squared)	0.2905		R squared (eta squared)	0.09581		R squared (eta squared)	0.6598		R squared (eta squared)	0.7634
									F test to compare variances			F test to compare variances			F test to compare variances			F test to compare variances			F test to compare variances			F test to compare variances			F test to compare variances
									F, DFn, Dfd	9.333, 2, 2		F, DFn, Dfd	3.027, 2, 2		F, DFn, Dfd	2.333, 2, 2		F, DFn, Dfd	1.884, 2, 2		F, DFn, Dfd	2.872, 2, 2		F, DFn, Dfd	28, 2, 2		F, DFn, Dfd	9.333, 2, 2
									P value	0.1935		P value	0.4966		P value	0.6		P value	0.6935		P value	0.5166		P value	0.069		P value	0.1935
									P value summary	ns		P value summary	ns		P value summary	ns		P value summary	ns		P value summary	ns		P value summary	ns		P value summary	ns
									Significantly different (P < 0.05)?	No		Significantly different (P < 0.05)?	No		Significantly different (P < 0.05)?	No		Significantly different (P < 0.05)?	No		Significantly different (P < 0.05)?	No		Significantly different (P < 0.05)?	No		Significantly different (P < 0.05)?	No

## Sheet: Figure 4A
Annexin
No Treatment	0.5uM VE822
1	7.2
1	4.5
1	3.8
						Table Analyzed	Data 62
						Column B	0.5μM VE822
						vs.	vs.
						Column A	No Treatment
						Unpaired t test
						P value	0.0159
						P value summary	*
						Significantly different (P < 0.05)?	Yes
						One- or two-tailed P value?	Two-tailed
						t, df	t=4.02 df=4
						How big is the difference?
						Mean ± SEM of column A	1 ± 0, n=3
						Mean ± SEM of column B	5.167 ± 1.037, n=3
						Difference between means	4.167 ± 1.037
						95% confidence interval	1.289 to 7.045
						R squared (eta squared)	0.8016
						F test to compare variances
						F, DFn, Dfd	Infinity, 2, 2
						P value	<0.0001
						P value summary	****
						Significantly different (P < 0.05)?	Yes

## Sheet: Figure 4B
Annexin
siControl	siKNTC1	siEEF1B2	siMED12	siLIAS	siSOD2	siLUC7L3	siRETSAT
1	0.82	0.83	0.59	0.51	0.72	0.66	0.76
1	0.62	0.82	0.53	0.54	0.61	0.62	0.65
1	0.57	0.72	0.83	0.42	0.61	0.6	0.62
Table Analyzed	Annexin, normalized to control			Table Analyzed	Annexin, normalized to control			Table Analyzed	Annexin, normalized to control			Table Analyzed	Annexin, normalized to control			Table Analyzed	Annexin, normalized to control			Table Analyzed	Annexin, normalized to control			Table Analyzed	Annexin, normalized to control
Column B	siKNTC1			Column C	siEEF1B2			Column D	siMED12			Column E	siLIAS			Column F	siSOD2			Column G	siLUC7L3			Column H	siRETSAT
vs.	vs.			vs.	vs.			vs.	vs.			vs.	vs.			vs.	vs.			vs.	vs.			vs.	vs.
Column A	siControl			Column A	siControl			Column A	siControl			Column A	siControl			Column A	siControl			Column A	siControl			Column A	siControl
Unpaired t test				Unpaired t test				Unpaired t test				Unpaired t test				Unpaired t test				Unpaired t test				Unpaired t test
P value	0.007			P value	0.0039			P value	0.0015			P value	0.0001			P value	0.0006			P value	<0.0001			P value	0.0016
P value summary	**			P value summary	**			P value summary	**			P value summary	***			P value summary	***			P value summary	***			P value summary	**
Significantly different (P < 0.05)?	Yes			Significantly different (P < 0.05)?	Yes			Significantly different (P < 0.05)?	Yes			Significantly different (P < 0.05)?	Yes			Significantly different (P < 0.05)?	Yes			Significantly different (P < 0.05)?	Yes			Significantly different (P < 0.05)?	Yes
One- or two-tailed P value?	Two-tailed			One- or two-tailed P value?	Two-tailed			One- or two-tailed P value?	Two-tailed			One- or two-tailed P value?	Two-tailed			One- or two-tailed P value?	Two-tailed			One- or two-tailed P value?	Two-tailed			One- or two-tailed P value?	Two-tailed
t, df	t=5.106 df=4			t, df	t=5.98 df=4			t, df	t=7.786 df=4			t, df	t=14.14 df=4			t, df	t=9.636 df=4			t, df	t=21.17 df=4			t, df	t=7.598 df=4
How big is the difference?				How big is the difference?				How big is the difference?				How big is the difference?				How big is the difference?				How big is the difference?				How big is the difference?
Mean ± SEM of column A	1 ± 0, n=3			Mean ± SEM of column A	1 ± 0, n=3			Mean ± SEM of column A	1 ± 0, n=3			Mean ± SEM of column A	1 ± 0, n=3			Mean ± SEM of column A	1 ± 0, n=3			Mean ± SEM of column A	1 ± 0, n=3			Mean ± SEM of column A	1 ± 0, n=3
Mean ± SEM of column B	0.66 ± 0.06658, n=3			Mean ± SEM of column C	0.79 ± 0.03512, n=3			Mean ± SEM of column D	0.6367 ± 0.04667, n=3			Mean ± SEM of column E	0.49 ± 0.03606, n=3			Mean ± SEM of column F	0.6467 ± 0.03667, n=3			Mean ± SEM of column G	0.6267 ± 0.01764, n=3			Mean ± SEM of column H	0.6767 ± 0.04256, n=3
Difference between means	-0.34 ± 0.06658			Difference between means	-0.21 ± 0.03512			Difference between means	-0.3633 ± 0.04667			Difference between means	-0.51 ± 0.03606			Difference between means	-0.3533 ± 0.03667			Difference between means	-0.3733 ± 0.01764			Difference between means	-0.3233 ± 0.04256
95% confidence interval	-0.5249 to -0.1551			95% confidence interval	-0.3075 to -0.1125			95% confidence interval	-0.4929 to -0.2338			95% confidence interval	-0.6101 to -0.4099			95% confidence interval	-0.4551 to -0.2515			95% confidence interval	-0.4223 to -0.3244			95% confidence interval	-0.4415 to -0.2052
R squared (eta squared)	0.867			R squared (eta squared)	0.8994			R squared (eta squared)	0.9381			R squared (eta squared)	0.9804			R squared (eta squared)	0.9587			R squared (eta squared)	0.9912			R squared (eta squared)	0.9352
F test to compare variances				F test to compare variances				F test to compare variances				F test to compare variances				F test to compare variances				F test to compare variances				F test to compare variances
F, DFn, Dfd	Infinity, 2, 2			F, DFn, Dfd	Infinity, 2, 2			F, DFn, Dfd	Infinity, 2, 2			F, DFn, Dfd	Infinity, 2, 2			F, DFn, Dfd	Infinity, 2, 2			F, DFn, Dfd	Infinity, 2, 2			F, DFn, Dfd	Infinity, 2, 2
P value	<0.0001			P value	<0.0001			P value	<0.0001			P value	<0.0001			P value	<0.0001			P value	<0.0001			P value	<0.0001
P value summary	****			P value summary	****			P value summary	****			P value summary	****			P value summary	****			P value summary	****			P value summary	****
Significantly different (P < 0.05)?	Yes			Significantly different (P < 0.05)?	Yes			Significantly different (P < 0.05)?	Yes			Significantly different (P < 0.05)?	Yes			Significantly different (P < 0.05)?	Yes			Significantly different (P < 0.05)?	Yes			Significantly different (P < 0.05)?	Yes

## Sheet: Figure 4C 
RBM25 Cell Titer Glo Proliferation
VE822	siControl				siRBM25					Table Analyzed	siControl vs siRBM25
0	1	1	1	1	1	1	1	1
0.5	0.7	0.66	0.65	0.73	0.85	0.8	0.81	0.75		Two-way ANOVA	Ordinary
1	0.31	0.3	0.35	0.27	0.83	0.77	0.7	0.72		Alpha	0.05
										Source of Variation	% of total variation	P value	P value summary	Significant?
										Interaction	16.16	<0.0001	****	Yes
										Row Factor	66.17	<0.0001	****	Yes
										Column Factor	15.98	<0.0001	****	Yes
										ANOVA table	SS	DF	MS	F (DFn, DFd)	P value
										Interaction	0.2153	2	0.1077	F (2, 18) = 85.93	P<0.0001
										Row Factor	0.8815	2	0.4407	F (2, 18) = 351.8	P<0.0001
										Column Factor	0.2128	1	0.2128	F (1, 18) = 169.9	P<0.0001
										Residual	0.02255	18	0.001253
										Number of missing values	0

[truncated: 20 more sheets: Figure 4D, Figure 4E, Figure 4F, Figure 5A, Figure 5B, Figure 5C, Figure 6A, Figure 6B, Figure 6C, Figure 6D, Figure 6E, Figure 6F, Figure 6G, Figure 7A , Figure 7B , Figure 7C, Figure 7D , Figure 9A, Figure 9B, Figure 9C]
