# Supplementary material for: Dual genome-wide CRISPR knockout and CRISPR activation screens identify mechanisms that regulate the resistance to multiple ATR inhibitors
Source: PLoS Genet. 2020 Nov 2;16(11):e1009176. doi: 10.1371/journal.pgen.1009176 (PMC7660927; doi:10.1371/journal.pgen.1009176)
Supplement: S6 Table — (XLSX) [file pgen.1009176.s015.xlsx]

## Sheet: Figure S1A
SOD2 Western Blot

## Sheet: Figure S1B
MED12 Western Blot
							Lighter Exposure
					MED12
						GAPDH

## Sheet: Figure S1C
LUC7L3 western blot

## Sheet: Figure S1D
EEF1B2 Western Blot

## Sheet: Figure S1E
RETSAT Western Blot

## Sheet: Figure S1F
KNTC1 Western Blot

## Sheet: Figure S1G
LIAS Western Blot

## Sheet: Figure S2A
PChk1 S317 Western Blots

## Sheet: Figure S2B
pChk1 S345 Western Blots

## Sheet: Figure S2C
gH2AX Western Blots

[truncated: 16 more sheets: Figure S3A, Figure S3B, Figure S3C, Figure S4, Figure S5, Figure S6A, Figure S6B, Figure S6C, Figure S6D, Figure S6E, Figure S7, Figure S8B, Figure S9A, Figure S9B, Figure S9C, Figure S9D]
